# Supplementary material for: A Cytoplasmic Receptor-like Kinase Contributes to Salinity Tolerance
Source: Plants (Basel). 2020 Oct 17;9(10):1383. doi: 10.3390/plants9101383 (PMC7650656; doi:10.3390/plants9101383)
Supplement: Supplementary file 1 [file plants-09-01383-s001.zip]

Archive with 7 entries (7 files):
- Supplemental figure legends.docx
- Supplementary Figures.pptx
- supplementary methods.docx
- Table S1.xlsx
- Table S2.docx
- Table S3.xlsx
- Table S4.xlsx
