# Supplementary material for: A Cytoplasmic Receptor-like Kinase Contributes to Salinity Tolerance
Source: Plants (Basel). 2020 Oct 17;9(10):1383. doi: 10.3390/plants9101383 (PMC7650656; doi:10.3390/plants9101383)
Supplement: Supplementary file 1 [file plants-09-01383-s001.zip › Table S1.xlsx]

## Sheet: Sheet1
Table S2 All the primers used in the experiement.
Gene	Forward primer	Reverse primer
Gene cloning
ΔN	GGGGACAAGTTTGTACAAAAAAGCAGGCTcgATGGAAATGGTTACCGGCCGGC	GGGGACCACTTTGTACAAGAAAGCTGGGTTTAGATCTTGTTGAGCATCTCAAC
FL	GGGGACAAGTTTGTACAAAAAAGCAGGCTcgATGGACGGCGTCCTCCAGGCCCTC	GGGGACCACTTTGTACAAGAAAGCTGGGTTTAGATCTTGTTGAGCATCTCAAC
p35S	GGGGACAACTTTGTATAGAAAAGTTGtccaatcccacaaaaaTctgaGc	GGGGACTGCTTTTTTGTACAAACTTGcgtgtcctctccaaatgaaatg
GUSplus	GGGGACAAGTTTGTACAAAAAAGCAGGCTctatggctactactaagcatttggc	GGGGACCACTTTGTACAAGAAAGCTGGGTtcacacgtgatggtgatggtgatg
pSARK	GGGGACAACTTTGTATAGAAAAGTTGcattcttccttagatgctgtcacaatcattttc	GGGGACTGCTTTTTTGTACAAACTTGcttttatattagagaattgtgttatctgcactc
ΔN-no stop codon	GGGGACAAGTTTGTACAAAAAAGCAGGCTcgATGGAAATGGTTACCGGCCGGC	GGGGACCACTTTGTACAAGAAAGCTGGGTGATCTTGTTGAGCATCTCAAC
FL-no stop codon	GGGGACAAGTTTGTACAAAAAAGCAGGCTcgATGGACGGCGTCCTCCAGGCCCTC	GGGGACCACTTTGTACAAGAAAGCTGGGTGATCTTGTTGAGCATCTCAAC
OsBIN2	GGGGACAAGTTTGTACAAAAAAGCAGGCTcgATGGAGGCGCCGCCGGGGCC	GGGGACCACTTTGTACAAGAAAGCTGGGTGCTCCCAGCATGCGCAAAGTTG
AtPIP2;1	GGGGACAAGTTTGTACAAAAAAGCAGGCTcgATGGCAAAGGATGTGGAAGCCG	GGGGACCACTTTGTACAAGAAAGCTGGGTcGACGTTGGCAGCACTTCTGAATG
OsPIP2;1	GGGGACAAGTTTGTACAAAAAAGCAGGCTATGGGGAAGGACGAGGTGATGGAGAG	GGGGACCACTTTGTACAAGAAAGCTGGGTaCGCGTTGCTCCTGAAGGAGCCGAGG
qRT-PCR analysis
ΔN/FL	CCGGTGAAGATCAACATGAA	CATCTGACGGTCCAGGATCT
AtTIP41	GTGAAAACTGTTGGAGAGAAGCAA	TCAACTGGATACCCTTTCGCA
BsUBC18	GGAGGCACCTCAGGTCATTT	ATAGCGGTCATTGTCTTGCG
