# Supplementary material for: A Cytoplasmic Receptor-like Kinase Contributes to Salinity Tolerance
Source: Plants (Basel). 2020 Oct 17;9(10):1383. doi: 10.3390/plants9101383 (PMC7650656; doi:10.3390/plants9101383)
Supplement: Supplementary file 1 [file plants-09-01383-s001.zip › Table S3.xlsx]

## Sheet: samples report
Experiment: baitINC4252018
	Peak List Generator: unknown
		Version: unknown
		Charge States Calculated: unknown
		Deisotoped: unknown
		Textual Annotation: unknown
	Database Set: 1 Database
		Database Name: Crap_uniprot_with_human.fasta; TAIR10_pep_20101214_2.fasta
			Version: unknown
			Taxonomy: All Entries
		Does database contain common contaminants?: unknown
	Search Engine Set: 1 Search Engine
		Search Engine: Sequest (XCorr Only)
			Version: IseNode in Proteome Discoverer 2.2.0.388
			Samples: All Samples
			Fragment Tolerance: 0.020 Da (Monoisotopic)
			Parent Tolerance: 10.0 PPM (Monoisotopic)
			Fixed Modifications: +57 on C (Carbamidomethyl)
			Variable Modifications: +1 on N (Deamidated), +16 on M (Oxidation), +42 on Peptide N-Terminal (Acetyl)
			Database: Crap_uniprot_with_human.fasta; TAIR10_pep_20101214_2.fasta (unknown version, 32895 entries)
			Digestion Enzyme: Trypsin
			Max Missed Cleavages: 2
			Probability Model:
				QEPlus2_04192018_31_WT: QEPlus2_04192018_31_WT: LFDR Model, Classifier data: Bayes, Good (50%) XCorr m:5.74/s:1.64 deltaCn m:0.593/s:0.165 XCorr m:5.74/s:1.64 Sp m:NA SpRank m:NA m:NA, Bad (50%) XCorr m:2.23/s:0.390 deltaCn m:0.0948/s:0.0856 XCorr m:2.23/s:0.390 Sp m:NA SpRank m:NA m:NA [all charge states]
				QEPlus2_04192018_31_WT: QEPlus2_04192018_33_FL5: LFDR Model, Classifier data: Bayes, Good (50%) XCorr m:4.57/s:1.05 deltaCn m:0.572/s:0.132 XCorr m:4.57/s:1.05 Sp m:NA SpRank m:NA m:NA, Bad (50%) XCorr m:2.23/s:0.378 deltaCn m:0.0888/s:0.0763 XCorr m:2.23/s:0.378 Sp m:NA SpRank m:NA m:NA [all charge states]
				QEPlus2_04192018_31_WT: QEPlus2_04192018_37_300-8: LFDR Model, Classifier data: Bayes, Good (50%) XCorr m:4.57/s:1.05 deltaCn m:0.577/s:0.131 XCorr m:4.57/s:1.05 Sp m:NA SpRank m:NA m:NA, Bad (50%) XCorr m:2.23/s:0.376 deltaCn m:0.0895/s:0.0768 XCorr m:2.23/s:0.376 Sp m:NA SpRank m:NA m:NA [all charge states]
	Scaffold: Version: Scaffold_4.11.1
		Modification Metadata Set: 2334 modifications
			Source: C:\Program Files\Scaffold 4\parameters\unimod.xml
			Comment:
		Protein Grouping Strategy: Experiment-wide grouping with protein cluster analysis
		Peptide Thresholds: 63.0% minimum
		Protein Thresholds: 80.0% minimum and 2 peptides minimum
		Peptide FDR: 7.7% (Decoy)
		Protein FDR: 30.2% (Decoy)
		GO Annotation Source(s):
		Pathway Annotation Source(s): Unknown
		Alternate ID Source(s): FASTA:UniProt/Swiss-Prot (UniProtKB)
									Total Unique Peptide Count	Total Unique Peptide Count	Total Unique Peptide Count
baitINC4252018									Uncategorized Sample	Uncategorized Sample	Uncategorized Sample
#	Visible?	Starred?	Identified Proteins (823)	Accession Number	Alternate ID	Molecular Weight	Protein Grouping Ambiguity	Taxonomy	WT	Fl5	300-8
1	TRUE	Empty	Keratin, type II cytoskeletal 1 OS=Homo sapiens GN=KRT1 PE=1 SV=6	K2C1_HUMAN	KRT1	66 kDa	TRUE	unknown	82	43	49
2	TRUE	Empty	Keratin, type I cytoskeletal 9 OS=Homo sapiens GN=KRT9 PE=1 SV=3	K1C9_HUMAN	KRT9	62 kDa	TRUE	unknown	70	34	40
3.1	TRUE	Empty	Keratin, type I cytoskeletal 10 OS=Homo sapiens GN=KRT10 PE=1 SV=6	K1C10_HUMAN	KRT10	60 kDa	TRUE	unknown	37	30	27
4	TRUE	Empty	| Symbols: HPR, ATHPR1 | hydroxypyruvate reductase | chr1:25493418-25495720 FORWARD LENGTH=386	AT1G68010.1 (+1)		42 kDa	TRUE	unknown	28	35	40
5	TRUE	Empty	Keratin, type II cytoskeletal 2 epidermal OS=Homo sapiens GN=KRT2 PE=1 SV=2	K22E_HUMAN	KRT2	66 kDa	TRUE	unknown	45	39	32
6	TRUE	Empty	Cationic trypsin OS=Bos taurus PE=1 SV=3	TRY1_BOVIN		26 kDa		unknown	17	21	21
7.1	TRUE	Empty	| Symbols: RBCL | ribulose-bisphosphate carboxylases | chrC:54958-56397 FORWARD LENGTH=479	ATCG00490.1		53 kDa	TRUE	unknown	16	25	28
8	TRUE	Empty	| Symbols: RCA | rubisco activase | chr2:16570951-16573345 REVERSE LENGTH=474	AT2G39730.1 (+2)		52 kDa	TRUE	unknown	16	18	19
9	TRUE	Empty	| Symbols: ATPB, PB | ATP synthase subunit beta | chrC:52660-54156 REVERSE LENGTH=498	ATCG00480.1		54 kDa	TRUE	unknown	19	22	23
13	TRUE	Empty	| Symbols: ATPA | ATP synthase subunit alpha | chrC:9938-11461 REVERSE LENGTH=507	ATCG00120.1		55 kDa		unknown	13	13	15
14	TRUE	Empty	| Symbols: PSBB | photosystem II reaction center protein B | chrC:72371-73897 FORWARD LENGTH=508	ATCG00680.1		56 kDa		unknown	10	10	13
20	TRUE	Empty	| Symbols: ATRAB8D, ATRABE1B, RABE1b | RAB GTPase homolog E1B | chr4:10990036-10991466 FORWARD LENGTH=476	AT4G20360.1		52 kDa		unknown	16	15	18
22	TRUE	Empty	| Symbols: emb2394 | Ribosomal protein L6 family | chr1:1502515-1503738 REVERSE LENGTH=223	AT1G05190.1		25 kDa		unknown	6	7	9
24	TRUE	Empty	| Symbols: PSBC | photosystem II reaction center protein C | chrC:33720-35141 FORWARD LENGTH=473	ATCG00280.1		52 kDa		unknown	7	10	10
25	TRUE	Empty	| Symbols: | GTP binding Elongation factor Tu family protein | chr1:2463350-2464792 REVERSE LENGTH=449	AT1G07940.1		50 kDa		unknown	4	8	7
28	TRUE	Empty	| Symbols: LHCB5 | light harvesting complex of photosystem II 5 | chr4:6408200-6409496 FORWARD LENGTH=280	AT4G10340.1		30 kDa	TRUE	unknown	8	8	8
31	TRUE	Empty	| Symbols: GAPB | glyceraldehyde-3-phosphate dehydrogenase B subunit | chr1:16127552-16129584 FORWARD LENGTH=447	AT1G42970.1		48 kDa	TRUE	unknown	10	13	16
34	TRUE	Empty	| Symbols: | Ribosomal protein L3 family protein | chr2:17894898-17895713 FORWARD LENGTH=271	AT2G43030.1		29 kDa		unknown	7	9	8
35	TRUE	Empty	| Symbols: GS2, GLN2, ATGSL1 | glutamine synthetase 2 | chr5:13831220-13833239 FORWARD LENGTH=430	AT5G35630.3		47 kDa	TRUE	unknown	9	8	8
36	TRUE	Empty	| Symbols: SBPASE | sedoheptulose-bisphosphatase | chr3:20709640-20711421 FORWARD LENGTH=393	AT3G55800.1		42 kDa	TRUE	unknown	5	7	10
37	TRUE	Empty	| Symbols: PSBQ, PSBQA, PSBQ-1 | photosystem II subunit QA | chr4:11334446-11335587 FORWARD LENGTH=223	AT4G21280.1		24 kDa	TRUE	unknown	8	7	8
11.1	TRUE	Empty	| Symbols: ACT12 | actin-12 | chr3:17128567-17129981 FORWARD LENGTH=377	AT3G46520.1 (+1)		42 kDa	TRUE	unknown	3	5	3
38	TRUE	Empty	| Symbols: ATPC1 | ATPase, F1 complex, gamma subunit protein | chr4:2350761-2351882 REVERSE LENGTH=373	AT4G04640.1		41 kDa		unknown	7	11	10
40	TRUE	Empty	| Symbols: APX1, MEE6, CS1, ATAPX1, ATAPX01 | ascorbate peroxidase 1 | chr1:2438005-2439435 FORWARD LENGTH=250	AT1G07890.2 (+1)		28 kDa		unknown	6	11	10
42	TRUE	Empty	| Symbols: LHCA4, CAB4 | light-harvesting chlorophyll-protein complex I subunit A4 | chr3:17493622-17494773 REVERSE LENGTH=251	AT3G47470.1		28 kDa		unknown	5	5	7
43	TRUE	Empty	| Symbols: LHCB6, CP24 | light harvesting complex photosystem II subunit 6 | chr1:5446685-5447676 REVERSE LENGTH=258	AT1G15820.1		28 kDa		unknown	4	7	9
45	TRUE	Empty	| Symbols: HOG1, EMB1395, SAHH1, MEE58, ATSAHH1 | S-adenosyl-L-homocysteine hydrolase | chr4:8054931-8056676 FORWARD LENGTH=485	AT4G13940.1		53 kDa		unknown	2	7	7
47	TRUE	Empty	| Symbols: RBCS1A | ribulose bisphosphate carboxylase small chain 1A | chr1:25048465-25049249 REVERSE LENGTH=180	AT1G67090.1		20 kDa	TRUE	unknown	3	5	5
30.1	TRUE	Empty	| Symbols: PGK1 | phosphoglycerate kinase 1 | chr3:4061127-4063140 REVERSE LENGTH=481	AT3G12780.1		50 kDa	TRUE	unknown	13	13	16
10.1	TRUE	Empty	| Symbols: CAB1, AB140, CAB140, LHCB1.3 | chlorophyll A/B binding protein 1 | chr1:10478071-10478874 FORWARD LENGTH=267	AT1G29930.1		28 kDa	TRUE	unknown	15	18	20
48	TRUE	Empty	| Symbols: emb2184 | Ribosomal protein L31 | chr1:28272163-28272687 FORWARD LENGTH=144	AT1G75350.1		16 kDa		unknown	3	5	3
50	TRUE	Empty	| Symbols: | Translation protein SH3-like family protein | chr3:18504311-18504751 FORWARD LENGTH=146	AT3G49910.1		17 kDa		unknown	4	6	5
52	TRUE	Empty	| Symbols: | Glycine cleavage T-protein family | chr1:4001801-4003245 FORWARD LENGTH=408	AT1G11860.1		44 kDa		unknown	4	8	10
53	TRUE	Empty	| Symbols: PGY2 | Ribosomal protein L6 family | chr1:12023360-12024502 FORWARD LENGTH=194	AT1G33140.1		22 kDa		unknown	7	10	7
23.1	TRUE	Empty	| Symbols: | Ribosomal protein L6 family protein | chr1:27847256-27848680 REVERSE LENGTH=233	AT1G74050.1 (+1)		26 kDa	TRUE	unknown	8	9	9
54	TRUE	Empty	| Symbols: | Ribosomal protein S7e family protein | chr1:18059854-18060935 REVERSE LENGTH=191	AT1G48830.1		22 kDa		unknown	2	5	5
15.1	TRUE	Empty	| Symbols: | Ribosomal protein L14 | chr4:13594104-13595187 REVERSE LENGTH=134	AT4G27090.1		16 kDa	TRUE	unknown	5	11	10
60	TRUE	Empty	| Symbols: LHCA3 | photosystem I light harvesting complex gene 3 | chr1:22700152-22701149 FORWARD LENGTH=273	AT1G61520.1		29 kDa		unknown	6	8	7
56	TRUE	Empty	| Symbols: AGT, AGT1, SGAT | alanine:glyoxylate aminotransferase | chr2:5539417-5540902 REVERSE LENGTH=401	AT2G13360.2		44 kDa		unknown	5	7	6
58	TRUE	Empty	| Symbols: | Ribosomal L29 family protein | chr5:26061301-26062506 FORWARD LENGTH=173	AT5G65220.1		19 kDa		unknown	3	4	3
59	TRUE	Empty	| Symbols: RPL27 | ribosomal protein large subunit 27 | chr5:16410866-16411845 FORWARD LENGTH=198	AT5G40950.1		22 kDa		unknown	2	3	3
21.1	TRUE	Empty	| Symbols: | Ribulose bisphosphate carboxylase (small chain) family protein | chr5:15377501-15378306 REVERSE LENGTH=181	AT5G38410.1 (+2)		20 kDa	TRUE	unknown	4	8	7
32.1	TRUE	Empty	| Symbols: AtGLDP1, GLDP1 | glycine decarboxylase P-protein 1 | chr4:15926852-15931150 REVERSE LENGTH=1037	AT4G33010.1		113 kDa	TRUE	unknown	9	12	15
61	TRUE	Empty	| Symbols: | DEAD/DEAH box RNA helicase family protein | chr5:3567389-3570686 FORWARD LENGTH=427	AT5G11200.1		48 kDa		unknown	5	7	6
39.1	TRUE	Empty	| Symbols: SHM1, STM, SHMT1 | serine transhydroxymethyltransferase 1 | chr4:17831891-17834742 REVERSE LENGTH=517	AT4G37930.1		57 kDa	TRUE	unknown	4	11	13
62	TRUE	Empty	| Symbols: RPL9 | ribosomal protein L9 | chr3:16386505-16387963 FORWARD LENGTH=197	AT3G44890.1		22 kDa		unknown	2	4	2
65	TRUE	Empty	| Symbols: | ATP synthase alpha/beta family protein | chr5:2818395-2821149 REVERSE LENGTH=556	AT5G08670.1 (+1)		60 kDa	TRUE	unknown	6	13	9
64	TRUE	Empty	| Symbols: CRB, CSP41B, HIP1.3 | chloroplast RNA binding | chr1:3015473-3018035 FORWARD LENGTH=378	AT1G09340.1		43 kDa		unknown	4	7	7
66	TRUE	Empty	| Symbols: | Translation protein SH3-like family protein | chr5:22183046-22184403 FORWARD LENGTH=198	AT5G54600.1		22 kDa		unknown	3	6	5
68	TRUE	Empty	| Symbols: LOS2, ENO2 | Enolase | chr2:15321081-15323786 REVERSE LENGTH=444	AT2G36530.1		48 kDa		unknown	7	6	7
67	TRUE	Empty	| Symbols: CAT3, SEN2, ATCAT3 | catalase 3 | chr1:7143142-7146193 FORWARD LENGTH=492	AT1G20620.1 (+1)		57 kDa	TRUE	unknown	7	6	11
69	TRUE	Empty	| Symbols: CA1, ATBCA1, SABP3, ATSABP3 | carbonic anhydrase 1 | chr3:194853-196716 REVERSE LENGTH=270	AT3G01500.1 (+1)		30 kDa	TRUE	unknown	7	10	12
27.1	TRUE	Empty	| Symbols: ATCIMS, ATMETS, ATMS1 | Cobalamin-independent synthase family protein | chr5:5935771-5939195 FORWARD LENGTH=765	AT5G17920.1		84 kDa	TRUE	unknown	10	14	13
71	TRUE	Empty	| Symbols: PRK | phosphoribulokinase | chr1:11532668-11534406 FORWARD LENGTH=395	AT1G32060.1		44 kDa		unknown	6	5	8
73	TRUE	Empty	| Symbols: | Ribosomal protein S13/S15 | chr3:22460525-22461656 REVERSE LENGTH=151	AT3G60770.1 (+1)		17 kDa		unknown	0	4	4
72	TRUE	Empty	| Symbols: PYK10, PSR3.1, BGLU23, LEB | Glycosyl hydrolase superfamily protein | chr3:2840657-2843730 REVERSE LENGTH=524	AT3G09260.1		?	TRUE	unknown	2	10	11
51.1	TRUE	Empty	| Symbols: CAT2 | catalase 2 | chr4:16700937-16703215 REVERSE LENGTH=492	AT4G35090.1		57 kDa	TRUE	unknown	7	8	13
76	TRUE	Empty	| Symbols: | NOP56-like pre RNA processing ribonucleoprotein | chr3:1413174-1415564 REVERSE LENGTH=533	AT3G05060.1		59 kDa		unknown	3	6	3
77	TRUE	Empty	| Symbols: PSBD | photosystem II reaction center protein D | chrC:32711-33772 FORWARD LENGTH=353	ATCG00270.1		40 kDa		unknown	4	4	4
44.1	TRUE	Empty	| Symbols: CPN60B, LEN1 | chaperonin 60 beta | chr1:20715717-20718673 REVERSE LENGTH=600	AT1G55490.1		64 kDa	TRUE	unknown	7	9	11
49.1	TRUE	Empty	| Symbols: | Transketolase | chr3:22454004-22456824 FORWARD LENGTH=741	AT3G60750.1		80 kDa	TRUE	unknown	9	7	15
19.1	TRUE	Empty	| Symbols: GAPA, GAPA-1 | glyceraldehyde 3-phosphate dehydrogenase A subunit | chr3:9795226-9796848 FORWARD LENGTH=396	AT3G26650.1		42 kDa	TRUE	unknown	10	15	15
93	TRUE	Empty	| Symbols: LHCB4.1 | light harvesting complex photosystem II | chr5:209084-210243 FORWARD LENGTH=290	AT5G01530.1		31 kDa	TRUE	unknown	3	4	5
81	TRUE	Empty	| Symbols: PSAF | photosystem I subunit F | chr1:11215011-11215939 REVERSE LENGTH=221	AT1G31330.1		24 kDa		unknown	0	2	3
82	TRUE	Empty	| Symbols: | dehydrin family protein | chr1:20310305-20310601 REVERSE LENGTH=98	AT1G54410.1		11 kDa		unknown	2	2	3
80	TRUE	Orange	| Symbols: 95616| Nir Input|	OsBRL300		11 kDa	TRUE	unknown	0	4	3
83	TRUE	Empty	| Symbols: | Ribosomal protein S8e family protein | chr5:6851695-6853012 REVERSE LENGTH=222	AT5G20290.1		25 kDa		unknown	6	5	6
84	TRUE	Empty	| Symbols: LHCB3, LHCB3*1 | light-harvesting chlorophyll B-binding protein 3 | chr5:22038424-22039383 FORWARD LENGTH=265	AT5G54270.1		29 kDa	TRUE	unknown	3	3	4
85	TRUE	Empty	| Symbols: ATPRX Q | Thioredoxin superfamily protein | chr3:9524807-9526123 FORWARD LENGTH=216	AT3G26060.1 (+1)		24 kDa		unknown	3	3	4
86	TRUE	Empty	| Symbols: PFL, RPS18A, PFL1 | Ribosomal protein S13/S18 family | chr1:8067990-8069163 FORWARD LENGTH=152	AT1G22780.1		18 kDa		unknown	2	4	3
87	TRUE	Empty	| Symbols: | Ribosomal protein L31e family protein | chr2:8513577-8514346 FORWARD LENGTH=119	AT2G19740.1 (+2)		14 kDa		unknown	2	3	3
88	TRUE	Empty	| Symbols: | structural constituent of ribosome | chrC:82826-83482 REVERSE LENGTH=218	ATCG00800.1		25 kDa		unknown	0	2	3
91	TRUE	Empty	| Symbols: ATPME3, PME3 | pectin methylesterase 3 | chr3:4772214-4775095 REVERSE LENGTH=592	AT3G14310.1		64 kDa		unknown	3	5	5
90	TRUE	Empty	| Symbols: CaS | calcium sensing receptor | chr5:7736760-7738412 REVERSE LENGTH=387	AT5G23060.1		41 kDa		unknown	5	5	2
95	TRUE	Empty	| Symbols: ATP1 | ATP synthase subunit 1 | chrM:302166-303689 REVERSE LENGTH=507	ATMG01190.1		55 kDa	TRUE	unknown	4	6	5
92	TRUE	Empty	| Symbols: ATPD | ATP synthase delta-subunit gene | chr4:6100799-6101503 FORWARD LENGTH=234	AT4G09650.1		26 kDa		unknown	3	5	6
94	TRUE	Empty	| Symbols: CLPC, ATHSP93-V, HSP93-V, DCA1, CLPC1 | CLPC homologue 1 | chr5:20715710-20719800 REVERSE LENGTH=929	AT5G50920.1		?		unknown	4	4	4
96	TRUE	Empty	| Symbols: ARP1, RPL3A, RP1 | ribosomal protein 1 | chr1:16266992-16268631 FORWARD LENGTH=389	AT1G43170.3		45 kDa		unknown	0	3	3
41.1	TRUE	Empty	| Symbols: LOS1 | Ribosomal protein S5/Elongation factor G/III/V family protein | chr1:20968245-20971077 REVERSE LENGTH=843	AT1G56070.1		94 kDa	TRUE	unknown	3	10	13
16.1	TRUE	Empty	| Symbols: GAPC, GAPC-1, GAPC1 | glyceraldehyde-3-phosphate dehydrogenase C subunit 1 | chr3:1081077-1083131 FORWARD LENGTH=338	AT3G04120.1		37 kDa	TRUE	unknown	8	13	9
99	TRUE	Empty	| Symbols: | Threonyl-tRNA synthetase | chr5:9437351-9441568 FORWARD LENGTH=709	AT5G26830.1		81 kDa	TRUE	unknown	2	5	6
33.1	TRUE	Empty	| Symbols: | Ribosomal protein L4/L1 family | chr3:2953813-2955444 FORWARD LENGTH=406	AT3G09630.1		45 kDa	TRUE	unknown	5	9	9
101	TRUE	Empty	| Symbols: PMDH2 | peroxisomal NAD-malate dehydrogenase 2 | chr5:2993645-2995551 REVERSE LENGTH=354	AT5G09660.1 (+1)		37 kDa	TRUE	unknown	4	6	7
10.2	TRUE	Empty	| Symbols: LHB1B2, LHCB1.5 | photosystem II light harvesting complex gene B1B2 | chr2:14522716-14523513 REVERSE LENGTH=265	AT2G34420.1 (+1)		28 kDa	TRUE	unknown	13	15	20
102	TRUE	Empty	| Symbols: cICDH | cytosolic NADP+-dependent isocitrate dehydrogenase | chr1:24539088-24541861 FORWARD LENGTH=410	AT1G65930.1		46 kDa		unknown	2	4	4
103	TRUE	Empty	| Symbols: AVP1, ATAVP3, AVP-3, AtVHP1;1 | Inorganic H pyrophosphatase family protein | chr1:5399115-5402185 FORWARD LENGTH=770	AT1G15690.1		81 kDa		unknown	0	4	3
104	TRUE	Empty	| Symbols: | Ribosomal L22e protein family | chr3:1614641-1615204 FORWARD LENGTH=124	AT3G05560.2		14 kDa	TRUE	unknown	3	3	3
18.1	TRUE	Empty	| Symbols: RPS15 | cytosolic ribosomal protein S15 | chr1:1141852-1142960 REVERSE LENGTH=152	AT1G04270.1 (+1)		17 kDa	TRUE	unknown	4	6	5
105	TRUE	Empty	| Symbols: ILA | ILITYHIA | chr1:24065232-24081908 REVERSE LENGTH=2610	AT1G64790.1-DECOY (+1)		?		unknown	0	3	2
11.2	TRUE	Empty	| Symbols: ACT8 | actin 8 | chr1:18216539-18217947 FORWARD LENGTH=377	AT1G49240.1 (+1)		42 kDa	TRUE	unknown	8	9	9
108	TRUE	Empty	| Symbols: CPN60A, CH-CPN60A, SLP | chaperonin-60alpha | chr2:11926603-11929184 FORWARD LENGTH=586	AT2G28000.1		62 kDa	TRUE	unknown	4	4	3
106	TRUE	Empty	| Symbols: LHCA2 | photosystem I light harvesting complex gene 2 | chr3:22745736-22747032 FORWARD LENGTH=257	AT3G61470.1		28 kDa		unknown	4	3	4
110	TRUE	Empty	| Symbols: | Ribosomal protein S12/S23 family protein | chr5:693280-694396 REVERSE LENGTH=142	AT5G02960.1		16 kDa		unknown	2	3	4
46.1	TRUE	Empty	| Symbols: AAC1 | ADP/ATP carrier 1 | chr3:2605706-2607030 REVERSE LENGTH=381	AT3G08580.1		41 kDa	TRUE	unknown	4	7	4
12.1	TRUE	Empty	| Symbols: | Aldolase-type TIM barrel family protein | chr3:4821804-4823899 FORWARD LENGTH=367	AT3G14420.1		40 kDa	TRUE	unknown	8	12	17
17.1	TRUE	Empty	| Symbols: | Ribosomal protein S25 family protein | chr2:9236629-9237510 FORWARD LENGTH=108	AT2G21580.1 (+1)		12 kDa	TRUE	unknown	2	5	6
111	TRUE	Empty	| Symbols: ESP, TASTY | epithiospecifier protein | chr1:20170995-20173885 REVERSE LENGTH=341	AT1G54040.2		37 kDa		unknown	3	5	6
112	TRUE	Empty	| Symbols: TCTP | translationally controlled tumor protein | chr3:5669709-5670729 REVERSE LENGTH=168	AT3G16640.1		19 kDa		unknown	2	4	6
113	TRUE	Empty	| Symbols: | Ribosomal L28e protein family | chr2:8511752-8512995 FORWARD LENGTH=143	AT2G19730.3		16 kDa		unknown	3	4	3
137	TRUE	Empty	| Symbols: | unknown protein; BEST Arabidopsis thaliana protein match is: unknown protein (TAIR:AT5G61710.1); Has 35 Blast hits to 35 proteins in 9 species: Archae - 0; Bacteria - 0; Metazoa - 0; Fungi - 0; Plants - 35; Viruses - 0; Other Eukaryotes - 0 (source: NCBI BLink). | chr4:955101-955652 REVERSE LENGTH=183	AT4G02160.1		?		unknown	0	3	0
26.1	TRUE	Empty	| Symbols: FBA1 | fructose-bisphosphate aldolase 1 | chr2:9128416-9130152 REVERSE LENGTH=389	AT2G21330.3		42 kDa	TRUE	unknown	5	6	7
116	TRUE	Empty	| Symbols: PETB | photosynthetic electron transfer B | chrC:74841-76292 FORWARD LENGTH=215	ATCG00720.1		24 kDa		unknown	3	3	4
119	TRUE	Empty	| Symbols: | Zinc-binding ribosomal protein family protein | chr3:22268803-22269750 FORWARD LENGTH=92	AT3G60245.1		10 kDa		unknown	2	3	3
117	TRUE	Empty	| Symbols: | Ribosomal protein S4 (RPS4A) family protein | chr2:7546598-7548138 FORWARD LENGTH=261	AT2G17360.1 (+2)		30 kDa		unknown	0	3	0
123	TRUE	Empty	| Symbols: CA2, CA18, BETA CA2 | carbonic anhydrase 2 | chr5:4758257-4762382 FORWARD LENGTH=330	AT5G14740.3		37 kDa	TRUE	unknown	9	9	9
122	TRUE	Empty	| Symbols: | chloroplast 30S ribosomal protein S20, putative | chr3:5116216-5117412 FORWARD LENGTH=202	AT3G15190.1		22 kDa		unknown	5	4	4
118.1	TRUE	Empty	| Symbols: BIP, BIP2 | Heat shock protein 70 (Hsp 70) family protein | chr5:16807697-16810480 REVERSE LENGTH=668	AT5G42020.1		74 kDa	TRUE	unknown	3	8	4
124	TRUE	Empty	| Symbols: NAP57, AtNAP57, CBF5, AtCBF5 | homologue of NAP57 | chr3:21154255-21155952 REVERSE LENGTH=565	AT3G57150.1		63 kDa		unknown	2	5	3
127	TRUE	Empty	| Symbols: | Protein of unknown function (DUF3411) | chr5:8455783-8458513 REVERSE LENGTH=521	AT5G24690.1		57 kDa		unknown	2	0	0
126	TRUE	Empty	Keratin, type I cytoskeletal 9 OS=Homo sapiens GN=KRT9 PE=1 SV=3	sp|P35527|K1C9_HUMAN-DECOY		?	TRUE	unknown	3	0	0
19.2	TRUE	Empty	| Symbols: GAPA-2 | glyceraldehyde 3-phosphate dehydrogenase A subunit 2 | chr1:4392634-4394283 REVERSE LENGTH=399	AT1G12900.1 (+1)		43 kDa	TRUE	unknown	10	15	16
128	TRUE	Empty	| Symbols: PETC, PGR1 | photosynthetic electron transfer C | chr4:1440314-1441717 FORWARD LENGTH=229	AT4G03280.1		24 kDa		unknown	3	4	3
129	TRUE	Empty	| Symbols: PSBA | photosystem II reaction center protein A | chrC:383-1444 REVERSE LENGTH=353	ATCG00020.1		39 kDa		unknown	3	2	2
363	TRUE	Empty	| Symbols: ARF17 | auxin response factor 17 | chr1:29272405-29275193 FORWARD LENGTH=585	AT1G77850.1		64 kDa		unknown	0	0	2
57.1	TRUE	Empty	| Symbols: PSAD-1 | photosystem I subunit D-1 | chr4:1229247-1229873 REVERSE LENGTH=208	AT4G02770.1		23 kDa	TRUE	unknown	5	4	6
12.2	TRUE	Empty	| Symbols: | Aldolase-type TIM barrel family protein | chr3:4818667-4820748 FORWARD LENGTH=367	AT3G14415.1		40 kDa	TRUE	unknown	9	14	13
134	TRUE	Empty	| Symbols: | Ribosomal protein S26e family protein | chr2:16918506-16919623 FORWARD LENGTH=133	AT2G40510.1		15 kDa	TRUE	unknown	5	5	4
133	TRUE	Empty	| Symbols: PSAE-1 | Photosystem I reaction centre subunit IV / PsaE protein | chr4:14202951-14203888 REVERSE LENGTH=143	AT4G28750.1		15 kDa	TRUE	unknown	2	3	4
135	TRUE	Empty	| Symbols: | Ribosomal protein L22p/L17e family protein | chr1:9515230-9516725 FORWARD LENGTH=176	AT1G27400.1		20 kDa		unknown	0	3	3
136	TRUE	Empty	| Symbols: | Polyketide cyclase/dehydrase and lipid transport superfamily protein | chr4:12332846-12333656 REVERSE LENGTH=151	AT4G23670.1		18 kDa		unknown	2	2	3
157	TRUE	Empty	| Symbols: REF6 | relative of early flowering 6 | chr3:17935609-17940456 FORWARD LENGTH=1360	AT3G48430.1-DECOY		?		unknown	0	0	4
132	TRUE	Empty	| Symbols: HCEF1 | high cyclic electron flow 1 | chr3:20016951-20018527 FORWARD LENGTH=417	AT3G54050.2		45 kDa	TRUE	unknown	0	6	4
139	TRUE	Empty	| Symbols: mMDH1 | Lactate/malate dehydrogenase family protein | chr1:19854966-19856802 REVERSE LENGTH=341	AT1G53240.1		36 kDa		unknown	3	2	6
141	TRUE	Empty	| Symbols: | winged-helix DNA-binding transcription factor family protein | chr2:13045360-13046267 FORWARD LENGTH=273	AT2G30620.1 (+1)		28 kDa	TRUE	unknown	3	4	4
148	TRUE	Empty	| Symbols: | SH3 domain-containing protein | chr4:18182315-18184340 FORWARD LENGTH=169	AT4G39020.1		19 kDa		unknown	2	5	2
143	TRUE	Empty	| Symbols: | Ribosomal L29 family protein | chr3:2917047-2917895 FORWARD LENGTH=123	AT3G09500.1		14 kDa	TRUE	unknown	0	2	2
142	TRUE	Empty	| Symbols: | Disease resistance protein (TIR-NBS class) | chr4:12237765-12240659 FORWARD LENGTH=964	AT4G23440.1		109 kDa		unknown	2	2	2
140	TRUE	Empty	| Symbols: NPQ4, PSBS | Chlorophyll A-B binding family protein | chr1:16871768-16873194 FORWARD LENGTH=265	AT1G44575.1		28 kDa		unknown	0	0	4
145	TRUE	Empty	| Symbols: RPS15A | ribosomal protein S15A | chr1:2408413-2409065 REVERSE LENGTH=130	AT1G07770.2 (+1)		15 kDa		unknown	0	2	0
146	TRUE	Empty	| Symbols: VHA-A | vacuolar ATP synthase subunit A | chr1:29660463-29664575 FORWARD LENGTH=623	AT1G78900.1		69 kDa		unknown	2	6	5
18.2	TRUE	Empty	| Symbols: | Ribosomal protein S19 family protein | chr5:2955698-2956554 REVERSE LENGTH=152	AT5G09510.1		17 kDa	TRUE	unknown	3	5	5
231	TRUE	Empty	| Symbols: | Syntaxin/t-SNARE family protein | chr1:9640394-9641752 REVERSE LENGTH=297	AT1G27700.1-DECOY		?		unknown	2	0	6
109.1	TRUE	Empty	Serum albumin OS=Bos taurus GN=ALB PE=1 SV=4	ALBU_BOVIN	ALB	69 kDa	TRUE	unknown	2	3	2
151	TRUE	Empty	| Symbols: | Ribosomal L22e protein family | chr5:9836166-9837113 FORWARD LENGTH=124	AT5G27770.1		14 kDa	TRUE	unknown	3	3	3
149	TRUE	Empty	| Symbols: FBR12, ATELF5A-2, ELF5A-2 | Eukaryotic translation initiation factor 5A-1 (eIF-5A 1) protein | chr1:9205968-9207098 FORWARD LENGTH=159	AT1G26630.1		17 kDa		unknown	0	3	3
147	TRUE	Empty	| Symbols: | Ribosomal protein S5 family protein | chr2:14300925-14302352 REVERSE LENGTH=303	AT2G33800.1		33 kDa		unknown	0	4	3
150	TRUE	Empty	| Symbols: RPS17, CS17, PRPS17 | ribosomal protein S17 | chr1:30041473-30041922 REVERSE LENGTH=149	AT1G79850.1		16 kDa		unknown	0	2	2
3.2	TRUE	Empty	Keratin, type I cytoskeletal 15 OS=Ovis aries GN=KRT15 PE=2 SV=1	K1C15_SHEEP	KRT15	49 kDa	TRUE	unknown	2	4	4
155	TRUE	Empty	| Symbols: VAR1, FTSH5 | FtsH extracellular protease family | chr5:16902659-16905102 FORWARD LENGTH=704	AT5G42270.1		75 kDa		unknown	0	3	4
21.2	TRUE	Empty	| Symbols: | Ribulose bisphosphate carboxylase (small chain) family protein | chr5:15384350-15385155 REVERSE LENGTH=181	AT5G38430.1		20 kDa	TRUE	unknown	3	6	6
156	TRUE	Empty	| Symbols: MTO3, SAMS3, MAT4 | S-adenosylmethionine synthetase family protein | chr3:5952484-5953665 REVERSE LENGTH=393	AT3G17390.1		43 kDa	TRUE	unknown	0	7	3
178	TRUE	Empty	| Symbols: ATROPGEF11, ROPGEF11, PIRF1 | RHO guanyl-nucleotide exchange factor 11 | chr1:19455766-19459235 REVERSE LENGTH=607	AT1G52240.1-DECOY		?		unknown	2	0	0
158	TRUE	Empty	| Symbols: RPS15 | chloroplast ribosomal protein S15 | chrC:123296-123562 REVERSE LENGTH=88	ATCG01120.1		11 kDa		unknown	0	2	3
294	TRUE	Empty	| Symbols: | Protein of unknown function (duplicated DUF1399) | chr4:17821737-17824445 REVERSE LENGTH=787	AT4G37900.1		?		unknown	3	0	0
162	TRUE	Empty	| Symbols: | Clathrin, heavy chain | chr3:2587171-2595411 REVERSE LENGTH=1703	AT3G08530.1		193 kDa		unknown	0	6	3
161	TRUE	Empty	| Symbols: | Ribosomal protein S3Ae | chr3:1329751-1331418 FORWARD LENGTH=262	AT3G04840.1		30 kDa		unknown	0	3	2
163	TRUE	Empty	| Symbols: RPL27A, RPL27AB | Ribosomal protein L18e/L15 superfamily protein | chr1:8263007-8263447 FORWARD LENGTH=146	AT1G23290.1 (+1)		16 kDa		unknown	2	3	3
160	TRUE	Empty	| Symbols: LHCA1 | photosystem I light harvesting complex gene 1 | chr3:20339706-20340922 REVERSE LENGTH=241	AT3G54890.1 (+1)		26 kDa		unknown	0	2	4
33.2	TRUE	Empty	| Symbols: | Ribosomal protein L4/L1 family | chr5:657830-659526 FORWARD LENGTH=407	AT5G02870.1 (+1)		45 kDa	TRUE	unknown	4	6	6
159	TRUE	Empty	| Symbols: TLP18.3 | thylakoid lumen 18.3 kDa protein | chr1:20439533-20440953 FORWARD LENGTH=285	AT1G54780.1		31 kDa		unknown	2	3	4
164	TRUE	Empty	| Symbols: | ATPase, F0 complex, subunit B/B', bacterial/chloroplast | chr4:15573859-15574586 REVERSE LENGTH=219	AT4G32260.1		24 kDa		unknown	0	2	3
237	TRUE	Empty	| Symbols: ARI3, ARARI3 | RING/U-box superfamily protein | chr3:10269304-10270917 FORWARD LENGTH=537	AT3G27710.1		62 kDa		unknown	0	0	3
174	TRUE	Empty	| Symbols: RPL4 | ribosomal protein L4 | chr1:2249190-2250189 FORWARD LENGTH=282	AT1G07320.1 (+2)		31 kDa		unknown	0	3	3
171	TRUE	Empty	| Symbols: | Dihydrolipoamide acetyltransferase, long form protein | chr3:4596240-4600143 FORWARD LENGTH=539	AT3G13930.1		58 kDa		unknown	2	3	3
170	TRUE	Empty	| Symbols: NAD-ME1 | NAD-dependent malic enzyme 1 | chr2:5650089-5655103 FORWARD LENGTH=623	AT2G13560.1		70 kDa		unknown	2	2	3
167	TRUE	Empty	| Symbols: PSAE-2 | photosystem I subunit E-2 | chr2:8736780-8737644 FORWARD LENGTH=145	AT2G20260.1		15 kDa	TRUE	unknown	2	3	6
172	TRUE	Empty	| Symbols: | Ribosomal L28e protein family | chr4:14468439-14469964 REVERSE LENGTH=143	AT4G29410.2		16 kDa		unknown	0	0	0
175	TRUE	Empty	| Symbols: EMB2777 | Sas10/U3 ribonucleoprotein (Utp) family protein | chr2:18099430-18103147 FORWARD LENGTH=654	AT2G43650.1		?		unknown	4	0	4
176	TRUE	Empty	| Symbols: PSAL | photosystem I subunit l | chr4:7521469-7522493 FORWARD LENGTH=219	AT4G12800.1		23 kDa		unknown	2	2	4
169	TRUE	Empty	| Symbols: | Ribosomal protein L7Ae/L30e/S12e/Gadd45 family protein | chr5:2631843-2633374 REVERSE LENGTH=156	AT5G08180.2		17 kDa		unknown	0	4	3
168	TRUE	Empty	| Symbols: ATARFA1F, ARFA1F | ADP-ribosylation factor A1F | chr1:3513189-3514230 REVERSE LENGTH=181	AT1G10630.1 (+4)		21 kDa		unknown	0	3	4
177	TRUE	Empty	| Symbols: | 2-oxoglutarate (2OG) and Fe(II)-dependent oxygenase superfamily protein | chr2:7697513-7699174 FORWARD LENGTH=291	AT2G17720.1-DECOY		?		unknown	2	2	0
184	TRUE	Empty	| Symbols: MLP423 | MLP-like protein 423 | chr1:8500653-8501458 REVERSE LENGTH=155	AT1G24020.2		17 kDa		unknown	0	2	0
183	TRUE	Empty	| Symbols: ATSCO1, ATSCO1/CPEF-G, SCO1 | Translation elongation factor EFG/EF2 protein | chr1:23233622-23236321 REVERSE LENGTH=783	AT1G62750.1		86 kDa		unknown	2	2	2
185	TRUE	Empty	| Symbols: | copper ion binding | chr2:11820056-11820867 REVERSE LENGTH=113	AT2G27730.1		12 kDa		unknown	2	2	2
179	TRUE	Empty	| Symbols: | Class I glutamine amidotransferase-like superfamily protein | chr3:5047510-5049621 FORWARD LENGTH=392	AT3G14990.1		42 kDa		unknown	3	2	3
186	TRUE	Empty	| Symbols: | Ribosomal L18p/L5e family protein | chr1:17867269-17868215 FORWARD LENGTH=170	AT1G48350.1		19 kDa		unknown	0	0	0
181	TRUE	Empty	| Symbols: RPS2 | ribosomal protein S2 | chrC:15013-15723 REVERSE LENGTH=236	ATCG00160.1		27 kDa		unknown	2	4	4
188	TRUE	Empty	| Symbols: | S-locus lectin protein kinase family protein | chr2:8293789-8296275 FORWARD LENGTH=828	AT2G19130.1-DECOY		?		unknown	2	2	2
180	TRUE	Empty	| Symbols: PSAB | Photosystem I, PsaA/PsaB protein | chrC:37375-39579 REVERSE LENGTH=734	ATCG00340.1		82 kDa		unknown	0	0	0
187	TRUE	Empty	| Symbols: | winged-helix DNA-binding transcription factor family protein | chr1:2076687-2077616 REVERSE LENGTH=274	AT1G06760.1		29 kDa	TRUE	unknown	0	4	2
213	TRUE	Empty	| Symbols: | Eukaryotic aspartyl protease family protein | chr3:18554138-18557115 REVERSE LENGTH=632	AT3G50050.1-DECOY		?		unknown	0	2	6
182	TRUE	Empty	| Symbols: | Histone superfamily protein | chr1:2421435-2421746 REVERSE LENGTH=103	AT1G07820.2		11 kDa		unknown	0	4	3
190	TRUE	Empty	| Symbols: | receptor serine/threonine kinase, putative | chr4:10087343-10091963 REVERSE LENGTH=853	AT4G18250.1-DECOY		?		unknown	0	2	0
224	TRUE	Empty	| Symbols: CYP79A2 | cytochrome p450 79a2 | chr5:1559778-1561765 REVERSE LENGTH=523	AT5G05260.1		59 kDa		unknown	0	0	0
144.1	TRUE	Empty	| Symbols: ATGSTF2, ATPM24.1, ATPM24, GST2, GSTF2 | glutathione S-transferase PHI 2 | chr4:1110673-1111531 REVERSE LENGTH=212	AT4G02520.1		24 kDa	TRUE	unknown	0	0	2
193	TRUE	Empty	| Symbols: ERD14 | Dehydrin family protein | chr1:28587013-28587657 REVERSE LENGTH=185	AT1G76180.1		21 kDa		unknown	3	3	3
199	TRUE	Empty	| Symbols: EMB2296 | Ribosomal protein L2 family | chr2:7837151-7838160 FORWARD LENGTH=258	AT2G18020.1		28 kDa		unknown	0	2	2
191	TRUE	Empty	| Symbols: | Ribosomal protein S7e family protein | chr3:542341-543168 FORWARD LENGTH=191	AT3G02560.2		22 kDa	TRUE	unknown	0	6	0
197	TRUE	Empty	| Symbols: RPL2.2 | ribosomal protein L2 | chrC:152806-154312 FORWARD LENGTH=274	ATCG01310.1		30 kDa		unknown	0	3	2
195	TRUE	Empty	| Symbols: | NOP56-like pre RNA processing ribonucleoprotein | chr5:9541287-9543684 FORWARD LENGTH=533	AT5G27120.1		59 kDa	TRUE	unknown	2	4	2
194	TRUE	Empty	| Symbols: | Lactate/malate dehydrogenase family protein | chr1:1189418-1191267 REVERSE LENGTH=332	AT1G04410.1		36 kDa	TRUE	unknown	0	4	3
201	TRUE	Empty	| Symbols: | Ribosomal protein S10p/S20e family protein | chr5:25021388-25022235 REVERSE LENGTH=124	AT5G62300.2		14 kDa	TRUE	unknown	2	2	2
196	TRUE	Empty	| Symbols: RPS8 | ribosomal protein S8 | chrC:80068-80472 REVERSE LENGTH=134	ATCG00770.1		15 kDa		unknown	2	3	3
192	TRUE	Empty	| Symbols: | Aldolase superfamily protein | chr3:19627383-19628874 REVERSE LENGTH=358	AT3G52930.1		39 kDa	TRUE	unknown	0	3	3
200	TRUE	Empty	| Symbols: PTAC16 | plastid transcriptionally active 16 | chr3:17228766-17231021 FORWARD LENGTH=510	AT3G46780.1		54 kDa		unknown	0	3	0
198	TRUE	Empty	| Symbols: RPS7.1, RPS7 | Ribosomal protein S7p/S5e family protein | chrC:97478-97945 REVERSE LENGTH=155	ATCG00900.1		17 kDa		unknown	0	2	3
202	TRUE	Empty	| Symbols: | Ribosomal L5P family protein | chr4:544166-545480 REVERSE LENGTH=262	AT4G01310.1		28 kDa		unknown	0	3	2
206	TRUE	Empty	| Symbols: | Ribosomal L28 family | chr2:14173620-14174380 FORWARD LENGTH=143	AT2G33450.1		16 kDa		unknown	0	0	2
218	TRUE	Empty	| Symbols: ATSWI3C, CHB4, SWI3C | SWITCH/sucrose nonfermenting 3C | chr1:7620156-7623978 REVERSE LENGTH=807	AT1G21700.1		88 kDa		unknown	2	2	3
205	TRUE	Empty	| Symbols: RPB5E | RNA polymerase II fifth largest subunit, E | chr3:20173673-20175297 FORWARD LENGTH=233	AT3G54490.1-DECOY		?		unknown	2	0	0
204	TRUE	Empty	| Symbols: VAMP7B, VAMP721, ATVAMP721, AT VAMP7B | vesicle-associated membrane protein 721 | chr1:1331857-1333426 REVERSE LENGTH=219	AT1G04750.1-DECOY (+1)		?		unknown	2	2	2
203	TRUE	Empty	| Symbols: | Ribosomal protein L36e family protein | chr5:533501-534394 FORWARD LENGTH=108	AT5G02450.1		12 kDa	TRUE	unknown	0	2	0
212	TRUE	Empty	| Symbols: | Pyridine nucleotide-disulphide oxidoreductase family protein | chr1:27991248-27992845 FORWARD LENGTH=467	AT1G74470.1		52 kDa		unknown	0	3	2
222	TRUE	Empty	| Symbols: | Trimeric LpxA-like enzyme | chr2:14746340-14748532 FORWARD LENGTH=730	AT2G34970.1-DECOY		?		unknown	0	0	2
221	TRUE	Empty	| Symbols: ATPF | ATPase, F0 complex, subunit B/B', bacterial/chloroplast | chrC:11529-12798 REVERSE LENGTH=184	ATCG00130.1		21 kDa		unknown	0	2	2
211	TRUE	Empty	| Symbols: | unknown protein; Has 773 Blast hits to 375 proteins in 118 species: Archae - 0; Bacteria - 97; Metazoa - 421; Fungi - 108; Plants - 31; Viruses - 0; Other Eukaryotes - 116 (source: NCBI BLink). | chr1:23888967-23889503 FORWARD LENGTH=178	AT1G64370.1		20 kDa		unknown	0	3	0
17.2	TRUE	Empty	| Symbols: | Ribosomal protein S25 family protein | chr4:18257464-18258464 FORWARD LENGTH=108	AT4G39200.1 (+1)		12 kDa	TRUE	unknown	3	6	6
248	TRUE	Empty	| Symbols: RPE | D-ribulose-5-phosphate-3-epimerase | chr5:24684085-24685836 REVERSE LENGTH=281	AT5G61410.2		30 kDa		unknown	0	2	2
209	TRUE	Empty	| Symbols: | Aldolase superfamily protein | chr2:15296929-15298387 REVERSE LENGTH=358	AT2G36460.1		38 kDa	TRUE	unknown	3	2	2
219	TRUE	Empty	| Symbols: | MIF4G domain-containing protein / MA3 domain-containing protein | chr1:30405774-30409499 REVERSE LENGTH=900	AT1G80930.1-DECOY		?		unknown	2	2	2
216	TRUE	Empty	| Symbols: | Ribosomal protein S26e family protein | chr3:20892309-20893343 REVERSE LENGTH=130	AT3G56340.1		15 kDa	TRUE	unknown	4	4	2
214	TRUE	Empty	| Symbols: | Thioredoxin superfamily protein | chr3:19639699-19640403 FORWARD LENGTH=234	AT3G52960.1		25 kDa		unknown	0	2	0
217	TRUE	Empty	| Symbols: | Core-2/I-branching beta-1,6-N-acetylglucosaminyltransferase family protein | chr1:19201919-19203224 FORWARD LENGTH=406	AT1G51770.1-DECOY (+1)		?	TRUE	unknown	2	2	0
220	TRUE	Empty	| Symbols: | oxidoreductases, acting on the aldehyde or oxo group of donors, NAD or NADP as acceptor;copper ion binding | chr2:8613168-8615649 FORWARD LENGTH=401	AT2G19940.2		44 kDa		unknown	0	0	2
210	TRUE	Empty	| Symbols: RD21, RD21A | Granulin repeat cysteine protease family protein | chr1:17283139-17285609 REVERSE LENGTH=462	AT1G47128.1		51 kDa		unknown	0	2	3
215	TRUE	Empty	| Symbols: ASP1 | aspartate aminotransferase 1 | chr2:13179012-13181686 FORWARD LENGTH=430	AT2G30970.1		48 kDa		unknown	0	3	3
335	TRUE	Empty	| Symbols: | FUNCTIONS IN: molecular_function unknown; INVOLVED IN: biological_process unknown; LOCATED IN: chloroplast; EXPRESSED IN: 22 plant structures; EXPRESSED DURING: 13 growth stages; CONTAINS InterPro DOMAIN/s: SGT1 (InterPro:IPR010770); Has 1807 Blast hits to 1807 proteins in 277 species: Archae - 0; Bacteria - 0; Metazoa - 736; Fungi - 347; Plants - 385; Viruses - 0; Other Eukaryotes -…	AT5G65490.1		73 kDa		unknown	0	0	2
279	TRUE	Empty	| Symbols: | Concanavalin A-like lectin protein kinase family protein | chr3:2700500-2702581 REVERSE LENGTH=693	AT3G08870.1-DECOY		?		unknown	0	0	2
131.1	TRUE	Empty	| Symbols: | Ribosomal protein S5 family protein | chr2:17460016-17461398 REVERSE LENGTH=285	AT2G41840.1		31 kDa	TRUE	unknown	4	6	4
63.1	TRUE	Empty	| Symbols: TUA6 | Tubulin/FtsZ family protein | chr4:8548769-8550319 REVERSE LENGTH=450	AT4G14960.2		50 kDa	TRUE	unknown	4	6	5
233	TRUE	Empty	| Symbols: UGP, UGP1, AtUGP1 | UDP-GLUCOSE PYROPHOSPHORYLASE 1 | chr3:749761-754014 REVERSE LENGTH=469	AT3G03250.1		52 kDa		unknown	0	2	2
234	TRUE	Empty	| Symbols: RPL15 | ribosomal protein L15 | chr3:9491268-9492558 REVERSE LENGTH=277	AT3G25920.1		30 kDa	TRUE	unknown	2	3	2
232	TRUE	Empty	| Symbols: RPL16A | ribosomal protein large subunit 16A | chr2:17791794-17792946 FORWARD LENGTH=182	AT2G42740.1 (+2)		21 kDa		unknown	0	3	2
228	TRUE	Empty	| Symbols: P40, AP40, RP40, RPSAA | 40s ribosomal protein SA | chr1:27243148-27244842 REVERSE LENGTH=298	AT1G72370.1 (+1)		32 kDa		unknown	0	0	3
79.1	TRUE	Empty	| Symbols: PIP1B, TMP-A, ATHH2, PIP1;2 | plasma membrane intrinsic protein 1B | chr2:18910450-18911703 FORWARD LENGTH=286	AT2G45960.1 (+2)		31 kDa	TRUE	unknown	0	5	3
235	TRUE	Empty	| Symbols: AtPPa6, PPa6 | pyrophosphorylase 6 | chr5:2991331-2993117 REVERSE LENGTH=300	AT5G09650.1		33 kDa		unknown	0	2	3
241	TRUE	Empty	| Symbols: | Ribosomal protein L1p/L10e family | chr3:23444269-23446020 FORWARD LENGTH=346	AT3G63490.1		38 kDa		unknown	0	0	2
240	TRUE	Empty	| Symbols: | glycine-rich protein | chr3:11051645-11052629 REVERSE LENGTH=294	AT3G29075.1		?		unknown	2	2	0
242	TRUE	Empty	| Symbols: | Leucine-rich repeat protein kinase family protein | chr4:11024054-11029008 REVERSE LENGTH=898	AT4G20450.1		101 kDa		unknown	0	0	2
239	TRUE	Empty	| Symbols: | Ribosomal L29 family protein | chr5:587611-588547 FORWARD LENGTH=123	AT5G02610.1 (+1)		14 kDa	TRUE	unknown	0	3	3
238	TRUE	Empty	| Symbols: | Ribosomal protein L19 family protein | chr5:19164432-19166064 REVERSE LENGTH=229	AT5G47190.1		25 kDa		unknown	0	3	3
236	TRUE	Empty	| Symbols: | Protein of unknown function, DUF642 | chr3:2564191-2565819 FORWARD LENGTH=365	AT3G08030.1 (+1)		39 kDa		unknown	0	0	3
265	TRUE	Empty	| Symbols: | Alcohol dehydrogenase transcription factor Myb/SANT-like family protein | chr3:8911022-8912023 FORWARD LENGTH=333	AT3G24490.1-DECOY		?		unknown	3	2	4
272	TRUE	Empty	| Symbols: EMB2777 | Sas10/U3 ribonucleoprotein (Utp) family protein | chr2:18099430-18103147 FORWARD LENGTH=654	AT2G43650.1-DECOY		?		unknown	3	2	2
229	TRUE	Empty	| Symbols: | DEK domain-containing chromatin associated protein | chr4:13430873-13434877 REVERSE LENGTH=763	AT4G26630.1		85 kDa		unknown	0	2	2
230	TRUE	Empty	| Symbols: PLDALPHA1, PLD | phospholipase D alpha 1 | chr3:5330835-5333474 FORWARD LENGTH=810	AT3G15730.1		92 kDa		unknown	0	4	2
255	TRUE	Empty	| Symbols: LINC2 | nuclear matrix constituent protein-related | chr1:4515699-4520071 FORWARD LENGTH=1128	AT1G13220.2-DECOY		?		unknown	0	0	2
249	TRUE	Empty	| Symbols: | Galactose mutarotase-like superfamily protein | chr3:80244-82005 REVERSE LENGTH=426	AT3G01260.1		48 kDa		unknown	0	3	2
529	TRUE	Empty	| Symbols: | F-box family protein | chr1:7846694-7847638 FORWARD LENGTH=314	AT1G22220.1-DECOY		?		unknown	0	0	2
267	TRUE	Empty	| Symbols: | unknown protein; FUNCTIONS IN: molecular_function unknown; INVOLVED IN: biological_process unknown; LOCATED IN: endomembrane system; Has 35333 Blast hits to 34131 proteins in 2444 species: Archae - 798; Bacteria - 22429; Metazoa - 974; Fungi - 991; Plants - 531; Viruses - 0; Other Eukaryotes - 9610 (source: NCBI BLink). | chr4:866387-868126 REVERSE LENGTH=579	AT4G01985.1		43 kDa		unknown	0	0	0
244	TRUE	Empty	| Symbols: ATGSTF9, GLUTTR, ATGSTF7, GSTF9 | glutathione S-transferase PHI 9 | chr2:13139132-13140057 FORWARD LENGTH=215	AT2G30860.1		24 kDa		unknown	3	2	3
243	TRUE	Empty	| Symbols: VDAC3 | voltage dependent anion channel 3 | chr5:4889641-4891389 REVERSE LENGTH=274	AT5G15090.2		29 kDa		unknown	0	2	2
247	TRUE	Empty	| Symbols: PSBQ, PSBQ-2, PSII-Q | photosystem II subunit Q-2 | chr4:2672093-2673170 REVERSE LENGTH=230	AT4G05180.1		25 kDa	TRUE	unknown	2	5	4
250	TRUE	Empty	| Symbols: | receptor serine/threonine kinase, putative | chr4:10087343-10091963 REVERSE LENGTH=853	AT4G18250.1		95 kDa		unknown	0	2	3
253	TRUE	Empty	| Symbols: | Cysteine/Histidine-rich C1 domain family protein | chr1:20680989-20683043 REVERSE LENGTH=684	AT1G55390.1		78 kDa		unknown	3	2	2
256	TRUE	Empty	| Symbols: GHS1 | Ribosomal protein S21 family protein | chr3:10017531-10018854 FORWARD LENGTH=183	AT3G27160.1		21 kDa		unknown	2	0	0
246	TRUE	Empty	| Symbols: | Mitochondrial substrate carrier family protein | chr5:6679591-6681845 REVERSE LENGTH=298	AT5G19760.1		32 kDa		unknown	0	2	3
254	TRUE	Empty	| Symbols: UPL2 | ubiquitin-protein ligase 2 | chr1:26488745-26501281 REVERSE LENGTH=3658	AT1G70320.1-DECOY		?	TRUE	unknown	3	2	0
251	TRUE	Empty	| Symbols: AGP31 | arabinogalactan protein 31 | chr1:9889331-9890843 REVERSE LENGTH=359	AT1G28290.1 (+1)		38 kDa		unknown	0	2	2
266	TRUE	Empty	| Symbols: | Protein of unknown function (duplicated DUF1399) | chr2:9627737-9630840 FORWARD LENGTH=819	AT2G22660.2		89 kDa	TRUE	unknown	2	3	5
297	TRUE	Empty	| Symbols: | Protein kinase family protein with leucine-rich repeat domain | chr1:13220940-13224386 FORWARD LENGTH=1120	AT1G35710.1-DECOY		?		unknown	0	0	0
278	TRUE	Empty	| Symbols: MT1C | metallothionein 1C | chr1:2341603-2341865 FORWARD LENGTH=45	AT1G07610.1		4 kDa		unknown	3	0	3
257	TRUE	Empty	| Symbols: | Ribosomal protein S30 family protein | chr2:8515037-8515806 FORWARD LENGTH=62	AT2G19750.1		7 kDa		unknown	0	0	0
245	TRUE	Empty	| Symbols: ATPI | ATPase, F0 complex, subunit A protein | chrC:14021-14770 REVERSE LENGTH=249	ATCG00150.1		27 kDa		unknown	2	2	2
322	TRUE	Empty	| Symbols: PSAG | photosystem I subunit G | chr1:20802874-20803356 REVERSE LENGTH=160	AT1G55670.1		17 kDa		unknown	0	2	2
277	TRUE	Empty	| Symbols: ATPUP14, PUP14 | purine permease 14 | chr1:6832426-6833702 FORWARD LENGTH=393	AT1G19770.1		44 kDa		unknown	0	3	0
262	TRUE	Empty	| Symbols: emb2386 | Ribosomal protein L19e family protein | chr1:608120-609391 REVERSE LENGTH=214	AT1G02780.1		25 kDa	TRUE	unknown	0	0	3
259	TRUE	Empty	| Symbols: ACP4 | acyl carrier protein 4 | chr4:12870178-12871024 FORWARD LENGTH=137	AT4G25050.1 (+1)		15 kDa		unknown	0	2	0
29.1	TRUE	Empty	| Symbols: | Heat shock protein 70 (Hsp 70) family protein | chr3:2903434-2905632 REVERSE LENGTH=649	AT3G09440.1		71 kDa	TRUE	unknown	4	13	5
29.2	TRUE	Empty	| Symbols: HSP70, ATHSP70 | heat shock protein 70 | chr3:3991487-3993689 REVERSE LENGTH=650	AT3G12580.1		71 kDa	TRUE	unknown	5	14	4
260	TRUE	Empty	| Symbols: ATXYL1, XYL1, TRG1 | alpha-xylosidase 1 | chr1:25734435-25737897 REVERSE LENGTH=915	AT1G68560.1		102 kDa		unknown	0	2	3
271	TRUE	Empty	| Symbols: | Restriction endonuclease, type II-like superfamily protein | chr5:15919241-15927549 REVERSE LENGTH=1272	AT5G39770.1		141 kDa		unknown	2	0	2
269	TRUE	Empty	| Symbols: SHD, HSP90.7, AtHsp90.7, AtHsp90-7 | Chaperone protein htpG family protein | chr4:12551902-12555851 REVERSE LENGTH=823	AT4G24190.1 (+1)		94 kDa		unknown	0	3	2
264	TRUE	Empty	| Symbols: | Ribosomal protein L23/L15e family protein | chr4:9400156-9401315 REVERSE LENGTH=204	AT4G16720.1 (+1)		24 kDa		unknown	0	3	2
276	TRUE	Empty	| Symbols: CRK32 | cysteine-rich RLK (RECEPTOR-like protein kinase) 32 | chr4:6971408-6973799 FORWARD LENGTH=656	AT4G11480.1		74 kDa	TRUE	unknown	2	3	0
263	TRUE	Empty	| Symbols: | Ribosomal protein L7Ae/L30e/S12e/Gadd45 family protein | chr2:19529854-19531401 FORWARD LENGTH=257	AT2G47610.1 (+1)		29 kDa	TRUE	unknown	0	0	3
275	TRUE	Empty	| Symbols: GDCH | glycine decarboxylase complex H | chr2:14891239-14892050 FORWARD LENGTH=165	AT2G35370.1		18 kDa		unknown	0	2	0
270	TRUE	Empty	| Symbols: | Leucine-rich repeat protein kinase family protein | chr3:17026658-17031842 FORWARD LENGTH=889	AT3G46340.1		100 kDa		unknown	2	3	0
274	TRUE	Empty	| Symbols: | Zinc finger C-x8-C-x5-C-x3-H type family protein | chr1:7557822-7565655 REVERSE LENGTH=2166	AT1G21580.1		239 kDa		unknown	2	2	2
23.2	TRUE	Empty	| Symbols: | Ribosomal protein L6 family protein | chr1:6377448-6378548 REVERSE LENGTH=233	AT1G18540.1		26 kDa	TRUE	unknown	4	4	4
268	TRUE	Empty	| Symbols: MRP2, ABCC2, AtABCC2 | multidrug resistance-associated protein 2 | chr2:14603267-14612387 FORWARD LENGTH=1623	AT2G34660.2		182 kDa	TRUE	unknown	4	2	0
273	TRUE	Empty	| Symbols: SWEET9, AtSWEET9 | Nodulin MtN3 family protein | chr2:16306818-16308206 REVERSE LENGTH=258	AT2G39060.1		29 kDa		unknown	0	3	0
301	TRUE	Empty	| Symbols: RPL23AB | ribosomal protein L23AB | chr3:20500667-20501519 FORWARD LENGTH=154	AT3G55280.2 (+1)		17 kDa		unknown	0	0	2
280	TRUE	Empty	| Symbols: | RING/FYVE/PHD zinc finger superfamily protein | chr1:16548509-16549907 FORWARD LENGTH=371	AT1G43770.1-DECOY (+1)		?		unknown	2	0	0
261	TRUE	Empty	| Symbols: ATLFNR1, FNR1 | ferredoxin-NADP(+)-oxidoreductase 1 | chr5:26451203-26453012 REVERSE LENGTH=360	AT5G66190.1		40 kDa		unknown	0	3	4
314	TRUE	Empty	| Symbols: MPPBETA | Insulinase (Peptidase family M16) protein | chr3:365624-368526 FORWARD LENGTH=531	AT3G02090.1 (+1)		59 kDa		unknown	0	2	0
296	TRUE	Empty	| Symbols: | P-loop containing nucleoside triphosphate hydrolases superfamily protein | chr3:5088487-5095482 REVERSE LENGTH=1954	AT3G15120.1		215 kDa		unknown	0	0	2
358	TRUE	Empty	| Symbols: PSBE | photosystem II reaction center protein E | chrC:64071-64322 REVERSE LENGTH=83	ATCG00580.1		9 kDa		unknown	0	2	2
346	TRUE	Empty	| Symbols: | U3 ribonucleoprotein (Utp) family protein | chr4:1054243-1057884 FORWARD LENGTH=855	AT4G02400.1-DECOY		?		unknown	0	3	2
302	TRUE	Empty	| Symbols: ATGSL1, ATGSL01, GSL01, GSL1 | glucan synthase-like 1 | chr4:2537039-2542434 FORWARD LENGTH=1768	AT4G04970.1		206 kDa		unknown	0	2	0
284	TRUE	Empty	| Symbols: | 6-phosphogluconate dehydrogenase family protein | chr3:482498-483958 FORWARD LENGTH=486	AT3G02360.1		54 kDa	TRUE	unknown	0	3	3
286	TRUE	Empty	| Symbols: EMB3010, RPS6B | Ribosomal protein S6e | chr5:3258734-3260142 REVERSE LENGTH=249	AT5G10360.1		28 kDa	TRUE	unknown	2	5	3
290	TRUE	Empty	| Symbols: KASI, KAS1 | 3-ketoacyl-acyl carrier protein synthase I | chr5:18774439-18776629 REVERSE LENGTH=473	AT5G46290.1 (+2)		50 kDa		unknown	2	2	3
189.1	TRUE	Empty	| Symbols: ATGRP7, CCR2, GR-RBP7, GRP7 | cold, circadian rhythm, and rna binding 2 | chr2:9265477-9266316 REVERSE LENGTH=176	AT2G21660.1		17 kDa	TRUE	unknown	2	3	2
288	TRUE	Empty	| Symbols: ATARCA, RACK1A_AT, RACK1A | Transducin/WD40 repeat-like superfamily protein | chr1:6222325-6223901 FORWARD LENGTH=327	AT1G18080.1		36 kDa		unknown	0	3	2
285	TRUE	Empty	| Symbols: GRF6, AFT1, 14-3-3lambda | G-box regulating factor 6 | chr5:3284452-3286261 REVERSE LENGTH=248	AT5G10450.1		28 kDa	TRUE	unknown	0	2	2
223.1	TRUE	Empty	| Symbols: | Translation initiation factor 3 protein | chr4:14960742-14962328 FORWARD LENGTH=281	AT4G30690.1		32 kDa	TRUE	unknown	0	3	4
287	TRUE	Empty	| Symbols: ROC4 | rotamase CYP 4 | chr3:22973004-22975139 FORWARD LENGTH=313	AT3G62030.2		34 kDa	TRUE	unknown	0	3	3
292	TRUE	Empty	| Symbols: | Insulinase (Peptidase family M16) protein | chr1:19323692-19326771 REVERSE LENGTH=503	AT1G51980.1 (+1)		54 kDa	TRUE	unknown	0	2	0
291	TRUE	Empty	| Symbols: HD2B, HDT02, HDT2, ATHD2B, HDA4, HD2, ATHD2 | histone deacetylase 2B | chr5:7534120-7536054 FORWARD LENGTH=306	AT5G22650.1 (+1)		32 kDa		unknown	0	0	2
289	TRUE	Empty	| Symbols: BXL1, ATBXL1 | beta-xylosidase 1 | chr5:20012179-20016659 REVERSE LENGTH=774	AT5G49360.1		84 kDa		unknown	0	2	3
295	TRUE	Empty	| Symbols: RPL18 | ribosomal protein L18 | chr3:1621511-1622775 FORWARD LENGTH=187	AT3G05590.1 (+1)		21 kDa		unknown	0	2	2
312	TRUE	Empty	| Symbols: CR88, EMB1956, HSP90.5, Hsp88.1, AtHsp90.5 | Chaperone protein htpG family protein | chr2:1281983-1285909 FORWARD LENGTH=780	AT2G04030.1 (+1)		89 kDa		unknown	2	0	3
326	TRUE	Empty	| Symbols: ATCNGC8, CNGC8 | cyclic nucleotide gated channel 8 | chr1:6833885-6836578 REVERSE LENGTH=753	AT1G19780.1-DECOY		?		unknown	0	3	2
347	TRUE	Empty	| Symbols: | RNA-dependent RNA polymerase family protein | chr2:8602222-8606887 REVERSE LENGTH=927	AT2G19920.1-DECOY		?		unknown	2	0	2
300	TRUE	Empty	| Symbols: PRPL11 | plastid ribosomal protein l11 | chr1:11955827-11957139 FORWARD LENGTH=222	AT1G32990.1		23 kDa		unknown	0	2	0
293	TRUE	Empty	| Symbols: | LOCATED IN: cytosol, chloroplast; EXPRESSED IN: 24 plant structures; EXPRESSED DURING: 14 growth stages; BEST Arabidopsis thaliana protein match is: Tudor/PWWP/MBT superfamily protein (TAIR:AT1G15940.1); Has 137162 Blast hits to 70781 proteins in 2973 species: Archae - 289; Bacteria - 24182; Metazoa - 56725; Fungi - 20130; Plants - 6559; Viruses - 758; Other Eukaryotes - 28519 (sourc…	AT4G31880.1 (+1)		94 kDa		unknown	0	4	3
298	TRUE	Empty	| Symbols: | Coatomer, beta subunit | chr4:15264145-15267384 FORWARD LENGTH=948	AT4G31480.2 (+1)		106 kDa		unknown	0	2	0
355	TRUE	Empty	| Symbols: ATCHX1, CHX1 | Cation/hydrogen exchanger family protein | chr1:5598453-5601367 REVERSE LENGTH=785	AT1G16380.1-DECOY		?		unknown	0	0	0
332	TRUE	Empty	| Symbols: | Leucine-rich receptor-like protein kinase family protein | chr1:27217679-27220966 REVERSE LENGTH=1095	AT1G72300.1-DECOY		?		unknown	0	0	0
380	TRUE	Empty	| Symbols: ATLFNR2, FNR2 | ferredoxin-NADP(+)-oxidoreductase 2 | chr1:6942851-6944868 FORWARD LENGTH=369	AT1G20020.1 (+2)		41 kDa		unknown	0	2	2
330	TRUE	Empty	| Symbols: | Galactose mutarotase-like superfamily protein | chr3:80244-82005 REVERSE LENGTH=426	AT3G01260.1-DECOY		?		unknown	2	0	2
299	TRUE	Empty	| Symbols: ACR4, CR4 | crinkly4 | chr3:21959871-21962558 REVERSE LENGTH=895	AT3G59420.1		98 kDa		unknown	2	0	0
354	TRUE	Empty	| Symbols: GCS1, KNF | glucosidase 1 | chr1:25280633-25286581 REVERSE LENGTH=852	AT1G67490.1-DECOY (+1)		?		unknown	0	0	0
360	TRUE	Empty	| Symbols: RPL32 | ribosomal protein L32 | chrC:113449-113607 FORWARD LENGTH=52	ATCG01020.1		6 kDa	TRUE	unknown	0	0	0
316	TRUE	Empty	| Symbols: VDAC1, ATVDAC1 | voltage dependent anion channel 1 | chr3:85754-87612 FORWARD LENGTH=276	AT3G01280.1		29 kDa		unknown	2	0	0
403	TRUE	Empty	| Symbols: | TRAF-like superfamily protein | chr3:3783273-3785098 REVERSE LENGTH=572	AT3G11950.2-DECOY		?		unknown	2	0	0
97.1	TRUE	Empty	| Symbols: AHA2, PMA2, HA2 | H(+)-ATPase 2 | chr4:14770820-14775920 REVERSE LENGTH=948	AT4G30190.1 (+1)		104 kDa	TRUE	unknown	0	7	0
107.1	TRUE	Empty	| Symbols: GGT1, AOAT1, GGAT1 | glutamate:glyoxylate aminotransferase | chr1:8268720-8271329 REVERSE LENGTH=481	AT1G23310.1		53 kDa	TRUE	unknown	3	7	6
318	TRUE	Empty	| Symbols: | SRP72 RNA-binding domain | chr1:25365962-25368464 REVERSE LENGTH=664	AT1G67680.1		73 kDa		unknown	2	0	0
320	TRUE	Empty	| Symbols: | semialdehyde dehydrogenase family protein | chr1:5102684-5104633 REVERSE LENGTH=375	AT1G14810.1		41 kDa		unknown	0	0	0
303	TRUE	Empty	| Symbols: MAT3 | methionine adenosyltransferase 3 | chr2:15479721-15480893 REVERSE LENGTH=390	AT2G36880.1		42 kDa	TRUE	unknown	0	7	2
323	TRUE	Empty	| Symbols: | Translation elongation factor EF1B/ribosomal protein S6 family protein | chr5:6581854-6583137 REVERSE LENGTH=224	AT5G19510.1		24 kDa		unknown	0	2	2
306	TRUE	Empty	| Symbols: ROF1, ATFKBP62, FKBP62 | rotamase FKBP 1 | chr3:9188257-9191137 FORWARD LENGTH=551	AT3G25230.1 (+1)		61 kDa	TRUE	unknown	0	0	0
334	TRUE	Empty	| Symbols: | Malectin/receptor-like protein kinase family protein | chr5:15616917-15619358 FORWARD LENGTH=813	AT5G39020.1-DECOY		?		unknown	0	0	2
57.2	TRUE	Empty	| Symbols: PSAD-2 | photosystem I subunit D-2 | chr1:753528-754142 REVERSE LENGTH=204	AT1G03130.1		22 kDa	TRUE	unknown	3	3	5
11.3	TRUE	Empty	| Symbols: ACT7 | actin 7 | chr5:3052809-3054220 FORWARD LENGTH=377	AT5G09810.1		42 kDa	TRUE	unknown	5	8	8
328	TRUE	Empty	Antithrombin-III OS=Homo sapiens GN=SERPINC1 PE=1 SV=1	ANT3_HUMAN	SERPINC1	53 kDa		unknown	0	2	2
130.1	TRUE	Empty	| Symbols: GRF4, 14-3-3PHI, GF14 PHI | GF14 protein phi chain | chr1:12867264-12868514 FORWARD LENGTH=267	AT1G35160.1 (+1)		30 kDa	TRUE	unknown	0	5	4
317	TRUE	Empty	| Symbols: PKT3, PED1, KAT2 | peroxisomal 3-ketoacyl-CoA thiolase 3 | chr2:14047814-14050983 REVERSE LENGTH=462	AT2G33150.1		49 kDa		unknown	0	2	2
324	TRUE	Empty	| Symbols: MLP328 | MLP-like protein 328 | chr2:235992-236881 FORWARD LENGTH=151	AT2G01520.1		18 kDa		unknown	2	3	0
308	TRUE	Empty	| Symbols: | NAD(P)-binding Rossmann-fold superfamily protein | chr2:15795481-15796977 REVERSE LENGTH=325	AT2G37660.1		35 kDa		unknown	3	0	0
304	TRUE	Empty	| Symbols: ATGSTF8, ATGSTF5, GST6, GSTF8 | glutathione S-transferase phi 8 | chr2:19558213-19559266 FORWARD LENGTH=263	AT2G47730.1		29 kDa	TRUE	unknown	0	3	0
333	TRUE	Empty	| Symbols: REF6 | relative of early flowering 6 | chr3:17935609-17940456 FORWARD LENGTH=1360	AT3G48430.1		153 kDa	TRUE	unknown	2	0	0
352	TRUE	Empty	| Symbols: | leucine-rich repeat transmembrane protein kinase family protein | chr1:23315294-23318061 FORWARD LENGTH=890	AT1G62950.1-DECOY		?		unknown	0	0	2
305	TRUE	Empty	| Symbols: ATP3 | gamma subunit of Mt ATP synthase | chr2:14018978-14021047 REVERSE LENGTH=325	AT2G33040.1		35 kDa		unknown	0	3	3
315	TRUE	Empty	| Symbols: | BEST Arabidopsis thaliana protein match is: copper ion binding (TAIR:AT4G32610.1); Has 43784 Blast hits to 26928 proteins in 1799 species: Archae - 86; Bacteria - 6347; Metazoa - 15971; Fungi - 5398; Plants - 1931; Viruses - 259; Other Eukaryotes - 13792 (source: NCBI BLink). | chr2:10929062-10930619 REVERSE LENGTH=318	AT2G25670.2		35 kDa		unknown	0	2	2
325	TRUE	Empty	| Symbols: MTHSC70-2, HSC70-5 | mitochondrial HSO70 2 | chr5:2975721-2978508 FORWARD LENGTH=682	AT5G09590.1		73 kDa	TRUE	unknown	0	2	0
309	TRUE	Empty	| Symbols: SHM4 | serine hydroxymethyltransferase 4 | chr4:8048013-8050021 REVERSE LENGTH=471	AT4G13930.1		52 kDa		unknown	0	0	2
327	TRUE	Empty	| Symbols: | B-box zinc finger family protein | chr1:22217077-22217832 REVERSE LENGTH=251	AT1G60250.1		29 kDa		unknown	0	2	2
357	TRUE	Empty	| Symbols: RPS1, ARRPS1 | ribosomal protein S1 | chr5:11619262-11621223 REVERSE LENGTH=416	AT5G30510.1		45 kDa		unknown	0	0	2
310	TRUE	Empty	| Symbols: GLU1, GLS1, GLUS, FD-GOGAT | glutamate synthase 1 | chr5:1130031-1138186 FORWARD LENGTH=1622	AT5G04140.1 (+1)		177 kDa	TRUE	unknown	0	2	4
313	TRUE	Empty	| Symbols: | Peroxidase superfamily protein | chr5:25650824-25652062 REVERSE LENGTH=331	AT5G64100.1		36 kDa		unknown	0	2	3
311	TRUE	Empty	| Symbols: ATCTIMC, TPI, CYTOTPI | triosephosphate isomerase | chr3:20553794-20556078 FORWARD LENGTH=254	AT3G55440.1		27 kDa		unknown	0	0	2
414	TRUE	Empty	| Symbols: ATTRX3, ATH3, ATTRXH3, TRXH3, TRX3 | thioredoxin 3 | chr5:17242772-17243718 FORWARD LENGTH=118	AT5G42980.1		13 kDa		unknown	0	0	2
331	TRUE	Empty	| Symbols: | Polyketide cyclase/dehydrase and lipid transport superfamily protein | chr4:12336416-12337417 REVERSE LENGTH=151	AT4G23680.1		17 kDa		unknown	0	0	2
329	TRUE	Empty	| Symbols: MSL5 | mechanosensitive channel of small conductance-like 5 | chr3:4971223-4974216 REVERSE LENGTH=881	AT3G14810.1-DECOY (+1)		?		unknown	2	0	0
319	TRUE	Empty	| Symbols: PETA | photosynthetic electron transfer A | chrC:61657-62619 FORWARD LENGTH=320	ATCG00540.1		35 kDa		unknown	0	3	2
446	TRUE	Empty	| Symbols: AGL76 | AGAMOUS-like 76 | chr5:16051879-16053036 FORWARD LENGTH=385	AT5G40120.1		44 kDa		unknown	0	0	0
362	TRUE	Empty	| Symbols: | Terpenoid cyclases family protein | chr1:29531646-29535177 FORWARD LENGTH=767	AT1G78500.1		88 kDa		unknown	0	2	0
356	TRUE	Empty	| Symbols: | FUNCTIONS IN: molecular_function unknown; INVOLVED IN: biological_process unknown; LOCATED IN: chloroplast outer membrane, thylakoid, chloroplast thylakoid membrane, chloroplast, chloroplast envelope; EXPRESSED IN: 21 plant structures; EXPRESSED DURING: 13 growth stages; BEST Arabidopsis thaliana protein match is: outer envelope membrane protein 7 (TAIR:AT3G52420.1); Has 26 Blast hit…	AT3G63160.1		7 kDa		unknown	0	0	2
531	TRUE	Empty	| Symbols: | Heavy metal transport/detoxification superfamily protein | chr5:9803796-9805036 FORWARD LENGTH=352	AT5G27690.1		39 kDa		unknown	2	2	0
468	TRUE	Empty	| Symbols: | unknown protein; BEST Arabidopsis thaliana protein match is: unknown protein (TAIR:AT3G28590.1); Has 12 Blast hits to 12 proteins in 8 species: Archae - 0; Bacteria - 0; Metazoa - 1; Fungi - 0; Plants - 3; Viruses - 0; Other Eukaryotes - 8 (source: NCBI BLink). | chr1:29782273-29782622 FORWARD LENGTH=84	AT1G79170.1		?		unknown	0	2	0
321	TRUE	Empty	| Symbols: | FUNCTIONS IN: molecular_function unknown; INVOLVED IN: biological_process unknown; LOCATED IN: plasma membrane; EXPRESSED IN: 23 plant structures; EXPRESSED DURING: 13 growth stages; BEST Arabidopsis thaliana protein match is: hydroxyproline-rich glycoprotein family protein (TAIR:AT3G26910.2); Has 1503 Blast hits to 1197 proteins in 220 species: Archae - 4; Bacteria - 108; Metazoa - …	AT5G41100.1 (+1)		65 kDa		unknown	4	0	0
501	TRUE	Empty	| Symbols: | hydroxyproline-rich glycoprotein family protein | chr2:14183552-14187666 FORWARD LENGTH=623	AT2G33490.1-DECOY		?		unknown	0	0	2
307	TRUE	Empty	Hemoglobin subunit alpha OS=Homo sapiens GN=HBA1 PE=1 SV=2	HBA_HUMAN	HBA1	15 kDa		unknown	2	0	0
565	TRUE	Empty	| Symbols: | DCD (Development and Cell Death) domain protein | chr5:24861091-24863741 REVERSE LENGTH=742	AT5G61910.3		81 kDa		unknown	2	0	0
26.2	TRUE	Empty	| Symbols: FBA2 | fructose-bisphosphate aldolase 2 | chr4:18163714-18165659 REVERSE LENGTH=398	AT4G38970.1		43 kDa	TRUE	unknown	5	13	11
55.1	TRUE	Empty	| Symbols: TUB4 | tubulin beta chain 4 | chr5:17859442-17860994 REVERSE LENGTH=444	AT5G44340.1		50 kDa	TRUE	unknown	3	8	5
15.2	TRUE	Empty	| Symbols: | Ribosomal protein L14 | chr2:8813923-8815071 FORWARD LENGTH=134	AT2G20450.1		16 kDa	TRUE	unknown	5	9	7
207.1	TRUE	Empty	| Symbols: ATBBC1, BBC1, RSU2 | breast basic conserved 1 | chr3:18166971-18168047 REVERSE LENGTH=206	AT3G49010.3 (+1)		24 kDa	TRUE	unknown	0	2	3
351	TRUE	Empty	| Symbols: TUB3 | tubulin beta chain 3 | chr5:25184501-25186426 FORWARD LENGTH=450	AT5G62700.1-DECOY		?		unknown	2	0	0
349	TRUE	Empty	| Symbols: PDF1B, DEF2, ATDEF2 | peptide deformylase 1B | chr5:4727129-4728671 REVERSE LENGTH=273	AT5G14660.2		31 kDa		unknown	2	0	2
348	TRUE	Empty	| Symbols: OEP16, ATOEP16-L, ATOEP16-1, OEP16-1 | outer plastid envelope protein 16-1 | chr2:12414423-12415459 REVERSE LENGTH=148	AT2G28900.1		15 kDa		unknown	0	0	2
361	TRUE	Empty	| Symbols: | Protein of unknown function (DUF1162) | chr5:8470073-8489703 REVERSE LENGTH=3464	AT5G24740.1-DECOY		?		unknown	0	0	0
401	TRUE	Empty	| Symbols: ATGSTU19, GST8, GSTU19 | glutathione S-transferase TAU 19 | chr1:29486659-29487819 REVERSE LENGTH=219	AT1G78380.1		26 kDa	TRUE	unknown	0	2	2
407	TRUE	Empty	| Symbols: CRK38 | cysteine-rich RLK (RECEPTOR-like protein kinase) 38 | chr4:2242122-2244656 FORWARD LENGTH=648	AT4G04510.1		73 kDa		unknown	2	0	0
341	TRUE	Empty	| Symbols: LHCB4.2 | light harvesting complex photosystem II | chr3:2717717-2718400 FORWARD LENGTH=227	AT3G08940.1		25 kDa	TRUE	unknown	0	2	0
338	TRUE	Empty	| Symbols: | Ribose 5-phosphate isomerase, type A protein | chr3:1313365-1314195 FORWARD LENGTH=276	AT3G04790.1		29 kDa		unknown	0	2	2
340	TRUE	Empty	| Symbols: RPL22 | ribosomal protein L22 | chrC:83467-83949 REVERSE LENGTH=160	ATCG00810.1		19 kDa		unknown	0	2	0
153.1	TRUE	Empty	| Symbols: | Ribosomal protein S27a / Ubiquitin family protein | chr1:8314940-8315410 FORWARD LENGTH=156	AT1G23410.1 (+2)		18 kDa	TRUE	unknown	0	3	0
447	TRUE	Empty	| Symbols: | Ribosomal protein S5/Elongation factor G/III/V family protein | chr3:8160269-8163316 REVERSE LENGTH=1015	AT3G22980.1		112 kDa		unknown	2	0	0
353	TRUE	Empty	| Symbols: ATE2, ATATE2 | arginine-tRNA protein transferase 2 | chr3:3518665-3521092 REVERSE LENGTH=605	AT3G11240.1		69 kDa		unknown	2	0	0
441	TRUE	Empty	| Symbols: | Phosphoglycerate mutase family protein | chr3:9848747-9850277 FORWARD LENGTH=399	AT3G26780.1		44 kDa		unknown	0	0	2
342	TRUE	Empty	| Symbols: MSL5 | mechanosensitive channel of small conductance-like 5 | chr3:4971223-4974216 REVERSE LENGTH=846	AT3G14810.2 (+1)		96 kDa		unknown	0	0	0
154.1	TRUE	Empty	| Symbols: PIP2A, PIP2, PIP2;1 | plasma membrane intrinsic protein 2A | chr3:19803906-19805454 REVERSE LENGTH=287	AT3G53420.1		30 kDa	TRUE	unknown	0	5	2
350	TRUE	Empty	| Symbols: KAN2 | Homeodomain-like superfamily protein | chr1:11625882-11630355 REVERSE LENGTH=388	AT1G32240.1-DECOY		?		unknown	0	2	2
343	TRUE	Empty	| Symbols: | Cysteine/Histidine-rich C1 domain family protein | chr1:20676622-20678607 REVERSE LENGTH=661	AT1G55380.1-DECOY		?		unknown	0	0	0
345	TRUE	Empty	| Symbols: | unknown protein; FUNCTIONS IN: molecular_function unknown; INVOLVED IN: N-terminal protein myristoylation; LOCATED IN: plasma membrane; EXPRESSED IN: 23 plant structures; EXPRESSED DURING: 14 growth stages; CONTAINS InterPro DOMAIN/s: Protein of unknown function DUF630 (InterPro:IPR006868), Protein of unknown function DUF632 (InterPro:IPR006867); BEST Arabidopsis thaliana protein mat…	AT1G52320.2		90 kDa		unknown	3	0	0
344	TRUE	Empty	| Symbols: MEE16 | RING/U-box superfamily protein | chr2:8086860-8088131 REVERSE LENGTH=423	AT2G18650.1		47 kDa		unknown	2	0	2
359	TRUE	Empty	| Symbols: SDD1 | Subtilase family protein | chr1:1061457-1063784 REVERSE LENGTH=775	AT1G04110.1-DECOY		?		unknown	0	2	0
420	TRUE	Empty	| Symbols: | Ribosomal protein S19e family protein | chr5:5037242-5038136 REVERSE LENGTH=143	AT5G15520.1		16 kDa		unknown	0	2	0
378	TRUE	Empty	| Symbols: | Leucine-rich repeat transmembrane protein kinase protein | chr2:8335639-8339307 REVERSE LENGTH=881	AT2G19210.1		?		unknown	2	0	3
396	TRUE	Empty	| Symbols: | unknown protein; Has 35333 Blast hits to 34131 proteins in 2444 species: Archae - 798; Bacteria - 22429; Metazoa - 974; Fungi - 991; Plants - 531; Viruses - 0; Other Eukaryotes - 9610 (source: NCBI BLink). | chr4:5660226-5660645 FORWARD LENGTH=139	AT4G08867.1-DECOY		?		unknown	0	0	2
527	TRUE	Empty	| Symbols: AtMC2, MC2 | metacaspase 2 | chr4:12887738-12889953 REVERSE LENGTH=418	AT4G25110.1 (+1)		46 kDa		unknown	0	0	2
391	TRUE	Empty	| Symbols: | Concanavalin A-like lectin protein kinase family protein | chr3:16654019-16656013 REVERSE LENGTH=664	AT3G45410.1-DECOY		?		unknown	0	2	0
422	TRUE	Empty	| Symbols: | Protein of unknown function (DUF1230) | chr5:3813610-3814805 REVERSE LENGTH=265	AT5G11840.1-DECOY		?		unknown	0	0	2
97.2	TRUE	Empty	| Symbols: AHA10 | autoinhibited H(+)-ATPase isoform 10 | chr1:5904058-5908898 FORWARD LENGTH=947	AT1G17260.1		105 kDa	TRUE	unknown	0	6	0
339	TRUE	Empty	| Symbols: | MATE efflux family protein | chr4:17971855-17974787 REVERSE LENGTH=560	AT4G38380.1		60 kDa		unknown	0	0	3
374	TRUE	Empty	Alpha-S1-casein OS=Bos taurus GN=CSN1S1 PE=1 SV=2	CASA1_BOVIN	CSN1S1	25 kDa		unknown	4	0	0
365	TRUE	Empty	| Symbols: | NAD(P)-binding Rossmann-fold superfamily protein | chr1:8640820-8643283 FORWARD LENGTH=319	AT1G24360.1		34 kDa		unknown	0	2	2
70.1	TRUE	Empty	| Symbols: | Ribosomal protein L30/L7 family protein | chr2:18249227-18250402 REVERSE LENGTH=242	AT2G44120.1 (+1)		28 kDa	TRUE	unknown	3	3	2
370	TRUE	Empty	| Symbols: CAM4 | calmodulin 4 | chr1:24774431-24775785 REVERSE LENGTH=159	AT1G66410.2 (+8)		18 kDa		unknown	0	0	2
371	TRUE	Empty	| Symbols: | Ribosomal protein S7e family protein | chr5:5268984-5269912 FORWARD LENGTH=190	AT5G16130.1		22 kDa	TRUE	unknown	0	3	0
368	TRUE	Empty	| Symbols: DHAR1, ATDHAR1, DHAR5 | dehydroascorbate reductase | chr1:6773462-6774413 REVERSE LENGTH=213	AT1G19570.1 (+1)		24 kDa		unknown	0	2	0
384	TRUE	Empty	| Symbols: | FUNCTIONS IN: molecular_function unknown; INVOLVED IN: biological_process unknown; LOCATED IN: cytosol, nucleus; EXPRESSED IN: 25 plant structures; EXPRESSED DURING: 14 growth stages; BEST Arabidopsis thaliana protein match is: glycine-rich protein (TAIR:AT3G29075.1); Has 30201 Blast hits to 17322 proteins in 780 species: Archae - 12; Bacteria - 1396; Metazoa - 17338; Fungi - 3422; P…	AT5G39570.1		44 kDa		unknown	0	2	2
373	TRUE	Empty	| Symbols: PGK | phosphoglycerate kinase | chr1:29924347-29926295 REVERSE LENGTH=401	AT1G79550.2		42 kDa	TRUE	unknown	0	3	5
387	TRUE	Empty	| Symbols: RPS19 | ribosomal protein S19 | chrC:84005-84283 REVERSE LENGTH=92	ATCG00820.1		11 kDa		unknown	0	2	0
389	TRUE	Empty	| Symbols: ROC5, ATCYP1 | rotamase cyclophilin 5 | chr4:16614451-16614969 FORWARD LENGTH=172	AT4G34870.1		18 kDa		unknown	0	0	2
138.1	TRUE	Empty	| Symbols: | Ribosomal protein S24e family protein | chr3:1360989-1362065 FORWARD LENGTH=133	AT3G04920.1		15 kDa	TRUE	unknown	0	2	2
281.1	TRUE	Empty	| Symbols: MT1A, MT1, LSR4, MT-Q, ATMT-2, ATMT-Q, ATMT1 | metallothionein 1A | chr1:2338904-2339321 REVERSE LENGTH=45	AT1G07600.1-DECOY		?	TRUE	unknown	2	0	3
436	TRUE	Empty	| Symbols: | unknown protein; FUNCTIONS IN: molecular_function unknown; INVOLVED IN: N-terminal protein myristoylation; LOCATED IN: plasma membrane; EXPRESSED IN: 23 plant structures; EXPRESSED DURING: 14 growth stages; CONTAINS InterPro DOMAIN/s: Protein of unknown function DUF630 (InterPro:IPR006868), Protein of unknown function DUF632 (InterPro:IPR006867); BEST Arabidopsis thaliana protein mat…	AT1G52320.2-DECOY		?		unknown	0	0	2
369	TRUE	Empty	| Symbols: | Pyruvate kinase family protein | chr3:19649046-19652237 FORWARD LENGTH=527	AT3G52990.1 (+1)		57 kDa	TRUE	unknown	0	2	0
372	TRUE	Empty	| Symbols: | Translation elongation factor EF1B, gamma chain | chr1:21377873-21380114 FORWARD LENGTH=413	AT1G57720.2		46 kDa	TRUE	unknown	0	2	0
366	TRUE	Empty	| Symbols: PSAO | photosystem I subunit O | chr1:2641004-2641739 REVERSE LENGTH=140	AT1G08380.1		15 kDa		unknown	0	2	2
456	TRUE	Empty	| Symbols: | LOCATED IN: thylakoid, chloroplast thylakoid membrane, chloroplast, chloroplast envelope; EXPRESSED IN: 22 plant structures; EXPRESSED DURING: 13 growth stages; CONTAINS InterPro DOMAIN/s: Thylakoid soluble phosphoprotein TSP9 (InterPro:IPR021584); Has 37 Blast hits to 37 proteins in 10 species: Archae - 0; Bacteria - 0; Metazoa - 0; Fungi - 0; Plants - 37; Viruses - 0; Other Eukaryo…	AT3G47070.1		11 kDa		unknown	0	2	2
442	TRUE	Empty	| Symbols: ATEXO70H1, EXO70H1 | exocyst subunit exo70 family protein H1 | chr3:20440655-20442565 REVERSE LENGTH=636	AT3G55150.1-DECOY		?		unknown	0	2	2
226.1	TRUE	Empty	| Symbols: HMGB3, NFD3, NFD03 | high mobility group B3 | chr1:7179825-7181174 FORWARD LENGTH=141	AT1G20696.1 (+2)		16 kDa	TRUE	unknown	0	3	2
392	TRUE	Empty	| Symbols: PPI1 | proton pump interactor 1 | chr4:13743614-13745900 FORWARD LENGTH=612	AT4G27500.1		?		unknown	0	2	0
375	TRUE	Empty	| Symbols: RPL14 | ribosomal protein L14 | chrC:80696-81064 REVERSE LENGTH=122	ATCG00780.1		14 kDa		unknown	0	2	0
379	TRUE	Empty	| Symbols: ATPCAP1, PCAP1 | plasma-membrane associated cation-binding protein 1 | chr4:10941593-10943227 FORWARD LENGTH=225	AT4G20260.1 (+2)		25 kDa		unknown	0	2	0
388	TRUE	Empty	| Symbols: | GTP binding Elongation factor Tu family protein | chr4:1295751-1298354 REVERSE LENGTH=454	AT4G02930.1		49 kDa		unknown	0	2	0
405	TRUE	Empty	| Symbols: APS1 | ATP sulfurylase 1 | chr3:8112837-8114734 FORWARD LENGTH=463	AT3G22890.1		51 kDa		unknown	0	0	2
512	TRUE	Empty	| Symbols: ENT1,AT, ENT1 | equilibrative nucleotide transporter 1 | chr1:26502920-26504360 FORWARD LENGTH=450	AT1G70330.1		49 kDa		unknown	2	0	0
454	TRUE	Empty	| Symbols: PHT3;1 | phosphate transporter 3;1 | chr5:4531059-4532965 REVERSE LENGTH=375	AT5G14040.1		40 kDa		unknown	0	2	0
400	TRUE	Empty	| Symbols: HD2C, HDT3 | histone deacetylase 2C | chr5:981994-983961 FORWARD LENGTH=294	AT5G03740.1		32 kDa		unknown	0	0	2
390	TRUE	Empty	| Symbols: ANNAT1, OXY5, ATOXY5 | annexin 1 | chr1:13225304-13226939 FORWARD LENGTH=317	AT1G35720.1		36 kDa		unknown	0	2	0
508	TRUE	Empty	| Symbols: ATMRP5, MRP5, ATABCC5, ABCC5 | multidrug resistance-associated protein 5 | chr1:1064848-1070396 REVERSE LENGTH=1514	AT1G04120.1 (+1)		169 kDa		unknown	0	2	0
394	TRUE	Empty	| Symbols: | O-fucosyltransferase family protein | chr3:9656886-9659741 FORWARD LENGTH=557	AT3G26370.1-DECOY		?		unknown	2	0	2
483	TRUE	Empty	| Symbols: | SBP (S-ribonuclease binding protein) family protein | chr4:16694488-16695387 FORWARD LENGTH=265	AT4G35070.1-DECOY (+1)		?		unknown	2	0	2
399	TRUE	Empty	| Symbols: PLDP1, PLDZ1, PLDZETA1, PLD ZETA 1 | phospholipase D P1 | chr3:5711329-5718696 FORWARD LENGTH=1096	AT3G16785.1-DECOY		?		unknown	2	0	0
469	TRUE	Empty	| Symbols: | Leucine-rich repeat protein kinase family protein | chr5:13596918-13598976 FORWARD LENGTH=662	AT5G35390.1-DECOY		?		unknown	0	0	0
429	TRUE	Empty	| Symbols: DCAF1 | DDB1-CUL4 associated factor 1 | chr4:15145936-15152939 FORWARD LENGTH=1883	AT4G31160.1-DECOY		?	TRUE	unknown	0	0	2
406	TRUE	Empty	| Symbols: NACA3 | nascent polypeptide-associated complex subunit alpha-like protein 3 | chr5:4471361-4472676 FORWARD LENGTH=204	AT5G13850.1		22 kDa		unknown	2	2	0
393	TRUE	Empty	| Symbols: | SMAD/FHA domain-containing protein | chr3:2297968-2299407 FORWARD LENGTH=320	AT3G07220.1		36 kDa		unknown	0	0	2
404	TRUE	Empty	| Symbols: | Leucine-rich repeat protein kinase family protein | chr5:24031346-24035100 FORWARD LENGTH=892	AT5G59650.1-DECOY		?		unknown	2	0	0
453	TRUE	Empty	| Symbols: DAG1 | Dof-type zinc finger DNA-binding family protein | chr3:22895495-22897150 FORWARD LENGTH=296	AT3G61850.1-DECOY (+2)		?		unknown	0	2	0
457	TRUE	Empty	| Symbols: ATRAD3, ATR, ATATR | Ataxia telangiectasia-mutated and RAD3-related | chr5:16343860-16353847 REVERSE LENGTH=2702	AT5G40820.1		302 kDa		unknown	0	2	0
488	TRUE	Empty	| Symbols: ATCHX2, CHX2 | cation/H+ exchanger 2 | chr1:29864992-29867840 FORWARD LENGTH=783	AT1G79400.1-DECOY		?		unknown	0	0	0
439	TRUE	Empty	| Symbols: | Leucine-rich repeat protein kinase family protein | chr1:25386494-25390856 FORWARD LENGTH=929	AT1G67720.1		104 kDa		unknown	0	2	0
438	TRUE	Empty	| Symbols: | unknown protein; FUNCTIONS IN: molecular_function unknown; INVOLVED IN: biological_process unknown; LOCATED IN: endomembrane system; BEST Arabidopsis thaliana protein match is: Domain of unknown function (DUF26) (TAIR:AT3G22050.1); Has 182 Blast hits to 182 proteins in 3 species: Archae - 0; Bacteria - 0; Metazoa - 0; Fungi - 0; Plants - 182; Viruses - 0; Other Eukaryotes - 0 (source…	AT3G22057.1-DECOY		?		unknown	0	2	2
415	TRUE	Empty	| Symbols: HTA5, H2AXA, G-H2AX, GAMMA-H2AX | Histone superfamily protein | chr1:2847144-2847676 REVERSE LENGTH=142	AT1G08880.1 (+1)		15 kDa	TRUE	unknown	0	2	0
522	TRUE	Empty	| Symbols: | FUNCTIONS IN: molecular_function unknown; INVOLVED IN: biological_process unknown; LOCATED IN: chloroplast; EXPRESSED IN: 22 plant structures; EXPRESSED DURING: 13 growth stages; CONTAINS InterPro DOMAIN/s: SGT1 (InterPro:IPR010770); Has 1807 Blast hits to 1807 proteins in 277 species: Archae - 0; Bacteria - 0; Metazoa - 736; Fungi - 347; Plants - 385; Viruses - 0; Other Eukaryotes -…	AT5G65490.1-DECOY		?		unknown	2	0	2
418	TRUE	Empty	| Symbols: | Concanavalin A-like lectin protein kinase family protein | chr3:16660759-16662783 REVERSE LENGTH=674	AT3G45430.1-DECOY		?		unknown	0	0	0
402	TRUE	Empty	| Symbols: | AMP-dependent synthetase and ligase family protein | chr3:18159031-18161294 REVERSE LENGTH=514	AT3G48990.1		56 kDa		unknown	0	0	2
528	TRUE	Empty	| Symbols: | DOMON domain-containing protein / dopamine beta-monooxygenase N-terminal domain-containing protein | chr5:22273394-22276117 FORWARD LENGTH=907	AT5G54830.1		101 kDa		unknown	0	0	2
443	TRUE	Empty	| Symbols: | Zn-dependent exopeptidases superfamily protein | chr5:6986402-6990947 FORWARD LENGTH=910	AT5G20660.1		100 kDa		unknown	0	2	0
425	TRUE	Empty	| Symbols: | Major facilitator superfamily protein | chr2:14496376-14498311 FORWARD LENGTH=523	AT2G34355.1-DECOY		?		unknown	0	3	0
377	TRUE	Empty	| Symbols: PSB29, THF1 | photosystem II reaction center PSB29 protein | chr2:8987783-8989185 FORWARD LENGTH=300	AT2G20890.1		34 kDa		unknown	0	0	2
376	TRUE	Empty	| Symbols: | Cysteine/Histidine-rich C1 domain family protein | chr1:16739309-16741513 FORWARD LENGTH=734	AT1G44050.1-DECOY		?		unknown	0	4	2
493	TRUE	Empty	| Symbols: | O-fucosyltransferase family protein | chr5:5134788-5136956 REVERSE LENGTH=508	AT5G15740.1		59 kDa		unknown	0	0	0
386	TRUE	Empty	| Symbols: | Heavy metal transport/detoxification superfamily protein | chr1:10787215-10788107 FORWARD LENGTH=239	AT1G30473.1		28 kDa		unknown	0	0	2
382	TRUE	Empty	| Symbols: ATCHX9, CHX9 | cation/H+ exchanger 9 | chr5:7660927-7663829 REVERSE LENGTH=800	AT5G22910.1-DECOY		?		unknown	0	0	2
519	TRUE	Empty	| Symbols: | unknown protein; Has 46 Blast hits to 40 proteins in 10 species: Archae - 0; Bacteria - 0; Metazoa - 0; Fungi - 0; Plants - 44; Viruses - 0; Other Eukaryotes - 2 (source: NCBI BLink). | chr4:18339731-18354701 FORWARD LENGTH=2513	AT4G39420.1 (+1)		280 kDa		unknown	2	0	0
458	TRUE	Empty	| Symbols: ATFRO8, FRO8 | ferric reduction oxidase 8 | chr5:20415832-20418582 FORWARD LENGTH=728	AT5G50160.1-DECOY		?		unknown	0	2	0
381	TRUE	Empty	| Symbols: MSL6 | mechanosensitive channel of small conductance-like 6 | chr1:29569226-29572126 REVERSE LENGTH=856	AT1G78610.1-DECOY		?		unknown	0	0	2
397	TRUE	Empty	| Symbols: BLH8, PNF | BEL1-like homeodomain 8 | chr2:11921540-11923902 REVERSE LENGTH=584	AT2G27990.1-DECOY		?		unknown	0	2	0
395	TRUE	Empty	| Symbols: EDA16 | SNF2 domain-containing protein / helicase domain-containing protein / zinc finger protein-related | chr1:22535038-22540610 REVERSE LENGTH=1280	AT1G61140.1-DECOY		?		unknown	0	2	2
506	TRUE	Empty	| Symbols: AT-GTL1, AT-GTL2, GTL1 | GT-2-like 1 | chr1:12051859-12054320 REVERSE LENGTH=669	AT1G33240.1-DECOY		?		unknown	0	2	0
444	TRUE	Empty	| Symbols: | unknown protein; FUNCTIONS IN: molecular_function unknown; INVOLVED IN: biological_process unknown; LOCATED IN: cellular_component unknown; EXPRESSED IN: 23 plant structures; EXPRESSED DURING: 11 growth stages; Has 3696 Blast hits to 2485 proteins in 391 species: Archae - 10; Bacteria - 571; Metazoa - 1013; Fungi - 530; Plants - 217; Viruses - 74; Other Eukaryotes - 1281 (source: NCB…	AT5G40520.2-DECOY		?		unknown	0	2	0
478	TRUE	Empty	| Symbols: | Bax inhibitor-1 family protein | chr4:8448607-8450001 FORWARD LENGTH=235	AT4G14730.1		26 kDa		unknown	0	0	2
398	TRUE	Empty	| Symbols: | Concanavalin A-like lectin protein kinase family protein | chr3:16657263-16659266 REVERSE LENGTH=667	AT3G45420.1-DECOY		?		unknown	2	0	2
367	TRUE	Empty	| Symbols: HOT5, ADH2, GSNOR, ATGSNOR1, PAR2 | GroES-like zinc-binding dehydrogenase family protein | chr5:17684265-17686379 FORWARD LENGTH=379	AT5G43940.1 (+1)		41 kDa		unknown	0	0	2
383	TRUE	Empty	| Symbols: | CONTAINS InterPro DOMAIN/s: Inner centromere protein, ARK-binding region (InterPro:IPR005635); Has 1807 Blast hits to 1807 proteins in 277 species: Archae - 0; Bacteria - 0; Metazoa - 736; Fungi - 347; Plants - 385; Viruses - 0; Other Eukaryotes - 339 (source: NCBI BLink). | chr5:22586287-22594035 FORWARD LENGTH=1826	AT5G55820.1		203 kDa		unknown	0	0	3
636	TRUE	Empty	| Symbols: MT2A, ATMT-K, ATMT-1 | metallothionein 2A | chr3:2889737-2890188 REVERSE LENGTH=81	AT3G09390.1		8 kDa		unknown	0	2	0
385	TRUE	Empty	| Symbols: SLO1 | SLOW GROWTH 1 | chr2:9509035-9511080 FORWARD LENGTH=681	AT2G22410.1-DECOY		?		unknown	2	0	0
459	TRUE	Empty	| Symbols: | ketol-acid reductoisomerase | chr3:21671561-21674639 FORWARD LENGTH=591	AT3G58610.2		64 kDa		unknown	0	2	0
421	TRUE	Empty	| Symbols: | SH3 domain-containing protein | chr4:18182315-18184340 FORWARD LENGTH=169	AT4G39020.1-DECOY		?		unknown	0	0	3
569	TRUE	Empty	| Symbols: CYP705A20 | cytochrome P450, family 705, subfamily A, polypeptide 20 | chr3:7021495-7023113 FORWARD LENGTH=510	AT3G20110.1		58 kDa	TRUE	unknown	2	0	0
575	TRUE	Empty	| Symbols: | P-loop containing nucleoside triphosphate hydrolases superfamily protein | chr1:5745523-5755263 REVERSE LENGTH=2127	AT1G16800.1-DECOY		?		unknown	0	2	0
410	TRUE	Empty	| Symbols: RPS6, RPS6A | ribosomal protein S6 | chr4:15346306-15347714 REVERSE LENGTH=250	AT4G31700.1		28 kDa	TRUE	unknown	2	5	2
417	TRUE	Empty	| Symbols: APG1, VTE3, IEP37, E37 | S-adenosyl-L-methionine-dependent methyltransferases superfamily protein | chr3:23415816-23417002 REVERSE LENGTH=338	AT3G63410.1		38 kDa		unknown	0	2	0
138.2	TRUE	Empty	| Symbols: | Ribosomal protein S24e family protein | chr5:10069791-10070792 REVERSE LENGTH=133	AT5G28060.1		15 kDa	TRUE	unknown	0	0	2
121.1	TRUE	Empty	| Symbols: VAR2, FTSH2 | FtsH extracellular protease family | chr2:13174692-13177064 FORWARD LENGTH=695	AT2G30950.1		74 kDa	TRUE	unknown	0	3	4
445	TRUE	Empty	| Symbols: | regulatory protein RecX family protein | chr3:4264442-4266286 REVERSE LENGTH=382	AT3G13226.1		44 kDa		unknown	0	0	2
225.1	TRUE	Empty	| Symbols: NDPK3 | nucleoside diphosphate kinase 3 | chr4:6732780-6734298 REVERSE LENGTH=238	AT4G11010.1		26 kDa	TRUE	unknown	0	0	2
480	TRUE	Empty	| Symbols: ATPDX1.1, PDX1.1 | pyridoxine biosynthesis 1.1 | chr2:16011475-16012404 FORWARD LENGTH=309	AT2G38230.1		33 kDa		unknown	0	2	0
98.1	TRUE	Empty	| Symbols: H2B, HTB9 | Histone superfamily protein | chr3:16897492-16897944 REVERSE LENGTH=150	AT3G45980.1		16 kDa	TRUE	unknown	0	0	3
30.2	TRUE	Empty	| Symbols: | Phosphoglycerate kinase family protein | chr1:21028403-21030454 FORWARD LENGTH=478	AT1G56190.1		50 kDa	TRUE	unknown	0	7	0
423	TRUE	Empty	| Symbols: PSRP6 | plastid-specific 50S ribosomal protein 6 | chr5:5907817-5908137 FORWARD LENGTH=106	AT5G17870.1		11 kDa		unknown	0	0	0
437	TRUE	Empty	| Symbols: GRF9, GF14 MU | general regulatory factor 9 | chr2:17732118-17733775 REVERSE LENGTH=263	AT2G42590.1 (+2)		30 kDa	TRUE	unknown	0	3	3
79.2	TRUE	Empty	| Symbols: TMP-C, PIP1;4, PIP1E | plasma membrane intrinsic protein 1;4 | chr4:186143-187531 REVERSE LENGTH=287	AT4G00430.1		31 kDa	TRUE	unknown	0	5	3
433	TRUE	Empty	| Symbols: | Protein of unknown function, DUF584 | chr5:769636-770136 FORWARD LENGTH=166	AT5G03230.1-DECOY		?		unknown	2	0	2
435	TRUE	Empty	| Symbols: | unknown protein; BEST Arabidopsis thaliana protein match is: unknown protein (TAIR:AT1G04030.1); Has 1807 Blast hits to 1807 proteins in 277 species: Archae - 0; Bacteria - 0; Metazoa - 736; Fungi - 347; Plants - 385; Viruses - 0; Other Eukaryotes - 339 (source: NCBI BLink). | chr5:17719896-17721348 REVERSE LENGTH=416	AT5G44040.1		?		unknown	0	2	0
448	TRUE	Empty	| Symbols: | Alcohol dehydrogenase transcription factor Myb/SANT-like family protein | chr3:8911022-8912023 FORWARD LENGTH=333	AT3G24490.1		39 kDa		unknown	0	0	2
440	TRUE	Empty	| Symbols: ATPH | ATP synthase subunit C family protein | chrC:13262-13507 REVERSE LENGTH=81	ATCG00140.1		8 kDa		unknown	0	0	2
413	TRUE	Empty	| Symbols: | Rieske (2Fe-2S) domain-containing protein | chr1:26936084-26937331 FORWARD LENGTH=287	AT1G71500.1		32 kDa		unknown	0	0	2
464	TRUE	Empty	| Symbols: | NAD(P)-binding Rossmann-fold superfamily protein | chr3:6511169-6514729 FORWARD LENGTH=641	AT3G18890.1		68 kDa		unknown	0	2	0
154.2	TRUE	Empty	| Symbols: PIP3, PIP3A, PIP2;7, SIMIP | plasma membrane intrinsic protein 3 | chr4:16708672-16709958 FORWARD LENGTH=280	AT4G35100.1		30 kDa	TRUE	unknown	0	5	2
424	TRUE	Empty	| Symbols: UXS6 | UDP-XYL synthase 6 | chr2:12336469-12338642 REVERSE LENGTH=343	AT2G28760.1 (+3)		39 kDa		unknown	0	2	2
450	TRUE	Empty	| Symbols: | DEA(D/H)-box RNA helicase family protein | chr3:2201531-2204662 FORWARD LENGTH=781	AT3G06980.1		87 kDa		unknown	0	0	0
434	TRUE	Empty	| Symbols: ATE2, ATATE2 | arginine-tRNA protein transferase 2 | chr3:3518665-3521092 REVERSE LENGTH=605	AT3G11240.1-DECOY		?		unknown	0	0	2
411	TRUE	Empty	| Symbols: LHCB4.3 | light harvesting complex photosystem II | chr2:16745884-16747190 FORWARD LENGTH=276	AT2G40100.1		30 kDa		unknown	0	0	2
431	TRUE	Empty	| Symbols: TOC33, ATTOC33, PPI1 | translocon at the outer envelope membrane of chloroplasts 33 | chr1:448665-450246 REVERSE LENGTH=297	AT1G02280.2		33 kDa		unknown	0	0	2
487	TRUE	Empty	| Symbols: | Leucine-rich repeat protein kinase family protein | chr1:3612228-3614343 FORWARD LENGTH=663	AT1G10850.1		73 kDa		unknown	0	0	2
523	TRUE	Empty	| Symbols: | Zinc finger C-x8-C-x5-C-x3-H type family protein | chr2:8740054-8742349 REVERSE LENGTH=371	AT2G20280.1		42 kDa		unknown	0	0	2
540	TRUE	Empty	| Symbols: | elongation factor P (EF-P) family protein | chr3:2654788-2656154 REVERSE LENGTH=236	AT3G08740.1		26 kDa		unknown	0	2	0
430	TRUE	Empty	| Symbols: ARI5, ATARI5 | RING/U-box superfamily protein | chr1:1779631-1784166 FORWARD LENGTH=552	AT1G05890.1-DECOY (+1)		?		unknown	2	2	0
502	TRUE	Empty	| Symbols: | unknown protein; FUNCTIONS IN: molecular_function unknown; INVOLVED IN: biological_process unknown; LOCATED IN: endomembrane system; BEST Arabidopsis thaliana protein match is: unknown protein (TAIR:AT1G53610.1); Has 5795 Blast hits to 2209 proteins in 338 species: Archae - 0; Bacteria - 1555; Metazoa - 2403; Fungi - 181; Plants - 1035; Viruses - 76; Other Eukaryotes - 545 (source: N…	AT1G53620.1-DECOY		?		unknown	2	0	0
79.3	TRUE	Empty	| Symbols: PIP1C, TMP-B, PIP1;3 | plasma membrane intrinsic protein 1C | chr1:225986-227176 REVERSE LENGTH=286	AT1G01620.1		31 kDa	TRUE	unknown	0	5	0
524	TRUE	Empty	| Symbols: | unknown protein; FUNCTIONS IN: molecular_function unknown; INVOLVED IN: biological_process unknown; LOCATED IN: endomembrane system; Has 66 Blast hits to 66 proteins in 21 species: Archae - 0; Bacteria - 0; Metazoa - 6; Fungi - 4; Plants - 51; Viruses - 0; Other Eukaryotes - 5 (source: NCBI BLink). | chr1:23900309-23901956 FORWARD LENGTH=351	AT1G64385.1		38 kDa		unknown	0	0	2
449	TRUE	Empty	| Symbols: | Bifunctional inhibitor/lipid-transfer protein/seed storage 2S albumin superfamily protein | chr3:7803604-7808046 REVERSE LENGTH=1480	AT3G22142.1-DECOY		?		unknown	0	2	0
505	TRUE	Empty	| Symbols: | RING/U-box superfamily protein | chr4:10699383-10701342 REVERSE LENGTH=532	AT4G19670.2-DECOY		?		unknown	2	0	2
471	TRUE	Empty	| Symbols: | CONTAINS InterPro DOMAIN/s: Non-SMC condensin II complex, subunit H2-like (InterPro:IPR009378); Has 249 Blast hits to 211 proteins in 82 species: Archae - 0; Bacteria - 0; Metazoa - 145; Fungi - 8; Plants - 30; Viruses - 0; Other Eukaryotes - 66 (source: NCBI BLink). | chr3:5695633-5698863 REVERSE LENGTH=683	AT3G16730.1-DECOY		?		unknown	2	0	0
467	TRUE	Empty	| Symbols: FQR1 | flavodoxin-like quinone reductase 1 | chr5:22124674-22126256 FORWARD LENGTH=204	AT5G54500.1 (+1)		22 kDa	TRUE	unknown	0	0	2
500	TRUE	Empty	| Symbols: MTHFR1 | methylenetetrahydrofolate reductase 1 | chr3:22151303-22154323 FORWARD LENGTH=592	AT3G59970.3		66 kDa		unknown	0	2	0
485	TRUE	Empty	| Symbols: CRK27 | cysteine-rich RLK (RECEPTOR-like protein kinase) 27 | chr4:11319244-11321679 REVERSE LENGTH=642	AT4G21230.1		72 kDa		unknown	0	2	0
607	TRUE	Empty	| Symbols: | Basic-leucine zipper (bZIP) transcription factor family protein | chr4:18139564-18141520 REVERSE LENGTH=553	AT4G38900.1-DECOY (+1)		?		unknown	0	0	2
428	TRUE	Empty	| Symbols: CRK34 | cysteine-rich RLK (RECEPTOR-like protein kinase) 34 | chr4:6987093-6989599 FORWARD LENGTH=669	AT4G11530.1-DECOY		?		unknown	2	0	0
455	TRUE	Empty	| Symbols: PSKR2, AtPSKR2 | phytosylfokine-alpha receptor 2 | chr5:21877235-21880345 FORWARD LENGTH=1036	AT5G53890.1		114 kDa		unknown	0	0	2
731	TRUE	Empty	| Symbols: | NAD(P)-binding Rossmann-fold superfamily protein | chr5:14906505-14909020 FORWARD LENGTH=457	AT5G37530.1 (+1)		51 kDa		unknown	0	0	2
484	TRUE	Empty	| Symbols: | ATPase E1-E2 type family protein / haloacid dehalogenase-like hydrolase family protein | chr3:23407112-23410213 REVERSE LENGTH=1033	AT3G63380.1		114 kDa		unknown	0	0	0
588	TRUE	Empty	| Symbols: ARI10, ATARI10 | RING/U-box superfamily protein | chr2:13508493-13510390 FORWARD LENGTH=514	AT2G31760.1-DECOY		?		unknown	0	2	0
481	TRUE	Empty	| Symbols: | Leucine-rich repeat protein kinase family protein | chr1:19206858-19210574 REVERSE LENGTH=882	AT1G51790.1		98 kDa		unknown	3	0	0
495	TRUE	Empty	| Symbols: NF-YB11 | nuclear factor Y, subunit B11 | chr2:11745196-11746375 REVERSE LENGTH=275	AT2G27470.1-DECOY		?		unknown	0	2	0
497	TRUE	Empty	| Symbols: | HSP20-like chaperones superfamily protein | chr4:1073987-1075765 REVERSE LENGTH=241	AT4G02450.1-DECOY		?		unknown	0	0	2
595	TRUE	Empty	| Symbols: TET15 | tetraspanin15 | chr5:23424466-23425589 REVERSE LENGTH=317	AT5G57810.1		36 kDa		unknown	2	0	0
591	TRUE	Empty	| Symbols: | Uncharacterised protein family (UPF0497) | chr5:4967094-4967846 FORWARD LENGTH=187	AT5G15290.1		21 kDa		unknown	0	0	0
492	TRUE	Empty	| Symbols: | RNA-binding (RRM/RBD/RNP motifs) family protein | chr4:352842-354965 FORWARD LENGTH=467	AT4G00830.3		52 kDa		unknown	2	0	0
466	TRUE	Empty	| Symbols: ATCNGC8, CNGC8 | cyclic nucleotide gated channel 8 | chr1:6833885-6836578 REVERSE LENGTH=753	AT1G19780.1		86 kDa		unknown	0	0	3
596	TRUE	Empty	| Symbols: PAM68 | Protein of unknown function (DUF3464) | chr4:10453453-10454359 FORWARD LENGTH=214	AT4G19100.1-DECOY		?		unknown	0	0	0
717	TRUE	Empty	| Symbols: RH39 | RH39 | chr4:6136333-6139510 FORWARD LENGTH=621	AT4G09730.1		69 kDa		unknown	0	2	0
511	TRUE	Empty	| Symbols: | RING/FYVE/PHD zinc finger superfamily protein | chr1:553181-555854 REVERSE LENGTH=221	AT1G02610.1		26 kDa		unknown	0	2	0
426	TRUE	Empty	| Symbols: ALA1 | aminophospholipid ATPase 1 | chr5:1445509-1449568 FORWARD LENGTH=1158	AT5G04930.1-DECOY		?		unknown	0	2	0
451	TRUE	Empty	| Symbols: | RGPR-related | chr5:19264675-19270487 FORWARD LENGTH=1361	AT5G47490.1		148 kDa		unknown	0	2	0
562	TRUE	Empty	| Symbols: MOR1, GEM1 | ARM repeat superfamily protein | chr2:14966828-14980361 FORWARD LENGTH=1978	AT2G35630.1-DECOY		?		unknown	0	0	0
432	TRUE	Empty	| Symbols: TBL15 | TRICHOME BIREFRINGENCE-LIKE 15 | chr2:15818082-15821219 FORWARD LENGTH=482	AT2G37720.1		54 kDa		unknown	0	0	2
452	TRUE	Empty	| Symbols: ACA8, AT-ACA8 | autoinhibited Ca2+ -ATPase, isoform 8 | chr5:23109729-23116857 REVERSE LENGTH=1074	AT5G57110.2		116 kDa		unknown	0	0	2
489	TRUE	Empty	| Symbols: NRPA1 | nuclear RNA polymerase A1 | chr3:21353746-21362814 FORWARD LENGTH=1670	AT3G57660.1		188 kDa		unknown	0	3	0
427	TRUE	Empty	| Symbols: | BEST Arabidopsis thaliana protein match is: hapless 8 (TAIR:AT5G56250.1); Has 35333 Blast hits to 34131 proteins in 2444 species: Archae - 798; Bacteria - 22429; Metazoa - 974; Fungi - 991; Plants - 531; Viruses - 0; Other Eukaryotes - 9610 (source: NCBI BLink). | chr5:22760088-22763539 REVERSE LENGTH=986	AT5G56240.1-DECOY (+1)		?		unknown	3	0	0
516	TRUE	Empty	| Symbols: | RING/U-box superfamily protein | chr2:16000516-16002699 FORWARD LENGTH=346	AT2G38185.3-DECOY		?		unknown	0	2	0
700	TRUE	Empty	| Symbols: | unknown protein; CONTAINS InterPro DOMAIN/s: Protein of unknown function DUF2042 (InterPro:IPR018611); Has 559 Blast hits to 533 proteins in 154 species: Archae - 3; Bacteria - 32; Metazoa - 305; Fungi - 42; Plants - 50; Viruses - 3; Other Eukaryotes - 124 (source: NCBI BLink). | chr3:16979174-16983970 FORWARD LENGTH=804	AT3G46220.1 (+2)		89 kDa		unknown	0	2	0
584	TRUE	Empty	| Symbols: mtLPD1 | mitochondrial lipoamide dehydrogenase 1 | chr1:17717432-17719141 REVERSE LENGTH=507	AT1G48030.2		54 kDa		unknown	0	0	2
533	TRUE	Empty	| Symbols: | kinase interacting (KIP1-like) family protein | chr1:731794-737332 REVERSE LENGTH=1733	AT1G03080.1		199 kDa		unknown	0	2	0
518	TRUE	Empty	| Symbols: | Pre-rRNA-processing protein TSR2, conserved region | chr5:10017358-10018265 FORWARD LENGTH=184	AT5G27990.1		20 kDa		unknown	0	0	2
537	TRUE	Empty	| Symbols: PBP1 | PYK10-binding protein 1 | chr3:5579560-5580674 FORWARD LENGTH=298	AT3G16420.2		32 kDa		unknown	0	0	2
733	TRUE	Empty	| Symbols: | Pectinacetylesterase family protein | chr5:18346862-18349432 FORWARD LENGTH=370	AT5G45280.1		41 kDa		unknown	0	0	2
530	TRUE	Empty	| Symbols: DML1, ROS1 | demeter-like 1 | chr2:15308259-15314272 REVERSE LENGTH=1393	AT2G36490.1-DECOY		?		unknown	0	2	0
503	TRUE	Empty	| Symbols: | Zinc finger C-x8-C-x5-C-x3-H type family protein | chr1:7557822-7565655 REVERSE LENGTH=2166	AT1G21580.1-DECOY		?		unknown	2	0	0
570	TRUE	Empty	| Symbols: CLC-D, ATCLC-D | chloride channel D | chr5:9189622-9194347 FORWARD LENGTH=792	AT5G26240.1		87 kDa		unknown	0	0	2
419	TRUE	Empty	| Symbols: ATGH9A2, KOR2 | Six-hairpin glycosidases superfamily protein | chr1:24391823-24395261 REVERSE LENGTH=623	AT1G65610.1		70 kDa		unknown	0	0	3
745	TRUE	Empty	| Symbols: | F-box family protein | chr4:1210173-1211512 REVERSE LENGTH=301	AT4G02733.1		34 kDa		unknown	0	0	2
542	TRUE	Empty	| Symbols: SIK1 | Protein kinase superfamily protein | chr1:26020298-26026119 REVERSE LENGTH=836	AT1G69220.1		93 kDa		unknown	0	0	0
555	TRUE	Empty	| Symbols: HDA15, ATHDA15 | histone deacetylase 15 | chr3:6361605-6365367 FORWARD LENGTH=552	AT3G18520.1 (+1)		60 kDa		unknown	3	0	0
474	TRUE	Empty	| Symbols: | F-box/RNI-like/FBD-like domains-containing protein | chr1:17882136-17883855 REVERSE LENGTH=513	AT1G48400.1		59 kDa		unknown	0	0	0
477	TRUE	Empty	| Symbols: ATCCT1, CCT1 | phosphorylcholine cytidylyltransferase | chr2:13697645-13700241 FORWARD LENGTH=332	AT2G32260.1		38 kDa		unknown	0	0	3
463	TRUE	Empty	| Symbols: | unknown protein; BEST Arabidopsis thaliana protein match is: unknown protein (TAIR:AT1G26650.1); Has 216 Blast hits to 215 proteins in 17 species: Archae - 0; Bacteria - 0; Metazoa - 0; Fungi - 0; Plants - 216; Viruses - 0; Other Eukaryotes - 0 (source: NCBI BLink). | chr1:26098025-26099077 FORWARD LENGTH=350	AT1G69430.1		?		unknown	0	0	4
579	TRUE	Empty	| Symbols: OCP3 | overexpressor of cationic peroxidase 3 | chr5:3595557-3597076 REVERSE LENGTH=354	AT5G11270.1-DECOY		?		unknown	0	2	0
560	TRUE	Empty	| Symbols: | Defensin-like (DEFL) family protein | chr5:2752025-2752356 REVERSE LENGTH=79	AT5G08505.1		9 kDa		unknown	0	3	0
616	TRUE	Empty	| Symbols: | unknown protein; Has 96314 Blast hits to 34847 proteins in 1702 species: Archae - 612; Bacteria - 27969; Metazoa - 24311; Fungi - 12153; Plants - 4409; Viruses - 1572; Other Eukaryotes - 25288 (source: NCBI BLink). | chr2:9386965-9387997 FORWARD LENGTH=177	AT2G22080.1-DECOY		?		unknown	2	0	0
741	TRUE	Empty	| Symbols: | RING/U-box superfamily protein | chr3:21485527-21486837 FORWARD LENGTH=436	AT3G58030.1-DECOY		?		unknown	0	0	2
510	TRUE	Empty	| Symbols: | SPFH/Band 7/PHB domain-containing membrane-associated protein family | chr3:88252-89356 REVERSE LENGTH=285	AT3G01290.1		31 kDa		unknown	0	2	0
713	TRUE	Empty	| Symbols: | Leucine-rich repeat protein kinase family protein | chr2:18691739-18694466 FORWARD LENGTH=691	AT2G45340.1-DECOY		?		unknown	0	0	2
561	TRUE	Empty	| Symbols: EDA16 | SNF2 domain-containing protein / helicase domain-containing protein / zinc finger protein-related | chr1:22535038-22540610 REVERSE LENGTH=1280	AT1G61140.1		141 kDa		unknown	0	0	2
412	TRUE	Empty	Hemoglobin subunit beta OS=Homo sapiens GN=HBB PE=1 SV=2	HBB_HUMAN	HBB	16 kDa		unknown	2	0	0
416	TRUE	Empty	| Symbols: SWEET11, AtSWEET11 | Nodulin MtN3 family protein | chr3:18052814-18054663 REVERSE LENGTH=289	AT3G48740.1		32 kDa	TRUE	unknown	0	3	0
461	TRUE	Empty	| Symbols: | unknown protein; BEST Arabidopsis thaliana protein match is: unknown protein (TAIR:AT5G61710.1); Has 35 Blast hits to 35 proteins in 9 species: Archae - 0; Bacteria - 0; Metazoa - 0; Fungi - 0; Plants - 35; Viruses - 0; Other Eukaryotes - 0 (source: NCBI BLink). | chr4:955101-955652 REVERSE LENGTH=183	AT4G02160.1-DECOY		?		unknown	0	3	0
475	TRUE	Empty	| Symbols: | unknown protein; BEST Arabidopsis thaliana protein match is: unknown protein (TAIR:AT1G24160.2); Has 3037 Blast hits to 2309 proteins in 344 species: Archae - 6; Bacteria - 672; Metazoa - 1089; Fungi - 230; Plants - 220; Viruses - 37; Other Eukaryotes - 783 (source: NCBI BLink). | chr1:26403736-26405544 FORWARD LENGTH=467	AT1G70100.2 (+2)		52 kDa		unknown	0	3	0
75.1	TRUE	Empty	| Symbols: HSP81-3, Hsp81.3, AtHsp90-3, AtHsp90.3 | heat shock protein 81-3 | chr5:22681410-22683911 FORWARD LENGTH=699	AT5G56010.1 (+1)		80 kDa	TRUE	unknown	3	10	8
125.1	TRUE	Empty	| Symbols: PSBO-1, OEE1, OEE33, OE33, PSBO1, MSP-1 | PS II oxygen-evolving complex 1 | chr5:26568744-26570124 FORWARD LENGTH=332	AT5G66570.1		35 kDa	TRUE	unknown	2	3	4
98.2	TRUE	Empty	| Symbols: H2B, HTB2 | histone B2 | chr5:7652130-7652567 REVERSE LENGTH=145	AT5G22880.1		16 kDa	TRUE	unknown	2	3	3
152.1	TRUE	Empty	| Symbols: CPHSC70-2EAT SHOCK PROTEIN 70-2, HSC70-7, cpHsc70-2 | chloroplast heat shock protein 70-2 | chr5:20303470-20306295 FORWARD LENGTH=718	AT5G49910.1		77 kDa	TRUE	unknown	2	2	3
208.1	TRUE	Empty	| Symbols: HMGB1 | high mobility group B1 | chr3:19247241-19248491 REVERSE LENGTH=161	AT3G51880.4		18 kDa	TRUE	unknown	0	2	3
173.1	TRUE	Empty	| Symbols: ADK2 | adenosine kinase 2 | chr5:796573-798997 FORWARD LENGTH=345	AT5G03300.1		38 kDa	TRUE	unknown	0	2	0
32.2	TRUE	Empty	| Symbols: AtGLDP2, GLDP2 | glycine decarboxylase P-protein 2 | chr2:11109330-11113786 REVERSE LENGTH=1044	AT2G26080.1		114 kDa	TRUE	unknown	5	7	10
521	TRUE	Empty	| Symbols: | Ribosomal protein S10p/S20e family protein | chr3:17453671-17454437 REVERSE LENGTH=122	AT3G47370.1		14 kDa	TRUE	unknown	0	2	2
336.1	TRUE	Empty	| Symbols: | HSP20-like chaperones superfamily protein | chr4:1073987-1075765 REVERSE LENGTH=241	AT4G02450.1		25 kDa	TRUE	unknown	0	3	2
479	TRUE	Empty	| Symbols: GHBDH, ATGHBDH, GLYR1, GR1 | glyoxylate reductase 1 | chr3:9271949-9273514 REVERSE LENGTH=289	AT3G25530.1 (+1)		31 kDa		unknown	0	2	0
109.2	TRUE	Empty	Serum albumin OS=Homo sapiens GN=ALB PE=1 SV=2	ALBU_HUMAN	ALB	69 kDa	TRUE	unknown	0	2	2
462	TRUE	Empty	| Symbols: | 6-phosphogluconate dehydrogenase family protein | chr1:23825549-23827012 REVERSE LENGTH=487	AT1G64190.1		53 kDa	TRUE	unknown	0	2	0
526	TRUE	Empty	| Symbols: ATCSLD4, CSLD4 | cellulose synthase like D4 | chr4:17910096-17913641 REVERSE LENGTH=1111	AT4G38190.1-DECOY		?	TRUE	unknown	0	0	2
482	TRUE	Empty	| Symbols: ATP5 | delta subunit of Mt ATP synthase | chr5:4310558-4311941 REVERSE LENGTH=238	AT5G13450.1 (+1)		26 kDa		unknown	2	0	0
121.2	TRUE	Empty	| Symbols: FTSH8 | FTSH protease 8 | chr1:1960214-1962525 REVERSE LENGTH=685	AT1G06430.1		73 kDa	TRUE	unknown	0	3	4
79.4	TRUE	Empty	| Symbols: PIP1D, PIP1;5 | plasma membrane intrinsic protein 1;5 | chr4:12220792-12222155 FORWARD LENGTH=287	AT4G23400.1		31 kDa	TRUE	unknown	0	4	0
473	TRUE	Empty	| Symbols: | uridine 5'-monophosphate synthase / UMP synthase (PYRE-F) (UMPS) | chr3:20168285-20170245 REVERSE LENGTH=476	AT3G54470.1		52 kDa		unknown	0	0	0
594	TRUE	Empty	| Symbols: | RING/U-box superfamily protein | chr2:6774150-6777068 FORWARD LENGTH=704	AT2G15530.1-DECOY (+1)		?		unknown	0	0	2
515	TRUE	Empty	| Symbols: | Protein of unknown function (DUF1191) | chr4:491012-491932 REVERSE LENGTH=306	AT4G01140.1		34 kDa		unknown	0	2	0
470	TRUE	Empty	| Symbols: RPL24A | ribosomal protein L24 | chr2:15350548-15351819 REVERSE LENGTH=164	AT2G36620.1 (+1)		19 kDa		unknown	0	0	2
97.3	TRUE	Empty	| Symbols: AHA1, PMA, OST2, HA1 | H(+)-ATPase 1 | chr2:8221858-8227268 FORWARD LENGTH=949	AT2G18960.1		104 kDa	TRUE	unknown	0	6	3
520	TRUE	Empty	| Symbols: | unknown protein; FUNCTIONS IN: molecular_function unknown; INVOLVED IN: biological_process unknown; LOCATED IN: cellular_component unknown; EXPRESSED IN: egg cell; BEST Arabidopsis thaliana protein match is: unknown protein (TAIR:AT3G22090.1); Has 30201 Blast hits to 17322 proteins in 780 species: Archae - 12; Bacteria - 1396; Metazoa - 17338; Fungi - 3422; Plants - 5037; Viruses - 0…	AT1G71470.2-DECOY		?		unknown	0	0	2
611	TRUE	Empty	| Symbols: | Actin-binding FH2 (formin homology 2) family protein | chr1:22054167-22057052 REVERSE LENGTH=929	AT1G59910.1		99 kDa		unknown	0	2	0
507	TRUE	Empty	| Symbols: | Ubiquitin carboxyl-terminal hydrolase-related protein | chr3:17674737-17681444 REVERSE LENGTH=1606	AT3G47910.1 (+1)		181 kDa		unknown	0	0	2
465	TRUE	Empty	| Symbols: ATGSTF10, ERD13, ATGSTF4, GSTF10 | glutathione S-transferase PHI 10 | chr2:13141490-13142392 FORWARD LENGTH=215	AT2G30870.1		24 kDa		unknown	0	0	0
592	TRUE	Empty	| Symbols: | Microsomal signal peptidase 25 kDa subunit (SPC25) | chr2:16681666-16683491 REVERSE LENGTH=192	AT2G39960.1-DECOY		?		unknown	0	0	0
580	TRUE	Empty	| Symbols: KEA5, ATKEA5 | K+ efflux antiporter 5 | chr5:21004566-21008580 REVERSE LENGTH=568	AT5G51710.1-DECOY (+1)		?		unknown	2	0	0
597	TRUE	Empty	| Symbols: NRPD1B, DRD3, ATNRPD1B, DMS5, NRPE1 | nuclear RNA polymerase D1B | chr2:16715089-16723406 FORWARD LENGTH=1976	AT2G40030.1-DECOY		?	TRUE	unknown	0	0	0
486	TRUE	Empty	| Symbols: | Concanavalin A-like lectin protein kinase family protein | chr3:16664875-16666884 REVERSE LENGTH=669	AT3G45440.1-DECOY		?		unknown	2	0	0
574	TRUE	Empty	| Symbols: AT-GTL1, AT-GTL2, GTL1 | GT-2-like 1 | chr1:12051859-12054320 REVERSE LENGTH=669	AT1G33240.1		74 kDa		unknown	2	0	0
504	TRUE	Empty	| Symbols: MLO12, ATMLO12 | Seven transmembrane MLO family protein | chr2:16356255-16359797 REVERSE LENGTH=576	AT2G39200.1-DECOY		?		unknown	0	2	0
514	TRUE	Empty	| Symbols: | ER lumen protein retaining receptor family protein | chr3:9160337-9162023 REVERSE LENGTH=272	AT3G25160.1		31 kDa		unknown	0	2	0
585	TRUE	Empty	| Symbols: HD2A, ATHD2A, HDA3, HDT1 | histone deacetylase 3 | chr3:16298045-16299585 FORWARD LENGTH=245	AT3G44750.1 (+1)		26 kDa		unknown	0	0	0
499	TRUE	Empty	| Symbols: NF-YB11 | nuclear factor Y, subunit B11 | chr2:11745196-11746375 REVERSE LENGTH=275	AT2G27470.1		31 kDa		unknown	0	0	2
554	TRUE	Empty	| Symbols: | Disease resistance protein (TIR-NBS-LRR class) family | chr1:23652263-23655333 FORWARD LENGTH=964	AT1G63750.1 (+1)		109 kDa	TRUE	unknown	0	0	0
496	TRUE	Empty	| Symbols: CDC45 | cell division cycle 45 | chr3:9144292-9146082 FORWARD LENGTH=596	AT3G25100.1-DECOY		?		unknown	0	0	2
577	TRUE	Empty	| Symbols: | Amino acid dehydrogenase family protein | chr3:3919591-3921326 FORWARD LENGTH=299	AT3G12290.1		32 kDa		unknown	0	0	2
472	TRUE	Empty	| Symbols: WAKL4 | wall associated kinase-like 4 | chr1:5532415-5534877 FORWARD LENGTH=779	AT1G16150.1		87 kDa	TRUE	unknown	2	0	0
491	TRUE	Empty	| Symbols: ATKEA4, KEA4 | K+ efflux antiporter 4 | chr2:8479275-8483482 FORWARD LENGTH=592	AT2G19600.1-DECOY		?		unknown	2	0	0
509	TRUE	Empty	| Symbols: | Uncharacterised conserved protein (UCP012943) | chr5:24732642-24733666 FORWARD LENGTH=260	AT5G61490.1-DECOY		?		unknown	0	2	0
609	TRUE	Empty	| Symbols: | Concanavalin A-like lectin protein kinase family protein | chr5:23911151-23913235 REVERSE LENGTH=668	AT5G59270.1		74 kDa		unknown	0	0	0
513	TRUE	Empty	| Symbols: HEMB1 | Aldolase superfamily protein | chr1:26232197-26234713 FORWARD LENGTH=430	AT1G69740.2		47 kDa		unknown	0	0	0
590	TRUE	Empty	| Symbols: | Malectin/receptor-like protein kinase family protein | chr5:15616917-15619358 FORWARD LENGTH=813	AT5G39020.1		90 kDa		unknown	0	2	0
494	TRUE	Empty	| Symbols: | unknown protein; FUNCTIONS IN: molecular_function unknown; INVOLVED IN: biological_process unknown; LOCATED IN: chloroplast envelope; EXPRESSED IN: 22 plant structures; EXPRESSED DURING: 13 growth stages; Has 92883 Blast hits to 31060 proteins in 1576 species: Archae - 765; Bacteria - 32670; Metazoa - 21164; Fungi - 12252; Plants - 4238; Viruses - 1282; Other Eukaryotes - 20512 (sour…	AT2G11910.2-DECOY		?		unknown	2	0	0
583	TRUE	Empty	| Symbols: IRE1A, ATIRE1-2, IRE1-2 | Endoribonuclease/protein kinase IRE1-like | chr2:7617504-7620929 FORWARD LENGTH=841	AT2G17520.1		95 kDa		unknown	0	2	0
525	TRUE	Empty	| Symbols: ATAGP30, AGP30 | arabinogalactan protein 30 | chr2:14293862-14295237 REVERSE LENGTH=239	AT2G33790.1		26 kDa		unknown	0	0	0
752	TRUE	Empty	| Symbols: TSO1, ATTSO1 | Tesmin/TSO1-like CXC domain-containing protein | chr3:8048927-8052058 FORWARD LENGTH=695	AT3G22780.1-DECOY		?		unknown	0	2	0
532	TRUE	Empty	| Symbols: FAB1A | 1-phosphatidylinositol-4-phosphate 5-kinases;zinc ion binding;1-phosphatidylinositol-3-phosphate 5-kinases | chr4:16029504-16037278 REVERSE LENGTH=1757	AT4G33240.1 (+2)		196 kDa		unknown	0	0	2
517	TRUE	Empty	| Symbols: PRT6 | proteolysis 6 | chr5:474279-482552 FORWARD LENGTH=2006	AT5G02310.1-DECOY		?		unknown	2	0	0
716	TRUE	Empty	| Symbols: EMB246, DG1, EMB1408 | Tetratricopeptide repeat (TPR)-like superfamily protein | chr5:26952352-26955480 FORWARD LENGTH=798	AT5G67570.1		92 kDa		unknown	0	0	2
662	TRUE	Empty	| Symbols: BPG2 | P-loop containing nucleoside triphosphate hydrolases superfamily protein | chr3:21163663-21166006 REVERSE LENGTH=660	AT3G57180.1-DECOY		?		unknown	2	0	0
599	TRUE	Empty	| Symbols: | Leucine-rich repeat transmembrane protein kinase | chr1:21001708-21007725 REVERSE LENGTH=1033	AT1G56140.1		114 kDa		unknown	0	0	2
460	TRUE	Empty	| Symbols: SULTR1;2, SEL1 | sulfate transporter 1;2 | chr1:29329889-29332877 FORWARD LENGTH=653	AT1G78000.1		72 kDa	TRUE	unknown	0	2	0
743	TRUE	Empty	| Symbols: | Transcription elongation factor (TFIIS) family protein | chr3:3387358-3390693 FORWARD LENGTH=580	AT3G10820.2-DECOY		?		unknown	0	0	2
642	TRUE	Empty	| Symbols: MSL6 | mechanosensitive channel of small conductance-like 6 | chr1:29569226-29572126 REVERSE LENGTH=856	AT1G78610.1		97 kDa		unknown	0	2	0
739	TRUE	Empty	| Symbols: | Regulator of chromosome condensation (RCC1) family with FYVE zinc finger domain | chr1:24525267-24529204 REVERSE LENGTH=1006	AT1G65920.1		111 kDa		unknown	0	2	0
546	TRUE	Empty	| Symbols: ATVAMP723, VAMP723 | vesicle-associated membrane protein 723 | chr2:14041297-14042892 REVERSE LENGTH=217	AT2G33110.1-DECOY		?		unknown	2	0	0
601	TRUE	Empty	| Symbols: | Acyl-CoA N-acyltransferase with RING/FYVE/PHD-type zinc finger domain | chr5:25568698-25570371 FORWARD LENGTH=557	AT5G63900.1-DECOY		?		unknown	0	2	0
664	TRUE	Empty	| Symbols: | Calcium-binding EF-hand family protein | chr3:11005791-11006375 FORWARD LENGTH=194	AT3G29000.1		23 kDa		unknown	2	0	0
676	TRUE	Empty	| Symbols: | unknown protein; Has 30201 Blast hits to 17322 proteins in 780 species: Archae - 12; Bacteria - 1396; Metazoa - 17338; Fungi - 3422; Plants - 5037; Viruses - 0; Other Eukaryotes - 2996 (source: NCBI BLink). | chr4:18508569-18510289 REVERSE LENGTH=245	AT4G39900.1-DECOY		?		unknown	2	0	0
718	TRUE	Empty	| Symbols: | Coatomer, beta' subunit | chr1:19499420-19505397 FORWARD LENGTH=970	AT1G52360.2-DECOY		?		unknown	0	2	0
476	TRUE	Empty	| Symbols: VAD1 | GRAM domain family protein | chr1:395761-399720 FORWARD LENGTH=598	AT1G02120.1		68 kDa		unknown	2	0	0
550	TRUE	Empty	| Symbols: CRK13 | cysteine-rich RLK (RECEPTOR-like protein kinase) 13 | chr4:12149499-12151418 REVERSE LENGTH=524	AT4G23210.2		58 kDa	TRUE	unknown	0	0	2
659	TRUE	Empty	| Symbols: | Peptidase M1 family protein | chr1:23657791-23664243 REVERSE LENGTH=987	AT1G63770.3 (+2)		111 kDa		unknown	2	0	0
707	TRUE	Empty	| Symbols: | OTU-like cysteine protease family protein | chr2:11699780-11702363 REVERSE LENGTH=505	AT2G27350.1 (+1)		55 kDa		unknown	0	0	0
654	TRUE	Empty	| Symbols: | Leucine-rich repeat protein kinase family protein | chr1:19221187-19225590 REVERSE LENGTH=884	AT1G51805.1 (+1)		98 kDa		unknown	0	0	2
687	TRUE	Empty	| Symbols: | Transducin/WD40 repeat-like superfamily protein | chr2:8772888-8775518 REVERSE LENGTH=648	AT2G20330.1		71 kDa		unknown	0	0	2
683	TRUE	Empty	| Symbols: CYP702A1 | cytochrome P450, family 702, subfamily A, polypeptide 1 | chr1:24421993-24423953 REVERSE LENGTH=482	AT1G65670.1-DECOY		?		unknown	2	0	0
566	TRUE	Empty	| Symbols: | Nuclear pore localisation protein NPL4 | chr2:19629525-19630589 FORWARD LENGTH=354	AT2G47970.2		40 kDa		unknown	2	0	0
563	TRUE	Empty	| Symbols: ATCHX20, CHX20 | cation/H+ exchanger 20 | chr3:19905826-19910027 REVERSE LENGTH=842	AT3G53720.1		92 kDa		unknown	0	0	2
576	TRUE	Empty	| Symbols: SECA2 | Preprotein translocase SecA family protein | chr1:7592891-7600590 REVERSE LENGTH=1058	AT1G21650.2 (+1)		120 kDa		unknown	0	0	0
541	TRUE	Empty	| Symbols: | GTP binding | chr1:10831953-10835454 REVERSE LENGTH=394	AT1G30580.1		44 kDa		unknown	0	0	2
740	TRUE	Empty	| Symbols: | Heavy metal transport/detoxification superfamily protein | chr3:1488808-1491171 FORWARD LENGTH=577	AT3G05220.1-DECOY		?		unknown	0	2	0
551	TRUE	Empty	| Symbols: LCR80 | low-molecular-weight cysteine-rich 80 | chr5:15317767-15318445 FORWARD LENGTH=122	AT5G38330.1		13 kDa		unknown	0	0	3
578	TRUE	Empty	| Symbols: | basic helix-loop-helix (bHLH) DNA-binding superfamily protein | chr2:13296655-13298139 FORWARD LENGTH=428	AT2G31210.1		49 kDa		unknown	0	0	0
667	TRUE	Empty	| Symbols: | ATP binding;GTP binding;nucleotide binding;nucleoside-triphosphatases | chr5:19189411-19192516 FORWARD LENGTH=948	AT5G47260.1		108 kDa		unknown	2	0	0
670	TRUE	Empty	| Symbols: | unknown protein; BEST Arabidopsis thaliana protein match is: Arabidopsis protein of unknown function (DUF241) (TAIR:AT4G35680.1); Has 35333 Blast hits to 34131 proteins in 2444 species: Archae - 798; Bacteria - 22429; Metazoa - 974; Fungi - 991; Plants - 531; Viruses - 0; Other Eukaryotes - 9610 (source: NCBI BLink). | chr4:689077-690192 REVERSE LENGTH=199	AT4G01590.2-DECOY		?		unknown	0	0	2
545	TRUE	Empty	| Symbols: | Concanavalin A-like lectin protein kinase family protein | chr1:26406238-26408323 REVERSE LENGTH=666	AT1G70110.1-DECOY		?		unknown	0	3	0
553	TRUE	Empty	| Symbols: | Helicase/SANT-associated, DNA binding protein | chr3:9075237-9084278 REVERSE LENGTH=1907	AT3G24870.1-DECOY (+1)		?		unknown	0	0	0
714	TRUE	Empty	| Symbols: | Cysteine/Histidine-rich C1 domain family protein | chr3:10173640-10175555 REVERSE LENGTH=604	AT3G27480.1-DECOY (+1)		?		unknown	0	2	0
557	TRUE	Empty	| Symbols: | IBR domain containing protein | chr2:9169713-9171746 FORWARD LENGTH=468	AT2G21420.1		53 kDa		unknown	0	2	0
552	TRUE	Empty	| Symbols: | Leucine-rich repeat protein kinase family protein | chr5:4578503-4581374 REVERSE LENGTH=775	AT5G14210.1-DECOY		?		unknown	0	0	2
582	TRUE	Empty	| Symbols: | Calcineurin-like metallo-phosphoesterase superfamily protein | chr3:775504-778271 REVERSE LENGTH=743	AT3G03305.1		85 kDa		unknown	0	0	0
490	TRUE	Empty	Myoglobin OS=Homo sapiens GN=MB PE=1 SV=2	MYG_HUMAN	MB	17 kDa		unknown	0	0	2
568	TRUE	Empty	| Symbols: | Lung seven transmembrane receptor family protein | chr5:591798-593084 FORWARD LENGTH=428	AT5G02630.1-DECOY		?		unknown	0	0	2
498	TRUE	Empty	| Symbols: | D111/G-patch domain-containing protein | chr1:23740646-23743054 FORWARD LENGTH=391	AT1G63980.1 (+1)		43 kDa		unknown	0	0	0
697	TRUE	Empty	| Symbols: | Disease resistance protein (TIR-NBS-LRR class) family | chr1:24494734-24498485 FORWARD LENGTH=1036	AT1G65850.1 (+1)		119 kDa	TRUE	unknown	0	0	2
78.1	TRUE	Empty	| Symbols: LHCB2.2, LHCB2 | photosystem II light harvesting complex gene 2.2 | chr2:1799436-1800329 REVERSE LENGTH=265	AT2G05070.1		29 kDa	TRUE	unknown	4	5	9
100.1	TRUE	Empty	| Symbols: | Ribosomal protein S3 family protein | chr2:13450384-13451669 FORWARD LENGTH=250	AT2G31610.1		28 kDa	TRUE	unknown	3	5	5
115.1	TRUE	Empty	| Symbols: | Ribosomal protein S11 family protein | chr3:3623757-3624866 REVERSE LENGTH=150	AT3G11510.1		16 kDa	TRUE	unknown	3	5	5
89.1	TRUE	Empty	| Symbols: | Ribosomal S17 family protein | chr5:1389217-1389642 FORWARD LENGTH=141	AT5G04800.2		16 kDa	TRUE	unknown	2	4	0
16.2	TRUE	Empty	| Symbols: GAPC-2, GAPC2 | glyceraldehyde-3-phosphate dehydrogenase C2 | chr1:4608465-4610494 REVERSE LENGTH=310	AT1G13440.2		34 kDa	TRUE	unknown	0	10	6
115.2	TRUE	Empty	| Symbols: | Ribosomal protein S11 family protein | chr2:15169925-15171159 FORWARD LENGTH=150	AT2G36160.1		16 kDa	TRUE	unknown	0	4	4
89.2	TRUE	Empty	| Symbols: | Ribosomal S17 family protein | chr2:1894757-1895179 REVERSE LENGTH=140	AT2G05220.1		16 kDa	TRUE	unknown	0	5	0
63.2	TRUE	Empty	| Symbols: TUA3 | tubulin alpha-3 | chr5:6682761-6684474 REVERSE LENGTH=450	AT5G19770.1		50 kDa	TRUE	unknown	3	5	0
74.1	TRUE	Empty	| Symbols: | DEA(D/H)-box RNA helicase family protein | chr1:27378040-27379593 REVERSE LENGTH=414	AT1G72730.1		47 kDa	TRUE	unknown	0	5	4
538	TRUE	Empty	| Symbols: GRF10, 14-3-3EPSILON, GF14 EPSILON | general regulatory factor 10 | chr1:7879146-7881103 REVERSE LENGTH=254	AT1G22300.1 (+2)		29 kDa	TRUE	unknown	0	2	2
173.2	TRUE	Empty	| Symbols: ADK1, ATADK1 | adenosine kinase 1 | chr3:3012122-3014624 FORWARD LENGTH=344	AT3G09820.1		38 kDa	TRUE	unknown	2	0	2
125.2	TRUE	Empty	| Symbols: PSBO2, PSBO-2, OEC33 | photosystem II subunit O-2 | chr3:18891008-18892311 REVERSE LENGTH=331	AT3G50820.1		35 kDa	TRUE	unknown	0	0	4
252.1	TRUE	Empty	| Symbols: | Ribosomal protein L13 family protein | chr3:9064613-9065871 FORWARD LENGTH=206	AT3G24830.1		23 kDa	TRUE	unknown	2	3	0
130.2	TRUE	Empty	| Symbols: GRF1, GF14 CHI | general regulatory factor 1 | chr4:5775387-5777157 FORWARD LENGTH=267	AT4G09000.1 (+1)		30 kDa	TRUE	unknown	0	5	4
29.3	TRUE	Empty	| Symbols: | Heat shock protein 70 (Hsp 70) family protein | chr5:550296-552565 REVERSE LENGTH=653	AT5G02490.1		71 kDa	TRUE	unknown	0	0	5
55.2	TRUE	Empty	| Symbols: TUB9 | tubulin beta-9 chain | chr4:11182218-11183840 FORWARD LENGTH=444	AT4G20890.1		50 kDa	TRUE	unknown	0	0	4
258.1	TRUE	Empty	| Symbols: RCN1, REGA, ATB BETA BETA, EER1 | ARM repeat superfamily protein | chr1:8951700-8954899 FORWARD LENGTH=588	AT1G25490.1		65 kDa	TRUE	unknown	0	2	2
535	TRUE	Empty	| Symbols: | Thioredoxin superfamily protein | chr3:3672189-3673937 FORWARD LENGTH=266	AT3G11630.1		29 kDa		unknown	0	0	2
608	TRUE	Empty	| Symbols: RBL | Noc2p family | chr3:20579232-20582124 FORWARD LENGTH=594	AT3G55510.1		68 kDa		unknown	0	0	0
571	TRUE	Empty	| Symbols: Tudor2, AtTudor2, TSN2 | TUDOR-SN protein 2 | chr5:24822012-24826641 FORWARD LENGTH=985	AT5G61780.1		108 kDa	TRUE	unknown	0	2	0
600	TRUE	Empty	| Symbols: CRK31 | cysteine-rich RLK (RECEPTOR-like protein kinase) 31 | chr4:6967729-6970161 FORWARD LENGTH=666	AT4G11470.1		75 kDa	TRUE	unknown	0	0	2
536	TRUE	Empty	| Symbols: ANNAT4 | annexin 4 | chr2:16196582-16198431 REVERSE LENGTH=319	AT2G38750.1		36 kDa		unknown	0	2	0
544	TRUE	Empty	| Symbols: PGM2 | Phosphoglucomutase/phosphomannomutase family protein | chr1:26669020-26672726 REVERSE LENGTH=585	AT1G70730.1 (+2)		63 kDa		unknown	0	0	2
547	TRUE	Empty	| Symbols: RXGT1 | RhamnoGalacturonan speci&#64257;c Xylosyltransferase 1 | chr1:21185836-21188070 REVERSE LENGTH=383	AT1G56550.1-DECOY		?		unknown	0	0	2
581	TRUE	Empty	| Symbols: PDLP7 | plasmodesmata-located protein 7 | chr5:14959842-14961379 FORWARD LENGTH=288	AT5G37660.1-DECOY (+1)		?		unknown	0	0	0
564	TRUE	Empty	| Symbols: | Calcium-binding EF-hand family protein | chr3:11005791-11006375 FORWARD LENGTH=194	AT3G29000.1-DECOY		?		unknown	0	0	2
558	TRUE	Empty	| Symbols: SOB5 | suppressor of phytochrome b 5 | chr5:2622164-2622598 REVERSE LENGTH=144	AT5G08150.1		16 kDa		unknown	0	2	0
606	TRUE	Empty	| Symbols: HMGB4, NFD4, NFD04 | high mobility group B4 | chr2:7642486-7643468 REVERSE LENGTH=138	AT2G17560.2 (+1)		15 kDa	TRUE	unknown	0	0	2
605	TRUE	Empty	| Symbols: TCH3, ATCAL4 | Calcium-binding EF hand family protein | chr2:17138131-17139406 FORWARD LENGTH=324	AT2G41100.1 (+2)		37 kDa		unknown	0	0	2
604	TRUE	Empty	| Symbols: EMB1290, DUF26-21, RKC1, CRK17 | kinases;protein kinases | chr4:12162004-12167026 REVERSE LENGTH=1035	AT4G23250.1		116 kDa	TRUE	unknown	0	0	2
573	TRUE	Empty	| Symbols: ATAPY2, APY2 | apyrase 2 | chr5:6050799-6054875 REVERSE LENGTH=578	AT5G18280.1 (+1)		63 kDa		unknown	2	0	0
675	TRUE	Empty	| Symbols: | Leucine-rich repeat protein kinase family protein | chr2:1493009-1496914 FORWARD LENGTH=851	AT2G04300.1		95 kDa	TRUE	unknown	0	2	0
548	TRUE	Empty	| Symbols: | DNA polymerase V family | chr5:25756416-25761122 FORWARD LENGTH=1306	AT5G64420.1-DECOY		?		unknown	0	0	2
559	TRUE	Empty	| Symbols: | Zinc finger C-x8-C-x5-C-x3-H type family protein | chr3:6413617-6415829 REVERSE LENGTH=676	AT3G18640.1-DECOY		?		unknown	0	0	0
603	TRUE	Empty	| Symbols: TGD1 | trigalactosyldiacylglycerol 1 | chr1:6846812-6847954 FORWARD LENGTH=350	AT1G19800.2		38 kDa		unknown	0	2	0
572	TRUE	Empty	| Symbols: NCRK | Protein kinase superfamily protein | chr2:12044004-12046339 FORWARD LENGTH=565	AT2G28250.1		62 kDa		unknown	0	2	0
614	TRUE	Empty	| Symbols: | alpha/beta-Hydrolases superfamily protein | chr5:5266048-5267775 FORWARD LENGTH=351	AT5G16120.1-DECOY (+1)		?		unknown	0	0	2
602	TRUE	Empty	| Symbols: | Oligosaccharyltransferase complex/magnesium transporter family protein | chr1:22814390-22815430 FORWARD LENGTH=346	AT1G61790.1-DECOY		?		unknown	0	2	0
646	TRUE	Empty	| Symbols: | Leucine-rich receptor-like protein kinase family protein | chr1:12417331-12421246 REVERSE LENGTH=1072	AT1G34110.1-DECOY		?		unknown	0	0	2
587	TRUE	Empty	| Symbols: ER, QRP1 | Leucine-rich receptor-like protein kinase family protein | chr2:11208367-11213895 REVERSE LENGTH=976	AT2G26330.1		107 kDa		unknown	0	0	2
639	TRUE	Empty	| Symbols: PSAJ | PSAJ | chrC:66929-67063 FORWARD LENGTH=44	ATCG00630.1		5 kDa		unknown	0	0	2
673	TRUE	Empty	| Symbols: EZA1, SWN, SDG10 | SET domain-containing protein | chr4:886693-891743 FORWARD LENGTH=856	AT4G02020.1		95 kDa		unknown	0	2	0
686	TRUE	Empty	| Symbols: VGDH2 | VANGUARD 1 homolog 2 | chr3:23016495-23018337 REVERSE LENGTH=588	AT3G62170.1-DECOY		?		unknown	0	2	0
655	TRUE	Empty	| Symbols: | SWAP (Suppressor-of-White-APricot)/surp RNA-binding domain-containing protein | chr4:15162323-15164568 REVERSE LENGTH=650	AT4G31200.2-DECOY		?		unknown	0	0	2
635	TRUE	Empty	| Symbols: EFS, SDG8, CCR1, ASHH2, LAZ2 | histone methyltransferases(H3-K4 specific);histone methyltransferases(H3-K36 specific) | chr1:29040160-29048810 REVERSE LENGTH=1805	AT1G77300.1 (+1)		199 kDa		unknown	0	0	0
610	TRUE	Empty	| Symbols: | FUNCTIONS IN: molecular_function unknown; INVOLVED IN: ribosome biogenesis; LOCATED IN: nucleus; EXPRESSED IN: 22 plant structures; EXPRESSED DURING: 13 growth stages; CONTAINS InterPro DOMAIN/s: AARP2CN (InterPro:IPR012948), Protein of unknown function DUF663 (InterPro:IPR007034); BEST Arabidopsis thaliana protein match is: P-loop containing nucleoside triphosphate hydrolases superf…	AT1G42440.1-DECOY		?		unknown	0	0	2
705	TRUE	Empty	| Symbols: | unknown protein; Has 35333 Blast hits to 34131 proteins in 2444 species: Archae - 798; Bacteria - 22429; Metazoa - 974; Fungi - 991; Plants - 531; Viruses - 0; Other Eukaryotes - 9610 (source: NCBI BLink). | chr2:17347181-17348113 FORWARD LENGTH=310	AT2G41610.1-DECOY		?		unknown	0	0	0
539	TRUE	Empty	| Symbols: Tudor1, AtTudor1, TSN1 | TUDOR-SN protein 1 | chr5:2320344-2324892 REVERSE LENGTH=991	AT5G07350.1 (+1)		108 kDa	TRUE	unknown	0	3	0
620	TRUE	Empty	| Symbols: | Transcription factor IIIC, subunit 5 | chr5:8348780-8353130 FORWARD LENGTH=554	AT5G24450.1-DECOY		?		unknown	2	0	0
647	TRUE	Empty	| Symbols: | CAP (Cysteine-rich secretory proteins, Antigen 5, and Pathogenesis-related 1 protein) superfamily protein | chr5:26574255-26574812 FORWARD LENGTH=185	AT5G66590.1		20 kDa		unknown	0	2	0
632	TRUE	Empty	| Symbols: STP1, ATSTP1 | sugar transporter 1 | chr1:3777460-3780133 FORWARD LENGTH=522	AT1G11260.1		58 kDa		unknown	0	2	0
668	TRUE	Empty	| Symbols: | Ribophorin I | chr1:28658713-28661672 REVERSE LENGTH=614	AT1G76400.1-DECOY		?		unknown	0	0	2
724	TRUE	Empty	| Symbols: | RING/U-box superfamily protein | chr1:24160105-24163365 REVERSE LENGTH=460	AT1G65040.2		52 kDa		unknown	2	0	0
712	TRUE	Empty	| Symbols: MT1A, MT1, LSR4, MT-Q, ATMT-2, ATMT-Q, ATMT1 | metallothionein 1A | chr1:2338904-2339321 REVERSE LENGTH=45	AT1G07600.1		5 kDa		unknown	2	0	0
618	TRUE	Empty	| Symbols: NDHF | NADH-Ubiquinone oxidoreductase (complex I), chain 5 protein | chrC:110398-112638 REVERSE LENGTH=746	ATCG01010.1		85 kDa		unknown	0	0	2
628	TRUE	Empty	| Symbols: | unknown protein; FUNCTIONS IN: molecular_function unknown; INVOLVED IN: biological_process unknown; LOCATED IN: endomembrane system; Has 66 Blast hits to 66 proteins in 21 species: Archae - 0; Bacteria - 0; Metazoa - 6; Fungi - 4; Plants - 51; Viruses - 0; Other Eukaryotes - 5 (source: NCBI BLink). | chr1:23900309-23901956 FORWARD LENGTH=351	AT1G64385.1-DECOY		?		unknown	0	2	0
695	TRUE	Empty	| Symbols: | Leucine-rich repeat protein kinase family protein | chr1:3612228-3614343 FORWARD LENGTH=663	AT1G10850.1-DECOY		?		unknown	2	0	0
630	TRUE	Empty	| Symbols: | Leucine-rich repeat protein kinase family protein | chr1:4924277-4926794 FORWARD LENGTH=747	AT1G14390.1-DECOY		?		unknown	2	0	0
622	TRUE	Empty	| Symbols: | protein serine/threonine kinases;ATP binding;catalytics | chr3:19033851-19036772 FORWARD LENGTH=461	AT3G51270.1-DECOY (+1)		?		unknown	0	2	0
671	TRUE	Empty	| Symbols: ACO1 | aconitase 1 | chr4:16973007-16977949 REVERSE LENGTH=898	AT4G35830.1 (+1)		98 kDa		unknown	0	0	2
645	TRUE	Empty	| Symbols: ATTLL1, TLL1 | triacylglycerol lipase-like 1 | chr1:17123889-17128462 FORWARD LENGTH=479	AT1G45201.1 (+1)		55 kDa		unknown	0	2	0
641	TRUE	Empty	| Symbols: | unknown protein; BEST Arabidopsis thaliana protein match is: unknown protein (TAIR:AT1G22470.1); Has 65 Blast hits to 63 proteins in 13 species: Archae - 0; Bacteria - 0; Metazoa - 1; Fungi - 0; Plants - 64; Viruses - 0; Other Eukaryotes - 0 (source: NCBI BLink). | chr1:27190211-27190573 FORWARD LENGTH=120	AT1G72240.1-DECOY		?		unknown	0	0	0
721	TRUE	Empty	| Symbols: GLU2 | glutamate synthase 2 | chr2:17177934-17188388 FORWARD LENGTH=1629	AT2G41220.1		178 kDa	TRUE	unknown	0	2	0
634	TRUE	Empty	| Symbols: CHR42 | chromatin remodeling 42 | chr5:6899015-6903266 REVERSE LENGTH=1261	AT5G20420.1-DECOY		?	TRUE	unknown	2	0	0
702	TRUE	Empty	| Symbols: AFH3, FH3 | formin 3 | chr4:8662993-8665759 REVERSE LENGTH=764	AT4G15200.1		84 kDa		unknown	0	0	2
629	TRUE	Empty	| Symbols: | FUNCTIONS IN: molecular_function unknown; INVOLVED IN: biological_process unknown; LOCATED IN: cellular_component unknown; EXPRESSED IN: 23 plant structures; EXPRESSED DURING: 13 growth stages; CONTAINS InterPro DOMAIN/s: Nop14-like protein (InterPro:IPR007276); Has 69842 Blast hits to 35213 proteins in 1572 species: Archae - 363; Bacteria - 20593; Metazoa - 20851; Fungi - 8010; Plan…	AT1G69070.1		104 kDa		unknown	0	0	0
653	TRUE	Empty	| Symbols: CRK26 | cysteine-rich RLK (RECEPTOR-like protein kinase) 26 | chr4:18122339-18124943 FORWARD LENGTH=665	AT4G38830.1		74 kDa		unknown	2	0	0
679	TRUE	Empty	| Symbols: | unknown protein; Has 35333 Blast hits to 34131 proteins in 2444 species: Archae - 798; Bacteria - 22429; Metazoa - 974; Fungi - 991; Plants - 531; Viruses - 0; Other Eukaryotes - 9610 (source: NCBI BLink). | chr2:14399705-14401655 REVERSE LENGTH=345	AT2G34100.1-DECOY		?		unknown	0	0	2
626	TRUE	Empty	| Symbols: | GTP-binding family protein | chr3:2229602-2232279 REVERSE LENGTH=582	AT3G07050.1		66 kDa		unknown	0	0	0
660	TRUE	Empty	| Symbols: | Leucine-rich repeat protein kinase family protein | chr3:7044997-7047212 FORWARD LENGTH=679	AT3G20190.1		76 kDa		unknown	2	0	0
688	TRUE	Empty	| Symbols: | Heavy metal transport/detoxification superfamily protein | chr1:21035715-21037019 FORWARD LENGTH=364	AT1G56210.1		40 kDa		unknown	0	0	0
684	TRUE	Empty	| Symbols: | CONTAINS InterPro DOMAIN/s: Nucleolar 27S pre-rRNA processing, Urb2/Npa2 (InterPro:IPR018849); Has 58 Blast hits to 49 proteins in 21 species: Archae - 0; Bacteria - 2; Metazoa - 2; Fungi - 0; Plants - 44; Viruses - 3; Other Eukaryotes - 7 (source: NCBI BLink). | chr4:14742452-14749764 FORWARD LENGTH=2009	AT4G30150.1-DECOY		?		unknown	2	0	0
729	TRUE	Empty	| Symbols: ATROPGEF4, ROPGEF4, RHS11 | RHO guanyl-nucleotide exchange factor 4 | chr2:18883540-18885440 FORWARD LENGTH=463	AT2G45890.1		52 kDa		unknown	0	0	2
651	TRUE	Empty	| Symbols: CRK14 | cysteine-rich RLK (RECEPTOR-like protein kinase) 14 | chr4:12154091-12157091 REVERSE LENGTH=728	AT4G23220.1		82 kDa	TRUE	unknown	0	0	2
669	TRUE	Empty	| Symbols: | BEST Arabidopsis thaliana protein match is: Calcium-binding EF hand family protein (TAIR:AT1G64850.1); Has 30201 Blast hits to 17322 proteins in 780 species: Archae - 12; Bacteria - 1396; Metazoa - 17338; Fungi - 3422; Plants - 5037; Viruses - 0; Other Eukaryotes - 2996 (source: NCBI BLink). | chr4:17604144-17604918 REVERSE LENGTH=161	AT4G37445.1-DECOY		?		unknown	0	0	2
751	TRUE	Empty	| Symbols: | Heavy metal transport/detoxification superfamily protein | chr1:8143614-8144865 FORWARD LENGTH=358	AT1G23000.1-DECOY		?		unknown	0	0	2
722	TRUE	Empty	| Symbols: | unknown protein; BEST Arabidopsis thaliana protein match is: unknown protein (TAIR:AT5G54148.1); Has 103 Blast hits to 99 proteins in 23 species: Archae - 0; Bacteria - 0; Metazoa - 8; Fungi - 0; Plants - 90; Viruses - 0; Other Eukaryotes - 5 (source: NCBI BLink). | chr5:21977461-21978237 REVERSE LENGTH=160	AT5G54150.1		?		unknown	0	2	0
744	TRUE	Empty	| Symbols: | Plant self-incompatibility protein S1 family | chr4:9173165-9173650 REVERSE LENGTH=161	AT4G16195.1-DECOY		?		unknown	0	0	0
748	TRUE	Empty	| Symbols: | Polymerase/histidinol phosphatase-like | chr5:24147207-24149783 FORWARD LENGTH=705	AT5G59980.2		78 kDa		unknown	0	2	0
666	TRUE	Empty	| Symbols: | Disease resistance protein (TIR-NBS-LRR class) | chr5:3587978-3591960 REVERSE LENGTH=1189	AT5G11250.1		134 kDa		unknown	0	2	0
598	TRUE	Empty	| Symbols: NPSN11, ATNPSN11, NSPN11 | novel plant snare 11 | chr2:14831087-14832979 FORWARD LENGTH=265	AT2G35190.1		30 kDa		unknown	0	0	2
719	TRUE	Empty	| Symbols: RNEE/G | RNAse E/G-like | chr2:1474961-1480014 FORWARD LENGTH=996	AT2G04270.1 (+4)		111 kDa		unknown	0	0	2
672	TRUE	Empty	| Symbols: CIPK23, SnRK3.23, ATCIPK23, LKS1 | CBL-interacting protein kinase 23 | chr1:10655270-10658524 FORWARD LENGTH=482	AT1G30270.1-DECOY		?	TRUE	unknown	0	0	2
543	TRUE	Empty	| Symbols: | Transmembrane amino acid transporter family protein | chr2:16877300-16878982 FORWARD LENGTH=440	AT2G40420.1		48 kDa		unknown	0	3	0
556	TRUE	Empty	| Symbols: | Auxin efflux carrier family protein | chr5:377373-379600 REVERSE LENGTH=431	AT5G01990.1-DECOY		?	TRUE	unknown	0	0	2
549	TRUE	Empty	| Symbols: ATBAG7, BAG7 | BCL-2-associated athanogene 7 | chr5:25052377-25054170 REVERSE LENGTH=446	AT5G62390.1		52 kDa		unknown	0	2	0
567	TRUE	Empty	| Symbols: | RNI-like superfamily protein | chr4:1329952-1331139 FORWARD LENGTH=395	AT4G03010.1		44 kDa		unknown	0	2	0
720	TRUE	Empty	| Symbols: PAB3 | poly(A) binding protein 3 | chr1:8055599-8058799 FORWARD LENGTH=660	AT1G22760.1		73 kDa		unknown	0	0	0
586	TRUE	Empty	| Symbols: ATSGS1, RECQ4A, ATRECQ4A | DNA helicase (RECQl4A) | chr1:3648032-3654997 REVERSE LENGTH=1188	AT1G10930.1-DECOY		?		unknown	0	0	0
589	TRUE	Empty	| Symbols: | HMG-box (high mobility group) DNA-binding family protein | chr5:7883097-7884243 REVERSE LENGTH=149	AT5G23405.1-DECOY (+1)		?		unknown	0	2	0
593	TRUE	Empty	| Symbols: | RING/U-box superfamily protein | chr4:16330590-16334864 FORWARD LENGTH=1107	AT4G34100.2		123 kDa		unknown	0	0	0
727	TRUE	Empty	| Symbols: | Protein kinase protein with tetratricopeptide repeat domain | chr5:22740-24847 FORWARD LENGTH=499	AT5G01060.1-DECOY		?		unknown	0	0	2
738	TRUE	Empty	| Symbols: SCL5 | scarecrow-like 5 | chr1:18737398-18739547 REVERSE LENGTH=597	AT1G50600.1-DECOY		?		unknown	0	2	0
746	TRUE	Empty	| Symbols: | inter-alpha-trypsin inhibitor heavy chain-related | chr1:6602270-6605766 FORWARD LENGTH=754	AT1G19110.1		?		unknown	0	2	0
74.2	TRUE	Empty	| Symbols: EIF4A1, RH4, TIF4A1 | eukaryotic translation initiation factor 4A1 | chr3:4592635-4594128 REVERSE LENGTH=412	AT3G13920.1 (+1)		47 kDa	TRUE	unknown	4	6	4
29.4	TRUE	Empty	| Symbols: HSC70-1, HSP70-1, AT-HSC70-1, HSC70 | heat shock cognate protein 70-1 | chr5:554055-556334 REVERSE LENGTH=651	AT5G02500.1		71 kDa	TRUE	unknown	7	20	9
114.1	TRUE	Empty	| Symbols: PSBP-1, OEE2, PSII-P, OE23 | photosystem II subunit P-1 | chr1:2047940-2049186 FORWARD LENGTH=263	AT1G06680.1		28 kDa	TRUE	unknown	4	5	2
29.5	TRUE	Empty	| Symbols: HSC70-1, HSP70-1, AT-HSC70-1, HSC70 | heat shock cognate protein 70-1 | chr5:554055-556334 REVERSE LENGTH=521	AT5G02500.2		57 kDa	TRUE	unknown	0	18	10
120.1	TRUE	Empty	| Symbols: RPL5B | ribosomal protein L5 B | chr5:15903484-15905185 FORWARD LENGTH=301	AT5G39740.2		34 kDa	TRUE	unknown	0	2	0
120.2	TRUE	Empty	| Symbols: ATL5, PGY3, OLI5, RPL5A | ribosomal protein L5 | chr3:9269573-9271327 REVERSE LENGTH=301	AT3G25520.1		34 kDa	TRUE	unknown	0	0	0
165.1	TRUE	Empty	| Symbols: | Ribosomal protein L32e | chr5:18833429-18834409 FORWARD LENGTH=133	AT5G46430.1		15 kDa	TRUE	unknown	0	0	0
283.1	TRUE	Empty	| Symbols: HSP91 | heat shock protein 91 | chr1:30063781-30067067 REVERSE LENGTH=831	AT1G79930.1 (+1)		92 kDa	TRUE	unknown	0	2	0
75.2	TRUE	Empty	| Symbols: Hsp81.4, AtHsp90.4 | HEAT SHOCK PROTEIN 81.4 | chr5:22677602-22680067 REVERSE LENGTH=699	AT5G56000.1		80 kDa	TRUE	unknown	0	9	0
89.3	TRUE	Empty	| Symbols: | Ribosomal S17 family protein | chr2:1527911-1528336 FORWARD LENGTH=141	AT2G04390.1		16 kDa	TRUE	unknown	0	4	0
226.2	TRUE	Empty	| Symbols: HMGB2, HMG BETA 1, NFD2, NFD02 | high mobility group B2 | chr1:7177282-7178487 FORWARD LENGTH=143	AT1G20693.3		16 kDa	TRUE	unknown	0	0	2
227.1	TRUE	Empty	| Symbols: | Ribosomal protein S5 domain 2-like superfamily protein | chr2:3781442-3781882 FORWARD LENGTH=146	AT2G09990.1		17 kDa	TRUE	unknown	0	2	0
252.2	TRUE	Empty	| Symbols: | Ribosomal protein L13 family protein | chr3:2252092-2253332 FORWARD LENGTH=206	AT3G07110.1 (+1)		23 kDa	TRUE	unknown	0	3	0
75.3	TRUE	Empty	| Symbols: HSP81-1, ATHS83, HSP81.1, HSP83, ATHSP90.1, AtHsp90-1, HSP90.1 | heat shock protein 90.1 | chr5:21352542-21355147 FORWARD LENGTH=705	AT5G52640.1		81 kDa	TRUE	unknown	0	0	0
227.2	TRUE	Empty	| Symbols: | Ribosomal protein S5 domain 2-like superfamily protein | chr5:6090253-6090693 REVERSE LENGTH=146	AT5G18380.1 (+2)		17 kDa	TRUE	unknown	0	0	2
223.2	TRUE	Empty	| Symbols: | Translation initiation factor 3 protein | chr2:10229453-10231390 FORWARD LENGTH=312	AT2G24060.1		35 kDa	TRUE	unknown	0	2	0
337.1	TRUE	Empty	| Symbols: ATGSTF6, GST1, ERD11, ATGSTF3, GSTF6, ATGST1 | glutathione S-transferase 6 | chr1:661363-662191 REVERSE LENGTH=208	AT1G02930.1		23 kDa	TRUE	unknown	0	0	2
409.1	TRUE	Empty	| Symbols: HTA7 | histone H2A 7 | chr5:9792807-9793365 REVERSE LENGTH=150	AT5G27670.1		16 kDa	TRUE	unknown	0	2	2
281.2	TRUE	Empty	| Symbols: MT1C | metallothionein 1C | chr1:2341603-2341865 FORWARD LENGTH=45	AT1G07610.1-DECOY		?	TRUE	unknown	2	2	0
732	TRUE	Empty	| Symbols: ATGPX1, GPX1 | glutathione peroxidase 1 | chr2:10668134-10669828 FORWARD LENGTH=236	AT2G25080.1		26 kDa	TRUE	unknown	0	0	2
725	TRUE	Empty	| Symbols: PATL2 | PATELLIN 2 | chr1:7955773-7958326 REVERSE LENGTH=683	AT1G22530.1		76 kDa	TRUE	unknown	0	0	2
534.1	TRUE	Empty	| Symbols: PEN3, PDR8, ATPDR8, ABCG36, ATABCG36 | ABC-2 and Plant PDR ABC-type transporter family protein | chr1:22034661-22039844 FORWARD LENGTH=1469	AT1G59870.1		165 kDa	TRUE	unknown	0	3	0
757	TRUE	Empty	| Symbols: | unknown protein; BEST Arabidopsis thaliana protein match is: unknown protein (TAIR:AT1G80890.1); Has 41 Blast hits to 40 proteins in 10 species: Archae - 0; Bacteria - 0; Metazoa - 0; Fungi - 0; Plants - 41; Viruses - 0; Other Eukaryotes - 0 (source: NCBI BLink). | chr1:5494576-5495149 FORWARD LENGTH=86	AT1G16000.1-DECOY		?		unknown	0	0	2
754	TRUE	Empty	| Symbols: MLO5, ATMLO5 | Seven transmembrane MLO family protein | chr2:14245138-14247879 FORWARD LENGTH=501	AT2G33670.1-DECOY		?	TRUE	unknown	0	0	0
760	TRUE	Empty	| Symbols: PGP6 | P-glycoprotein 6 | chr2:16478249-16484827 REVERSE LENGTH=1407	AT2G39480.1-DECOY		?	TRUE	unknown	0	0	2
758	TRUE	Empty	| Symbols: | eukaryotic translation initiation factor 2 (eIF-2) family protein | chr1:28831366-28836310 REVERSE LENGTH=1294	AT1G76810.1-DECOY		?	TRUE	unknown	0	2	0
755	TRUE	Empty	| Symbols: CESA3, IXR1, ATCESA3, ATH-B, CEV1 | Cellulose synthase family protein | chr5:1530401-1535090 REVERSE LENGTH=1065	AT5G05170.1		120 kDa	TRUE	unknown	0	2	0
619	TRUE	Empty	| Symbols: SNRK2-5, SNRK2.5, SRK2H | SNF1-related protein kinase 2.5 | chr5:25481631-25483495 REVERSE LENGTH=360	AT5G63650.1-DECOY		?	TRUE	unknown	0	0	2
694	TRUE	Empty	| Symbols: ATCSLD1, CSLD1 | cellulose synthase-like D1 | chr2:14036494-14040044 REVERSE LENGTH=1036	AT2G33100.1-DECOY		?	TRUE	unknown	0	2	0
663	TRUE	Empty	| Symbols: ATMRP1, EST1, ABCC1 | multidrug resistance-associated protein 1 | chr1:10728139-10737697 FORWARD LENGTH=1622	AT1G30400.2-DECOY		?		unknown	0	0	0
612	TRUE	Empty	| Symbols: | Cysteine/Histidine-rich C1 domain family protein | chr1:20680989-20683043 REVERSE LENGTH=684	AT1G55390.1-DECOY		?		unknown	0	2	0
613	TRUE	Empty	| Symbols: | Phosphoinositide-specific phospholipase C family protein | chr3:20747787-20750184 FORWARD LENGTH=584	AT3G55940.1-DECOY		?		unknown	2	0	0
615	TRUE	Empty	| Symbols: THFS | 10-formyltetrahydrofolate synthetase | chr1:18702064-18704687 FORWARD LENGTH=634	AT1G50480.1		68 kDa		unknown	0	0	2
617	TRUE	Empty	| Symbols: ATJ3, ATJ | DNAJ homologue 3 | chr3:15869115-15871059 REVERSE LENGTH=420	AT3G44110.1 (+1)		46 kDa		unknown	0	2	0
621	TRUE	Empty	| Symbols: | Protein kinase superfamily protein | chr1:3045513-3047393 REVERSE LENGTH=466	AT1G09440.1		53 kDa		unknown	0	0	2
623	TRUE	Empty	| Symbols: | FUNCTIONS IN: molecular_function unknown; INVOLVED IN: biological_process unknown; LOCATED IN: endomembrane system; EXPRESSED IN: root; CONTAINS InterPro DOMAIN/s: Orthoreovirus membrane fusion p10 (InterPro:IPR009854); BEST Arabidopsis thaliana protein match is: unknown protein (TAIR:AT1G54950.1); Has 11 Blast hits to 11 proteins in 4 species: Archae - 0; Bacteria - 2; Metazoa - 0; …	AT1G07690.1-DECOY		?		unknown	0	0	0
624	TRUE	Empty	| Symbols: | Exostosin family protein | chr2:12472425-12474962 REVERSE LENGTH=720	AT2G29040.1-DECOY		?		unknown	0	0	2
625	TRUE	Empty	| Symbols: | DNAse I-like superfamily protein | chr1:26973796-26976774 REVERSE LENGTH=664	AT1G71710.1 (+1)		75 kDa		unknown	0	0	2
627	TRUE	Empty	| Symbols: NOF1 | FUNCTIONS IN: molecular_function unknown; INVOLVED IN: biological_process unknown; LOCATED IN: nucleus; EXPRESSED IN: 24 plant structures; EXPRESSED DURING: 13 growth stages; CONTAINS InterPro DOMAIN/s: Digestive organ expansion factor, predicted (InterPro:IPR010678); Has 25006 Blast hits to 13379 proteins in 904 species: Archae - 102; Bacteria - 5571; Metazoa - 7448; Fungi - 31…	AT1G17690.1		87 kDa		unknown	0	2	0
631	TRUE	Empty	| Symbols: | BEST Arabidopsis thaliana protein match is: hapless 8 (TAIR:AT5G56250.1); Has 35333 Blast hits to 34131 proteins in 2444 species: Archae - 798; Bacteria - 22429; Metazoa - 974; Fungi - 991; Plants - 531; Viruses - 0; Other Eukaryotes - 9610 (source: NCBI BLink). | chr5:22760088-22763539 REVERSE LENGTH=986	AT5G56240.1 (+1)		109 kDa	TRUE	unknown	0	0	2
633	TRUE	Empty	| Symbols: | TLC ATP/ADP transporter | chr5:1571271-1574164 FORWARD LENGTH=469	AT5G05310.1-DECOY (+2)		?		unknown	0	0	0
637	TRUE	Empty	| Symbols: CRK19 | cysteine-rich RLK (RECEPTOR-like protein kinase) 19 | chr4:12171133-12173794 FORWARD LENGTH=645	AT4G23270.1-DECOY		?		unknown	0	0	2
638	TRUE	Empty	| Symbols: | Protein kinase superfamily protein | chr5:23360531-23363694 REVERSE LENGTH=579	AT5G57670.2-DECOY		?		unknown	2	0	0
640	TRUE	Empty	| Symbols: | Leucine-rich receptor-like protein kinase family protein | chr1:28403600-28407022 REVERSE LENGTH=1140	AT1G75640.1-DECOY		?		unknown	2	0	0
643	TRUE	Empty	| Symbols: | Ubiquitin carboxyl-terminal hydrolase-related protein | chr1:24183959-24188330 REVERSE LENGTH=1094	AT1G65110.1-DECOY		?		unknown	0	2	0
644	TRUE	Empty	| Symbols: CLE21 | CLAVATA3/ESR-RELATED 21 | chr5:25906083-25906403 FORWARD LENGTH=106	AT5G64800.1-DECOY		?		unknown	2	0	0
648	TRUE	Empty	| Symbols: | Ubiquitin carboxyl-terminal hydrolase-related protein | chr5:20927118-20931502 REVERSE LENGTH=1149	AT5G51530.1		132 kDa		unknown	0	0	2
649	TRUE	Empty	| Symbols: SRF3 | STRUBBELIG-receptor family 3 | chr4:1490912-1494553 REVERSE LENGTH=776	AT4G03390.1		85 kDa		unknown	0	2	0
650	TRUE	Empty	| Symbols: | Divalent ion symporter | chr1:440757-442459 REVERSE LENGTH=502	AT1G02260.1		55 kDa		unknown	0	0	0
652	TRUE	Empty	| Symbols: | unknown protein; FUNCTIONS IN: molecular_function unknown; INVOLVED IN: biological_process unknown; LOCATED IN: endomembrane system; BEST Arabidopsis thaliana protein match is: unknown protein (TAIR:AT1G06135.1); Has 30201 Blast hits to 17322 proteins in 780 species: Archae - 12; Bacteria - 1396; Metazoa - 17338; Fungi - 3422; Plants - 5037; Viruses - 0; Other Eukaryotes - 2996 (sour…	AT1G06137.1		7 kDa		unknown	0	2	0
656	TRUE	Empty	| Symbols: | unknown protein; BEST Arabidopsis thaliana protein match is: unknown protein (TAIR:AT3G28590.1); Has 12 Blast hits to 12 proteins in 8 species: Archae - 0; Bacteria - 0; Metazoa - 1; Fungi - 0; Plants - 3; Viruses - 0; Other Eukaryotes - 8 (source: NCBI BLink). | chr1:29782273-29782622 FORWARD LENGTH=84	AT1G79170.1-DECOY		?		unknown	0	0	0
657	TRUE	Empty	| Symbols: ATCNGC4, CNGC4, HLM1, DND2 | cyclic nucleotide-gated cation channel 4 | chr5:22025684-22029971 REVERSE LENGTH=694	AT5G54250.1 (+1)		80 kDa		unknown	2	0	0
658	TRUE	Empty	| Symbols: | SET domain-containing protein | chr3:20958660-20961137 FORWARD LENGTH=531	AT3G56570.1-DECOY		?		unknown	0	2	0
661	TRUE	Empty	| Symbols: | Defensin-like (DEFL) family protein | chr2:7700134-7700675 FORWARD LENGTH=88	AT2G17723.1-DECOY		?		unknown	0	2	0
665	TRUE	Empty	| Symbols: | COP1-interacting protein-related | chr5:17379735-17385387 REVERSE LENGTH=1180	AT5G43310.2-DECOY (+1)		?		unknown	2	0	0
674	TRUE	Empty	| Symbols: | sequence-specific DNA binding transcription factors | chr3:3476490-3477320 REVERSE LENGTH=249	AT3G11100.1-DECOY		?		unknown	0	0	0
677	TRUE	Empty	| Symbols: | Xanthine/uracil permease family protein | chr4:17869529-17872461 REVERSE LENGTH=709	AT4G38050.1		78 kDa		unknown	0	0	0
678	TRUE	Empty	| Symbols: | unknown protein; BEST Arabidopsis thaliana protein match is: unknown protein (TAIR:AT2G38430.1); Has 44 Blast hits to 41 proteins in 9 species: Archae - 0; Bacteria - 0; Metazoa - 0; Fungi - 0; Plants - 44; Viruses - 0; Other Eukaryotes - 0 (source: NCBI BLink). | chr3:20111153-20112944 REVERSE LENGTH=358	AT3G54310.1		?		unknown	0	0	2
680	TRUE	Empty	| Symbols: | C2H2-like zinc finger protein | chr2:18603680-18604624 FORWARD LENGTH=314	AT2G45120.1-DECOY		?		unknown	0	0	2
681	TRUE	Empty	| Symbols: | Protein kinase superfamily protein with octicosapeptide/Phox/Bem1p domain | chr3:17280430-17284857 REVERSE LENGTH=1171	AT3G46920.1		129 kDa		unknown	0	2	0
682	TRUE	Empty	| Symbols: CRK14 | cysteine-rich RLK (RECEPTOR-like protein kinase) 14 | chr4:12154091-12157091 REVERSE LENGTH=728	AT4G23220.1-DECOY		?		unknown	0	2	0
685	TRUE	Empty	| Symbols: | ARM repeat superfamily protein | chr5:10004720-10015429 FORWARD LENGTH=1630	AT5G27970.1-DECOY (+1)		?		unknown	0	2	0
689	TRUE	Empty	| Symbols: AtVGT1, VGT1 | vacuolar glucose transporter 1 | chr3:700749-704579 REVERSE LENGTH=503	AT3G03090.1		54 kDa		unknown	0	2	0
690	TRUE	Empty	| Symbols: | Nuclear transport factor 2 (NTF2) family protein | chr5:16593953-16595419 FORWARD LENGTH=277	AT5G41470.1		32 kDa		unknown	0	0	2
691	TRUE	Empty	| Symbols: HAT3.1 | Homeodomain-like protein with RING/FYVE/PHD-type zinc finger domain | chr3:6763205-6766049 REVERSE LENGTH=723	AT3G19510.1		?		unknown	0	2	0
692	TRUE	Empty	| Symbols: FIP1 | FRIGIDA interacting protein 1 | chr2:2332583-2336022 FORWARD LENGTH=355	AT2G06005.1-DECOY (+3)		?		unknown	2	0	0
693	TRUE	Empty	| Symbols: TET1, TRN2 | Tetraspanin family protein | chr5:18951035-18952439 FORWARD LENGTH=269	AT5G46700.1-DECOY		?		unknown	0	0	2
696	TRUE	Empty	| Symbols: | unknown protein; FUNCTIONS IN: molecular_function unknown; INVOLVED IN: biological_process unknown; LOCATED IN: endomembrane system; EXPRESSED IN: 23 plant structures; EXPRESSED DURING: 15 growth stages; CONTAINS InterPro DOMAIN/s: Protein of unknown function DUF667 (InterPro:IPR007714); Has 373 Blast hits to 371 proteins in 116 species: Archae - 0; Bacteria - 0; Metazoa - 213; Fungi…	AT3G12300.1		22 kDa		unknown	0	0	2
698	TRUE	Empty	| Symbols: LZF1, STH3, DBB3 | light-regulated zinc finger protein 1 | chr1:29567370-29568662 FORWARD LENGTH=299	AT1G78600.1 (+1)		33 kDa		unknown	0	0	2
699	TRUE	Empty	| Symbols: PR5K | PR5-like receptor kinase | chr5:15293325-15295838 REVERSE LENGTH=665	AT5G38280.1-DECOY		?		unknown	2	0	0
742	TRUE	Empty	| Symbols: RUS5 | Protein of unknown function, DUF647 | chr5:201702-205151 FORWARD LENGTH=509	AT5G01510.1		58 kDa	TRUE	unknown	2	0	0
701	TRUE	Empty	| Symbols: | Cysteine/Histidine-rich C1 domain family protein | chr5:5370350-5370607 FORWARD LENGTH=85	AT5G16430.1		10 kDa		unknown	2	0	0
703	TRUE	Empty	| Symbols: | Tetratricopeptide repeat (TPR)-like superfamily protein | chr1:26917822-26920059 REVERSE LENGTH=745	AT1G71420.1-DECOY		?		unknown	0	0	2
704	TRUE	Empty	| Symbols: | Protein kinase superfamily protein | chr5:23663400-23665182 FORWARD LENGTH=484	AT5G58540.1 (+1)		54 kDa		unknown	0	0	0
706	TRUE	Empty	| Symbols: | Integrase-type DNA-binding superfamily protein | chr5:8707007-8707655 REVERSE LENGTH=181	AT5G25190.1-DECOY		?		unknown	0	0	2
708	TRUE	Empty	| Symbols: GAUT7, LGT7 | galacturonosyltransferase 7 | chr2:16161856-16165523 REVERSE LENGTH=619	AT2G38650.1		70 kDa		unknown	0	2	0
709	TRUE	Empty	| Symbols: | ATP binding microtubule motor family protein | chr4:12543206-12546805 FORWARD LENGTH=1004	AT4G24170.1-DECOY		?		unknown	0	2	0
710	TRUE	Empty	| Symbols: | Adaptor protein complex AP-1, gamma subunit | chr1:22142944-22149296 REVERSE LENGTH=862	AT1G60070.1-DECOY (+1)		?		unknown	0	2	0
711	TRUE	Empty	| Symbols: | Transducin/WD40 repeat-like superfamily protein | chr5:22742563-22744909 FORWARD LENGTH=441	AT5G56190.1		50 kDa		unknown	2	0	0
715	TRUE	Empty	| Symbols: | RING/U-box superfamily protein | chr5:6258508-6260828 REVERSE LENGTH=411	AT5G18760.1		45 kDa		unknown	2	0	0
736	TRUE	Empty	| Symbols: CYP709B2 | cytochrome P450, family 709, subfamily B, polypeptide 2 | chr2:19289466-19291541 REVERSE LENGTH=572	AT2G46950.1-DECOY		?		unknown	0	0	2
723	TRUE	Empty	| Symbols: SIN3, ATSIN3, SNL3 | SIN3-like 3 | chr1:8563858-8569927 REVERSE LENGTH=1330	AT1G24190.1 (+1)		151 kDa		unknown	0	2	0
726	TRUE	Empty	| Symbols: | transcription factor-related | chr5:23901555-23902379 FORWARD LENGTH=186	AT5G59230.1-DECOY		?		unknown	2	0	0
728	TRUE	Empty	| Symbols: PAKRP1L, KINESIN-12B | phragmoplast-associated kinesin-related protein, putative | chr3:8519290-8525055 FORWARD LENGTH=1313	AT3G23670.1 (+1)		147 kDa	TRUE	unknown	0	2	0
730	TRUE	Empty	| Symbols: PDC2 | pyruvate decarboxylase-2 | chr5:22310858-22312681 REVERSE LENGTH=607	AT5G54960.1-DECOY		?		unknown	0	0	0
734	TRUE	Empty	| Symbols: ATHB13 | Homeobox-leucine zipper protein family | chr1:26259166-26260465 FORWARD LENGTH=294	AT1G69780.1-DECOY		?		unknown	0	0	2
735	TRUE	Empty	| Symbols: | Octicosapeptide/Phox/Bem1p family protein | chr4:2660339-2662675 FORWARD LENGTH=477	AT4G05150.1		53 kDa		unknown	2	0	0
737	TRUE	Empty	| Symbols: MYB59, ATMYB59, ATMYB59-1 | myb domain protein 59 | chr5:24082425-24083044 REVERSE LENGTH=170	AT5G59780.1 (+2)		19 kDa		unknown	0	0	2
747	TRUE	Empty	| Symbols: | TLD-domain containing nucleolar protein | chr4:18502234-18504275 FORWARD LENGTH=394	AT4G39870.1		44 kDa		unknown	0	0	0
749	TRUE	Empty	| Symbols: | DNA-binding bromodomain-containing protein | chr2:18333603-18336165 FORWARD LENGTH=646	AT2G44430.1-DECOY		?		unknown	0	2	0
750	TRUE	Empty	| Symbols: RKF1 | receptor-like kinase in flowers 1 | chr1:10414071-10419813 REVERSE LENGTH=1006	AT1G29750.1		112 kDa		unknown	0	0	2
753	TRUE	Empty	| Symbols: | hAT transposon superfamily protein | chr3:4166995-4168917 REVERSE LENGTH=605	AT3G13020.1		68 kDa		unknown	0	2	0
55.3	TRUE	Empty	| Symbols: TUB3 | tubulin beta chain 3 | chr5:25184501-25186426 FORWARD LENGTH=450	AT5G62700.1		51 kDa	TRUE	unknown	4	7	4
114.2	TRUE	Empty	| Symbols: PSBP-1, OEE2, PSII-P | photosystem II subunit P-1 | chr1:2048076-2049186 FORWARD LENGTH=219	AT1G06680.2		24 kDa	TRUE	unknown	5	4	2
165.2	TRUE	Empty	| Symbols: | Ribosomal protein L32e | chr4:10035715-10036475 REVERSE LENGTH=133	AT4G18100.1		16 kDa	TRUE	unknown	0	3	2
408.1	TRUE	Empty	| Symbols: | ATPase, V1 complex, subunit B protein | chr1:7016971-7020290 FORWARD LENGTH=487	AT1G20260.1 (+1)		54 kDa	TRUE	unknown	0	0	2
100.2	TRUE	Empty	| Symbols: | Ribosomal protein S3 family protein | chr3:19951547-19952782 FORWARD LENGTH=249	AT3G53870.1		27 kDa	TRUE	unknown	0	4	0
283.2	TRUE	Empty	| Symbols: | Heat shock protein 70 (Hsp 70) family protein | chr1:30058935-30062224 REVERSE LENGTH=831	AT1G79920.1 (+1)		92 kDa	TRUE	unknown	0	2	2
107.2	TRUE	Empty	| Symbols: AOAT2, GGT2 | alanine-2-oxoglutarate aminotransferase 2 | chr1:26613222-26615845 FORWARD LENGTH=481	AT1G70580.1		53 kDa	TRUE	unknown	0	6	0
337.2	TRUE	Empty	| Symbols: ATGSTF7, GST11, ATGSTF8, GSTF7, ATGST11 | glutathione S-transferase 7 | chr1:658886-659705 REVERSE LENGTH=209	AT1G02920.1		24 kDa	TRUE	unknown	0	0	3
152.2	TRUE	Empty	| Symbols: cpHsc70-1 | chloroplast heat shock protein 70-1 | chr4:12590094-12593437 FORWARD LENGTH=718	AT4G24280.1		77 kDa	TRUE	unknown	0	2	0
364.1	TRUE	Empty	| Symbols: ALATS | Alanyl-tRNA synthetase | chr1:18591429-18598167 REVERSE LENGTH=963	AT1G50200.2		106 kDa	TRUE	unknown	0	2	0
18.3	TRUE	Empty	| Symbols: | Ribosomal protein S19 family protein | chr5:2954044-2954850 REVERSE LENGTH=150	AT5G09500.1		17 kDa	TRUE	unknown	0	0	0
166.1	TRUE	Empty	| Symbols: | Ribosomal protein L35Ae family protein | chr1:15651585-15652427 REVERSE LENGTH=111	AT1G41880.1		13 kDa	TRUE	unknown	0	0	0
166.2	TRUE	Empty	| Symbols: | Ribosomal protein L35Ae family protein | chr1:27928415-27929466 REVERSE LENGTH=112	AT1G74270.1 (+1)		13 kDa	TRUE	unknown	0	2	0
409.2	TRUE	Empty	| Symbols: HTA6 | histone H2A 6 | chr5:24115605-24116144 REVERSE LENGTH=150	AT5G59870.1		16 kDa	TRUE	unknown	0	2	0
282.1	TRUE	Empty	| Symbols: SAC52, RPL10, RPL10A | Ribosomal protein L16p/L10e family protein | chr1:4888270-4889408 FORWARD LENGTH=220	AT1G14320.1 (+1)		25 kDa	TRUE	unknown	0	2	0
409.3	TRUE	Empty	| Symbols: HTA10 | histone H2A 10 | chr1:18926948-18927443 FORWARD LENGTH=132	AT1G51060.1 (+3)		14 kDa	TRUE	unknown	0	2	0
208.2	TRUE	Empty	| Symbols: HMGB1, NFD1 | high mobility group B1 | chr3:19247241-19248491 REVERSE LENGTH=185	AT3G51880.2		21 kDa	TRUE	unknown	0	0	3
762	TRUE	Empty	| Symbols: PMDH1 | peroxisomal NAD-malate dehydrogenase 1 | chr2:9689995-9691923 REVERSE LENGTH=354	AT2G22780.1		37 kDa	TRUE	unknown	0	0	3
759	TRUE	Empty	Peptidyl-prolyl cis-trans isomerase A OS=Homo sapiens GN=PPIA PE=1 SV=2	PPIA_HUMAN	PPIA	18 kDa	TRUE	unknown	0	2	0
756	TRUE	Empty	| Symbols: | ATP binding microtubule motor family protein | chr4:18154606-18158461 REVERSE LENGTH=836	AT4G38950.1		94 kDa		unknown	2	0	0
761	TRUE	Empty	| Symbols: ZIP1 | zinc transporter 1 precursor | chr3:4051950-4053156 REVERSE LENGTH=355	AT3G12750.1-DECOY		?	TRUE	unknown	0	0	2
END OF FILE
