# Supplementary material for: A Cytoplasmic Receptor-like Kinase Contributes to Salinity Tolerance
Source: Plants (Basel). 2020 Oct 17;9(10):1383. doi: 10.3390/plants9101383 (PMC7650656; doi:10.3390/plants9101383)
Supplement: Supplementary file 1 [file plants-09-01383-s001.zip › Table S4.xlsx]

## Sheet: peptide report
Experiment: baitINC4252018
	Peak List Generator: unknown
		Version: unknown
		Charge States Calculated: unknown
		Deisotoped: unknown
		Textual Annotation: unknown
	Database Set: 1 Database
		Database Name: Crap_uniprot_with_human.fasta; TAIR10_pep_20101214_2.fasta
			Version: unknown
			Taxonomy: All Entries
		Does database contain common contaminants?: unknown
	Search Engine Set: 1 Search Engine
		Search Engine: Sequest (XCorr Only)
			Version: IseNode in Proteome Discoverer 2.2.0.388
			Samples: All Samples
			Fragment Tolerance: 0.020 Da (Monoisotopic)
			Parent Tolerance: 10.0 PPM (Monoisotopic)
			Fixed Modifications: +57 on C (Carbamidomethyl)
			Variable Modifications: +1 on N (Deamidated), +16 on M (Oxidation), +42 on Peptide N-Terminal (Acetyl)
			Database: Crap_uniprot_with_human.fasta; TAIR10_pep_20101214_2.fasta (unknown version, 32895 entries)
			Digestion Enzyme: Trypsin
			Max Missed Cleavages: 2
			Probability Model:
				QEPlus2_04192018_31_WT: QEPlus2_04192018_31_WT: LFDR Model, Classifier data: Bayes, Good (50%) XCorr m:5.74/s:1.64 deltaCn m:0.593/s:0.165 XCorr m:5.74/s:1.64 Sp m:NA SpRank m:NA m:NA, Bad (50%) XCorr m:2.23/s:0.390 deltaCn m:0.0948/s:0.0856 XCorr m:2.23/s:0.390 Sp m:NA SpRank m:NA m:NA [all charge states]
				QEPlus2_04192018_31_WT: QEPlus2_04192018_33_FL5: LFDR Model, Classifier data: Bayes, Good (50%) XCorr m:4.57/s:1.05 deltaCn m:0.572/s:0.132 XCorr m:4.57/s:1.05 Sp m:NA SpRank m:NA m:NA, Bad (50%) XCorr m:2.23/s:0.378 deltaCn m:0.0888/s:0.0763 XCorr m:2.23/s:0.378 Sp m:NA SpRank m:NA m:NA [all charge states]
				QEPlus2_04192018_31_WT: QEPlus2_04192018_37_300-8: LFDR Model, Classifier data: Bayes, Good (50%) XCorr m:4.57/s:1.05 deltaCn m:0.577/s:0.131 XCorr m:4.57/s:1.05 Sp m:NA SpRank m:NA m:NA, Bad (50%) XCorr m:2.23/s:0.376 deltaCn m:0.0895/s:0.0768 XCorr m:2.23/s:0.376 Sp m:NA SpRank m:NA m:NA [all charge states]
	Scaffold: Version: Scaffold_4.11.1
		Modification Metadata Set: 2334 modifications
			Source: C:\Program Files\Scaffold 4\parameters\unimod.xml
			Comment:
		Protein Grouping Strategy: Experiment-wide grouping with protein cluster analysis
		Peptide Thresholds: 63.0% minimum
		Protein Thresholds: 80.0% minimum and 2 peptides minimum
		Peptide FDR: 7.7% (Decoy)
		Protein FDR: 30.2% (Decoy)
		GO Annotation Source(s):
		Pathway Annotation Source(s): Unknown
		Alternate ID Source(s): FASTA:UniProt/Swiss-Prot (UniProtKB)
Experiment name	Biological sample category	Biological sample name	MS/MS sample name	Protein name	Protein accession numbers	Alternate IDs	Database sources	Protein molecular weight (Da)	Protein identification probability	Exclusive unique peptide count	Exclusive unique spectrum count	Total spectrum count	Percentage of total spectra	Percentage sequence coverage	Peptide sequence	Previous amino acid	Next amino acid	Best Peptide identification probability	Best Sequest (XCorr Only) deltaCn	Best Sequest (XCorr Only) XCorr	Best Sequest (XCorr Only) Sp	Best Sequest (XCorr Only) SpRank	Best Sequest (XCorr Only) Peak Ratio	Number of identified +1H spectra	Number of identified +2H spectra	Number of identified +3H spectra	Number of identified +4H spectra	Number of enzymatic termini	Calculated +1H Peptide Mass (AMU)	Median Retention Time	Total Precursor Intensity	Total TIC	Peptide start index	Peptide stop index	Star Category	Assigned	Other Proteins
baitINC4252018	Uncategorized Sample	WT	QEPlus2_04192018_31_WT: QEPlus2_04192018_31_WT	| Symbols: PSBP-1, OEE2, PSII-P, OE23 | photosystem II subunit P-1 | chr1:2047940-2049186 FORWARD LENGTH=263	AT1G06680.1		TAIR10_pep_20101214_2.fasta	28095.4	0.963	0	0	4	0.000134	0.259	FEDNFDATSNLNVMVTPTDKK	R	S	0.936	0.568	3.6	0	1	0	0	0	1	0	2	2387.11	1989.98	7763620	7397850	126	146	Empty	FALSE	AT1G06680.2
baitINC4252018	Uncategorized Sample	WT	QEPlus2_04192018_31_WT: QEPlus2_04192018_31_WT	| Symbols: PSBP-1, OEE2, PSII-P, OE23 | photosystem II subunit P-1 | chr1:2047940-2049186 FORWARD LENGTH=263	AT1G06680.1		TAIR10_pep_20101214_2.fasta	28095.4	0.963	0	0	4	0.000134	0.259	HQLITATVNGGK	K	L	0.93	0.491	3.86	0	1	0	0	1	0	0	2	1239.67	1215.49	6752260	6752260	221	232	Empty	FALSE	AT1G06680.2
baitINC4252018	Uncategorized Sample	WT	QEPlus2_04192018_31_WT: QEPlus2_04192018_31_WT	| Symbols: PSBP-1, OEE2, PSII-P, OE23 | photosystem II subunit P-1 | chr1:2047940-2049186 FORWARD LENGTH=263	AT1G06680.1		TAIR10_pep_20101214_2.fasta	28095.4	0.963	0	0	4	0.000134	0.259	SITDYGSPEEFLSQVNYLLGK	K	Q	0.997	0.657	5.23	0	1	0	0	0	1	0	2	2360.17	3131.02	6349950	6312640	147	167	Empty	FALSE	AT1G06680.2
baitINC4252018	Uncategorized Sample	WT	QEPlus2_04192018_31_WT: QEPlus2_04192018_31_WT	| Symbols: PSBP-1, OEE2, PSII-P, OE23 | photosystem II subunit P-1 | chr1:2047940-2049186 FORWARD LENGTH=263	AT1G06680.1		TAIR10_pep_20101214_2.fasta	28095.4	0.963	0	0	4	0.000134	0.259	TNTDFLPYNGDGFK	K	V	0.997	0.645	4.39	0	1	0	0	1	0	0	2	1589.71	2050.65	20756600	20154800	91	104	Empty	FALSE	AT1G06680.2
baitINC4252018	Uncategorized Sample	WT	QEPlus2_04192018_31_WT: QEPlus2_04192018_31_WT	| Symbols: BPG2 | P-loop containing nucleoside triphosphate hydrolases superfamily protein | chr3:21163663-21166006 REVERSE LENGTH=660	AT3G57180.1-DECOY			0	0.952	2	2	2	6.68e-05	0	IEDDMEDDEGEEEEDADDDVMEFGA	?	?	0.841	0.281	0.214	0	1	0	0	1	0	0	2	2864.99	3218.69	305843	305843	0	0	Empty	TRUE
baitINC4252018	Uncategorized Sample	WT	QEPlus2_04192018_31_WT: QEPlus2_04192018_31_WT	| Symbols: BPG2 | P-loop containing nucleoside triphosphate hydrolases superfamily protein | chr3:21163663-21166006 REVERSE LENGTH=660	AT3G57180.1-DECOY			0	0.952	2	2	2	6.68e-05	0	IEDDMEDDEGEEEEDADDDVMEFGALEDNEVHEDGELNNAI	?	?	0.7	-0.514	0.107	0	1	0	0	0	1	0	2	4673.76	3139.52	306922	306922	0	0	Empty	TRUE
baitINC4252018	Uncategorized Sample	WT	QEPlus2_04192018_31_WT: QEPlus2_04192018_31_WT	| Symbols: | DCD (Development and Cell Death) domain protein | chr5:24861091-24863741 REVERSE LENGTH=742	AT5G61910.3		TAIR10_pep_20101214_2.fasta	80921.5	0.968	2	2	7	0.000234	0.0364	MAEAMETEMDFSDGEQTN	-	G	0.682	-0.405	0.191	0	1	0	0	1	0	0	1	2053.72	2953.14	1082050	1082050	1	18	Empty	TRUE
baitINC4252018	Uncategorized Sample	WT	QEPlus2_04192018_31_WT: QEPlus2_04192018_31_WT	| Symbols: | DCD (Development and Cell Death) domain protein | chr5:24861091-24863741 REVERSE LENGTH=742	AT5G61910.3		TAIR10_pep_20101214_2.fasta	80921.5	0.968	2	2	7	0.000234	0.0364	MAEAMETEMDFSDGEQTNGNSHVTASQ	-	Y	0.787	0.25	0.369	0	1	0	0	6	0	0	1	2934.13	3118.09	236719	1420310	1	27	Empty	TRUE
baitINC4252018	Uncategorized Sample	WT	QEPlus2_04192018_31_WT: QEPlus2_04192018_31_WT	| Symbols: PETB | photosynthetic electron transfer B | chrC:74841-76292 FORWARD LENGTH=215	ATCG00720.1		TAIR10_pep_20101214_2.fasta	24152.8	1	3	4	5	0.000167	0.214	GSASVGQSTLTR	R	F	0.64	0.44	2.87	0	1	0	0	1	0	0	2	1163.6	1084.54	5894970	5894970	171	182	Empty	TRUE
baitINC4252018	Uncategorized Sample	WT	QEPlus2_04192018_31_WT: QEPlus2_04192018_31_WT	| Symbols: PETB | photosynthetic electron transfer B | chrC:74841-76292 FORWARD LENGTH=215	ATCG00720.1		TAIR10_pep_20101214_2.fasta	24152.8	1	3	4	5	0.000167	0.214	IVTGVPDAIPVIGSPLVELLR	K	G	0.997	0.681	5.23	0	1	0	0	2	1	0	2	2158.28	3172.86	35598600	35452500	150	170	Empty	TRUE
baitINC4252018	Uncategorized Sample	WT	QEPlus2_04192018_31_WT: QEPlus2_04192018_31_WT	| Symbols: PETB | photosynthetic electron transfer B | chrC:74841-76292 FORWARD LENGTH=215	ATCG00720.1		TAIR10_pep_20101214_2.fasta	24152.8	1	3	4	5	0.000167	0.214	LEIQAIADDITSK	R	Y	0.908	0.49	3.88	0	1	0	0	1	0	0	2	1416.76	2233.11	8702850	8431640	12	24	Empty	TRUE
baitINC4252018	Uncategorized Sample	WT	QEPlus2_04192018_31_WT: QEPlus2_04192018_31_WT	| Symbols: | Ribosomal protein S10p/S20e family protein | chr5:25021388-25022235 REVERSE LENGTH=124	AT5G62300.2		TAIR10_pep_20101214_2.fasta	13878.4	0.951	1	1	3	0.0001	0.194	AGLEEPLEQIHK	K	I	0.922	0.47	3.78	0	1	0	0	0	2	0	2	1363.72	1610.9	26752700	26752700	13	24	Empty	TRUE
baitINC4252018	Uncategorized Sample	WT	QEPlus2_04192018_31_WT: QEPlus2_04192018_31_WT	| Symbols: | Ribosomal protein S10p/S20e family protein | chr5:25021388-25022235 REVERSE LENGTH=124	AT5G62300.2		TAIR10_pep_20101214_2.fasta	13878.4	0.951	1	1	3	0.0001	0.194	VIDLFSSPDVVK	R	Q	0.692	0.39	3.12	0	1	0	0	1	0	0	2	1318.73	2204.55	26640600	26640600	93	104	Empty	FALSE	AT3G47370.1
baitINC4252018	Uncategorized Sample	WT	QEPlus2_04192018_31_WT: QEPlus2_04192018_31_WT	| Symbols: ATPB, PB | ATP synthase subunit beta | chrC:52660-54156 REVERSE LENGTH=498	ATCG00480.1		TAIR10_pep_20101214_2.fasta	53934.8	1	19	30	46	0.00154	0.616	ATNLEMESK	K	L	0.752	0.426	3.12	0	1	0	0	1	0	0	2	1022.48	1062.95	7545150	7545160	487	495	Empty	TRUE
baitINC4252018	Uncategorized Sample	WT	QEPlus2_04192018_31_WT: QEPlus2_04192018_31_WT	| Symbols: ATPB, PB | ATP synthase subunit beta | chrC:52660-54156 REVERSE LENGTH=498	ATCG00480.1		TAIR10_pep_20101214_2.fasta	53934.8	1	19	30	46	0.00154	0.616	DVNEQDVLLFIDNIFR	R	F	0.997	0.713	5.64	0	1	0	0	1	1	0	2	1950	3360.35	79113900	78435000	262	277	Empty	TRUE
baitINC4252018	Uncategorized Sample	WT	QEPlus2_04192018_31_WT: QEPlus2_04192018_31_WT	| Symbols: ATPB, PB | ATP synthase subunit beta | chrC:52660-54156 REVERSE LENGTH=498	ATCG00480.1		TAIR10_pep_20101214_2.fasta	53934.8	1	19	30	46	0.00154	0.616	ELQDIIAILGLDELSEEDR	K	L	0.997	0.611	5.53	0	1	0	0	3	3	0	2	2171.11	3176.71	54871100	54775800	400	418	Empty	TRUE
baitINC4252018	Uncategorized Sample	WT	QEPlus2_04192018_31_WT: QEPlus2_04192018_31_WT	| Symbols: ATPB, PB | ATP synthase subunit beta | chrC:52660-54156 REVERSE LENGTH=498	ATCG00480.1		TAIR10_pep_20101214_2.fasta	53934.8	1	19	30	46	0.00154	0.616	ESGVINEQNLAESK	K	V	0.973	0.566	3.81	0	1	0	0	1	0	0	2	1517.74	1411.02	30901300	30901300	218	231	Empty	TRUE
baitINC4252018	Uncategorized Sample	WT	QEPlus2_04192018_31_WT: QEPlus2_04192018_31_WT	| Symbols: ATPB, PB | ATP synthase subunit beta | chrC:52660-54156 REVERSE LENGTH=498	ATCG00480.1		TAIR10_pep_20101214_2.fasta	53934.8	1	19	30	46	0.00154	0.616	ESGVINEQNLAESKVALVY	K	G	0.828	-0.397	0.297	0	1	0	0	0	1	0	1	2063.07	3877.5	41356.7	41356.7	218	236	Empty	TRUE
baitINC4252018	Uncategorized Sample	WT	QEPlus2_04192018_31_WT: QEPlus2_04192018_31_WT	| Symbols: ATPB, PB | ATP synthase subunit beta | chrC:52660-54156 REVERSE LENGTH=498	ATCG00480.1		TAIR10_pep_20101214_2.fasta	53934.8	1	19	30	46	0.00154	0.616	FVQAGSEVSALLGR	R	M	0.997	0.568	4.29	0	1	0	0	3	0	0	2	1433.77	2151.63	51291100	51118600	278	291	Empty	TRUE
baitINC4252018	Uncategorized Sample	WT	QEPlus2_04192018_31_WT: QEPlus2_04192018_31_WT	| Symbols: ATPB, PB | ATP synthase subunit beta | chrC:52660-54156 REVERSE LENGTH=498	ATCG00480.1		TAIR10_pep_20101214_2.fasta	53934.8	1	19	30	46	0.00154	0.616	GFNLILSGEFDSLPEQAFYLVGNIDEATAK	R	A	0.997	0.674	6.25	0	1	0	0	0	1	0	2	3259.6	3351.14	47470700	41485300	457	486	Empty	TRUE
baitINC4252018	Uncategorized Sample	WT	QEPlus2_04192018_31_WT: QEPlus2_04192018_31_WT	| Symbols: ATPB, PB | ATP synthase subunit beta | chrC:52660-54156 REVERSE LENGTH=498	ATCG00480.1		TAIR10_pep_20101214_2.fasta	53934.8	1	19	30	46	0.00154	0.616	GIYPAVDPLDSTSTMLQPR	K	I	0.928	0.613	3.75	0	1	0	0	0	1	0	2	2061.03	2345.47	3529780	3529790	360	378	Empty	TRUE
baitINC4252018	Uncategorized Sample	WT	QEPlus2_04192018_31_WT: QEPlus2_04192018_31_WT	| Symbols: ATPB, PB | ATP synthase subunit beta | chrC:52660-54156 REVERSE LENGTH=498	ATCG00480.1		TAIR10_pep_20101214_2.fasta	53934.8	1	19	30	46	0.00154	0.616	GMDVVDMGNPLSVPVGGATLGR	R	I	0.997	0.742	5.3	0	1	0	0	2	1	0	2	2142.07	2418.99	45967500	44425700	88	109	Empty	TRUE
baitINC4252018	Uncategorized Sample	WT	QEPlus2_04192018_31_WT: QEPlus2_04192018_31_WT	| Symbols: ATPB, PB | ATP synthase subunit beta | chrC:52660-54156 REVERSE LENGTH=498	ATCG00480.1		TAIR10_pep_20101214_2.fasta	53934.8	1	19	30	46	0.00154	0.616	IAQIIGPVLDVAFPPGK	R	M	0.997	0.664	4.24	0	1	0	0	2	2	0	2	1735.02	2626.92	35291700	34769600	23	39	Empty	TRUE
baitINC4252018	Uncategorized Sample	WT	QEPlus2_04192018_31_WT: QEPlus2_04192018_31_WT	| Symbols: ATPB, PB | ATP synthase subunit beta | chrC:52660-54156 REVERSE LENGTH=498	ATCG00480.1		TAIR10_pep_20101214_2.fasta	53934.8	1	19	30	46	0.00154	0.616	IFNVLGEPVDNLGPVDTR	R	T	0.997	0.597	4.9	0	1	0	0	3	2	0	2	1955.02	2390.49	104873000	103526000	110	127	Empty	TRUE
baitINC4252018	Uncategorized Sample	WT	QEPlus2_04192018_31_WT: QEPlus2_04192018_31_WT	| Symbols: ATPB, PB | ATP synthase subunit beta | chrC:52660-54156 REVERSE LENGTH=498	ATCG00480.1		TAIR10_pep_20101214_2.fasta	53934.8	1	19	30	46	0.00154	0.616	IVGEEHYETAQQVK	R	Q	0.997	0.613	4.99	0	1	0	0	1	0	0	2	1630.81	1184.16	10042600	10042600	379	392	Empty	TRUE
baitINC4252018	Uncategorized Sample	WT	QEPlus2_04192018_31_WT: QEPlus2_04192018_31_WT	| Symbols: ATPB, PB | ATP synthase subunit beta | chrC:52660-54156 REVERSE LENGTH=498	ATCG00480.1		TAIR10_pep_20101214_2.fasta	53934.8	1	19	30	46	0.00154	0.616	KGSITSIQAVYVPADDLTDPAPATTFAHLDATTVLSR	K	G	0.894	0.127	6.54	0	1	0	0	0	0	1	2	3842.98	2462.17	16676900	16676900	318	354	Empty	TRUE
baitINC4252018	Uncategorized Sample	WT	QEPlus2_04192018_31_WT: QEPlus2_04192018_31_WT	| Symbols: ATPB, PB | ATP synthase subunit beta | chrC:52660-54156 REVERSE LENGTH=498	ATCG00480.1		TAIR10_pep_20101214_2.fasta	53934.8	1	19	30	46	0.00154	0.616	MPNIYNALVVK	K	G	0.897	0.561	3.53	0	1	0	0	1	0	0	2	1261.7	2202.11	7143480	7143480	40	50	Empty	TRUE
baitINC4252018	Uncategorized Sample	WT	QEPlus2_04192018_31_WT: QEPlus2_04192018_31_WT	| Symbols: ATPB, PB | ATP synthase subunit beta | chrC:52660-54156 REVERSE LENGTH=498	ATCG00480.1		TAIR10_pep_20101214_2.fasta	53934.8	1	19	30	46	0.00154	0.616	MPSAVGYQPTLSTEMGTLQER	R	I	0.997	0.679	5.36	0	1	0	0	1	2	0	2	2296.09	1731.19	34598100	34382600	292	312	Empty	TRUE
baitINC4252018	Uncategorized Sample	WT	QEPlus2_04192018_31_WT: QEPlus2_04192018_31_WT	| Symbols: ATPB, PB | ATP synthase subunit beta | chrC:52660-54156 REVERSE LENGTH=498	ATCG00480.1		TAIR10_pep_20101214_2.fasta	53934.8	1	19	30	46	0.00154	0.616	TNPTTSNPEVSIR	R	E	0.912	0.569	3.56	0	1	0	0	2	0	0	2	1415.71	1333.27	19615000	19615000	3	15	Empty	TRUE
baitINC4252018	Uncategorized Sample	WT	QEPlus2_04192018_31_WT: QEPlus2_04192018_31_WT	| Symbols: ATPB, PB | ATP synthase subunit beta | chrC:52660-54156 REVERSE LENGTH=498	ATCG00480.1		TAIR10_pep_20101214_2.fasta	53934.8	1	19	30	46	0.00154	0.616	TVLIMELINNIAK	K	A	0.934	0.461	3.87	0	1	0	0	7	0	0	2	1471.86	3111.19	49753500	49734100	179	191	Empty	TRUE
baitINC4252018	Uncategorized Sample	WT	QEPlus2_04192018_31_WT: QEPlus2_04192018_31_WT	| Symbols: ATPB, PB | ATP synthase subunit beta | chrC:52660-54156 REVERSE LENGTH=498	ATCG00480.1		TAIR10_pep_20101214_2.fasta	53934.8	1	19	30	46	0.00154	0.616	VGLTALTMAEYFR	R	D	0.86	0.374	3.61	0	1	0	0	2	0	0	2	1471.76	2420.61	50479000	49873000	249	261	Empty	TRUE
baitINC4252018	Uncategorized Sample	WT	QEPlus2_04192018_31_WT: QEPlus2_04192018_31_WT	| Symbols: ATPB, PB | ATP synthase subunit beta | chrC:52660-54156 REVERSE LENGTH=498	ATCG00480.1		TAIR10_pep_20101214_2.fasta	53934.8	1	19	30	46	0.00154	0.616	YKELQDIIAILGLDELSEEDR	R	L	0.977	0.473	4.18	0	1	0	0	0	1	0	2	2462.27	3023.54	3883110	3883110	398	418	Empty	TRUE
baitINC4252018	Uncategorized Sample	WT	QEPlus2_04192018_31_WT: QEPlus2_04192018_31_WT	| Symbols: EMB2777 | Sas10/U3 ribonucleoprotein (Utp) family protein | chr2:18099430-18103147 FORWARD LENGTH=654	AT2G43650.1-DECOY			0	0.997	3	3	3	0.0001	0	NDGDNDDEDDSAFAGNK	?	?	0.731	-0.323	0.345	0	1	0	0	1	0	0	2	1799.65	2227.21	12118000	12087000	0	0	Empty	TRUE
baitINC4252018	Uncategorized Sample	WT	QEPlus2_04192018_31_WT: QEPlus2_04192018_31_WT	| Symbols: EMB2777 | Sas10/U3 ribonucleoprotein (Utp) family protein | chr2:18099430-18103147 FORWARD LENGTH=654	AT2G43650.1-DECOY			0	0.997	3	3	3	0.0001	0	VQKYFEDESEGDNDVMDNNDGDNDDEDDSAFA	?	?	0.683	-0.366	0.231	0	1	0	0	0	0	1	2	3633.29	3319.32	6078120	6078120	0	0	Empty	TRUE
baitINC4252018	Uncategorized Sample	WT	QEPlus2_04192018_31_WT: QEPlus2_04192018_31_WT	| Symbols: EMB2777 | Sas10/U3 ribonucleoprotein (Utp) family protein | chr2:18099430-18103147 FORWARD LENGTH=654	AT2G43650.1-DECOY			0	0.997	3	3	3	0.0001	0	YFEDESEGDNDVMDNNDGDN	?	?	0.924	0.666	0.047	0	1	0	0	1	0	0	2	2312.74	3032.65	457666	457666	0	0	Empty	TRUE
baitINC4252018	Uncategorized Sample	WT	QEPlus2_04192018_31_WT: QEPlus2_04192018_31_WT	| Symbols: ATGSTF9, GLUTTR, ATGSTF7, GSTF9 | glutathione S-transferase PHI 9 | chr2:13139132-13140057 FORWARD LENGTH=215	AT2G30860.1		TAIR10_pep_20101214_2.fasta	24146.4	1	3	3	3	0.0001	0.242	GVAFETIPVDLMK	K	G	0.889	0.46	3.68	0	1	0	0	1	0	0	2	1435.75	2138.74	15095400	14477100	24	36	Empty	TRUE
baitINC4252018	Uncategorized Sample	WT	QEPlus2_04192018_31_WT: QEPlus2_04192018_31_WT	| Symbols: ATGSTF9, GLUTTR, ATGSTF7, GSTF9 | glutathione S-transferase PHI 9 | chr2:13139132-13140057 FORWARD LENGTH=215	AT2G30860.1		TAIR10_pep_20101214_2.fasta	24146.4	1	3	3	3	0.0001	0.242	HVSAWWDDISSR	K	P	0.932	0.578	3.56	0	1	0	0	0	1	0	1	1458.68	1982.97	7358580	7358580	190	201	Empty	TRUE
baitINC4252018	Uncategorized Sample	WT	QEPlus2_04192018_31_WT: QEPlus2_04192018_31_WT	| Symbols: ATGSTF9, GLUTTR, ATGSTF7, GSTF9 | glutathione S-transferase PHI 9 | chr2:13139132-13140057 FORWARD LENGTH=215	AT2G30860.1		TAIR10_pep_20101214_2.fasta	24146.4	1	3	3	3	0.0001	0.242	YLAGDFVSLADLAHLPFTDYLVGPIGK	K	A	0.997	0.677	5.32	0	1	0	0	0	1	0	2	2892.52	3306.35	10573100	10508500	155	181	Empty	TRUE
baitINC4252018	Uncategorized Sample	WT	QEPlus2_04192018_31_WT: QEPlus2_04192018_31_WT	| Symbols: | Aldolase-type TIM barrel family protein | chr3:4821804-4823899 FORWARD LENGTH=367	AT3G14420.1		TAIR10_pep_20101214_2.fasta	40342.7	1	1	1	16	0.000534	0.384	AASAAGTIMTLSSWATSSVEEVASTGPGIR	R	F	0.997	0.746	5.67	0	1	0	0	0	2	0	2	2908.44	3265.99	9215890	9215890	95	124	Empty	FALSE	AT3G14415.1
baitINC4252018	Uncategorized Sample	WT	QEPlus2_04192018_31_WT: QEPlus2_04192018_31_WT	| Symbols: | Aldolase-type TIM barrel family protein | chr3:4821804-4823899 FORWARD LENGTH=367	AT3G14420.1		TAIR10_pep_20101214_2.fasta	40342.7	1	1	1	16	0.000534	0.384	IAIQAGAAGIIVSNHGAR	R	Q	0.997	0.649	5.78	0	1	0	0	0	1	0	2	1718.97	1777.34	11070000	10823100	240	257	Empty	FALSE	AT3G14415.1
baitINC4252018	Uncategorized Sample	WT	QEPlus2_04192018_31_WT: QEPlus2_04192018_31_WT	| Symbols: | Aldolase-type TIM barrel family protein | chr3:4821804-4823899 FORWARD LENGTH=367	AT3G14420.1		TAIR10_pep_20101214_2.fasta	40342.7	1	1	1	16	0.000534	0.384	IDMTTTVLGFK	K	I	0.877	0.515	2.97	0	1	0	0	1	0	0	2	1241.64	1873.21	5168550	5168560	58	68	Empty	TRUE
baitINC4252018	Uncategorized Sample	WT	QEPlus2_04192018_31_WT: QEPlus2_04192018_31_WT	| Symbols: | Aldolase-type TIM barrel family protein | chr3:4821804-4823899 FORWARD LENGTH=367	AT3G14420.1		TAIR10_pep_20101214_2.fasta	40342.7	1	1	1	16	0.000534	0.384	MAHPDGEYATAR	K	A	0.921	0.528	3.67	0	1	0	0	1	3	0	2	1318.58	934.396	33536000	33536000	83	94	Empty	FALSE	AT3G14415.1
baitINC4252018	Uncategorized Sample	WT	QEPlus2_04192018_31_WT: QEPlus2_04192018_31_WT	| Symbols: | Aldolase-type TIM barrel family protein | chr3:4821804-4823899 FORWARD LENGTH=367	AT3G14420.1		TAIR10_pep_20101214_2.fasta	40342.7	1	1	1	16	0.000534	0.384	MDEANDSGLASYVAGQIDR	K	T	0.997	0.73	5.38	0	1	0	0	1	0	0	2	2011.9	2203.71	14077600	13186200	191	209	Empty	FALSE	AT3G14415.1
baitINC4252018	Uncategorized Sample	WT	QEPlus2_04192018_31_WT: QEPlus2_04192018_31_WT	| Symbols: | Aldolase-type TIM barrel family protein | chr3:4821804-4823899 FORWARD LENGTH=367	AT3G14420.1		TAIR10_pep_20101214_2.fasta	40342.7	1	1	1	16	0.000534	0.384	MEITNVTEYDAIAK	-	Q	0.997	0.648	4.39	0	1	0	0	1	0	0	2	1639.79	2414.57	12306000	11082400	1	14	Empty	FALSE	AT3G14415.1
baitINC4252018	Uncategorized Sample	WT	QEPlus2_04192018_31_WT: QEPlus2_04192018_31_WT	| Symbols: | Aldolase-type TIM barrel family protein | chr3:4821804-4823899 FORWARD LENGTH=367	AT3G14420.1		TAIR10_pep_20101214_2.fasta	40342.7	1	1	1	16	0.000534	0.384	MVYDYYASGAEDQWTLQENR	K	N	0.94	0.522	3.85	0	1	0	0	0	1	0	2	2455.05	2036.18	7146930	6594770	20	39	Empty	FALSE	AT3G14415.1
baitINC4252018	Uncategorized Sample	WT	QEPlus2_04192018_31_WT: QEPlus2_04192018_31_WT	| Symbols: | Aldolase-type TIM barrel family protein | chr3:4821804-4823899 FORWARD LENGTH=367	AT3G14420.1		TAIR10_pep_20101214_2.fasta	40342.7	1	1	1	16	0.000534	0.384	QLDYVPATISALEEVVK	R	A	0.997	0.582	5.43	0	1	0	0	2	3	0	2	1875.01	2851.59	54095400	53599900	258	274	Empty	FALSE	AT3G14415.1
baitINC4252018	Uncategorized Sample	WT	QEPlus2_04192018_31_WT: QEPlus2_04192018_31_WT	| Symbols: PR5K | PR5-like receptor kinase | chr5:15293325-15295838 REVERSE LENGTH=665	AT5G38280.1-DECOY			0	0.929	2	2	2	6.68e-05	0	IVVVILIMLTLAASVGVILK	?	?	0.761	-0.462	0.0855	0	1	0	0	1	0	0	2	2081.34	2906.47	1494220	1494220	0	0	Empty	TRUE
baitINC4252018	Uncategorized Sample	WT	QEPlus2_04192018_31_WT: QEPlus2_04192018_31_WT	| Symbols: PR5K | PR5-like receptor kinase | chr5:15293325-15295838 REVERSE LENGTH=665	AT5G38280.1-DECOY			0	0.929	2	2	2	6.68e-05	0	MNKTRVIIVVVILIML	?	?	0.703	-0.426	0.111	0	1	0	0	0	1	0	2	1871.16	3516.64	702915	702915	0	0	Empty	TRUE
baitINC4252018	Uncategorized Sample	WT	QEPlus2_04192018_31_WT: QEPlus2_04192018_31_WT	| Symbols: MT1C | metallothionein 1C | chr1:2341603-2341865 FORWARD LENGTH=45	AT1G07610.1-DECOY			0	0.852	1	1	2	6.68e-05	0	CSCNSGCSCNDCEKNYNK	?	?	0.683	-0.609	0.0572	0	1	0	0	1	0	0	2	2259.74	3116.06	328534	328534	0	0	Empty	FALSE	AT1G07600.1-DECOY
baitINC4252018	Uncategorized Sample	WT	QEPlus2_04192018_31_WT: QEPlus2_04192018_31_WT	| Symbols: MT1C | metallothionein 1C | chr1:2341603-2341865 FORWARD LENGTH=45	AT1G07610.1-DECOY			0	0.852	1	1	2	6.68e-05	0	NYNKECSCSDGCKCSSGCGCNSGA	?	?	0.818	0.322	0.412	0	1	0	0	1	0	0	2	2718.94	3367.43	1665170	1665170	0	0	Empty	TRUE
baitINC4252018	Uncategorized Sample	WT	QEPlus2_04192018_31_WT: QEPlus2_04192018_31_WT	| Symbols: EMB2777 | Sas10/U3 ribonucleoprotein (Utp) family protein | chr2:18099430-18103147 FORWARD LENGTH=654	AT2G43650.1			0	0.998	4	4	4	0.000134	0	NGAFASDDEDDNDGDNNDMVDNDGES	?	?	0.844	0.382	0.473	0	1	0	0	1	0	0	2	2747.92	3308.84	6837140	6669910	0	0	Empty	TRUE
baitINC4252018	Uncategorized Sample	WT	QEPlus2_04192018_31_WT: QEPlus2_04192018_31_WT	| Symbols: EMB2777 | Sas10/U3 ribonucleoprotein (Utp) family protein | chr2:18099430-18103147 FORWARD LENGTH=654	AT2G43650.1			0	0.998	4	4	4	0.000134	0	NGAFASDDEDDNDGDNNDMVDNDGESEDE	?	?	0.742	-0.66	0.0255	0	1	0	0	0	1	0	2	3122.02	2612.36	2729550	2729550	0	0	Empty	TRUE
baitINC4252018	Uncategorized Sample	WT	QEPlus2_04192018_31_WT: QEPlus2_04192018_31_WT	| Symbols: EMB2777 | Sas10/U3 ribonucleoprotein (Utp) family protein | chr2:18099430-18103147 FORWARD LENGTH=654	AT2G43650.1			0	0.998	4	4	4	0.000134	0	NGAFASDDEDDNDGDNNDMVDNDGESEDEF	?	?	0.648	-0.496	0.0492	0	1	0	0	0	1	0	2	3268.11	2818.55	7744180	7744180	0	0	Empty	TRUE
baitINC4252018	Uncategorized Sample	WT	QEPlus2_04192018_31_WT: QEPlus2_04192018_31_WT	| Symbols: EMB2777 | Sas10/U3 ribonucleoprotein (Utp) family protein | chr2:18099430-18103147 FORWARD LENGTH=654	AT2G43650.1			0	0.998	4	4	4	0.000134	0	NKNGAFASDDEDDNDGDNNDMVDNDGESEDEF	?	?	0.852	0.269	0.19	0	1	0	0	0	1	0	2	3526.24	3084.06	1020970	1020970	0	0	Empty	TRUE
baitINC4252018	Uncategorized Sample	WT	QEPlus2_04192018_31_WT: QEPlus2_04192018_31_WT	| Symbols: PSBD | photosystem II reaction center protein D | chrC:32711-33772 FORWARD LENGTH=353	ATCG00270.1		TAIR10_pep_20101214_2.fasta	39548.8	1	4	6	7	0.000234	0.181	AAEDPEFETFYTK	R	N	0.947	0.619	3.65	0	1	0	0	2	0	0	2	1547.69	1909.95	70842600	70842600	306	318	Empty	TRUE
baitINC4252018	Uncategorized Sample	WT	QEPlus2_04192018_31_WT: QEPlus2_04192018_31_WT	| Symbols: PSBD | photosystem II reaction center protein D | chrC:32711-33772 FORWARD LENGTH=353	ATCG00270.1		TAIR10_pep_20101214_2.fasta	39548.8	1	4	6	7	0.000234	0.181	AFNPTQAEETYSMVTANR	R	F	0.997	0.569	5.37	0	1	0	0	1	0	0	2	2045.92	1951.7	7236420	7236420	235	252	Empty	TRUE
baitINC4252018	Uncategorized Sample	WT	QEPlus2_04192018_31_WT: QEPlus2_04192018_31_WT	| Symbols: PSBD | photosystem II reaction center protein D | chrC:32711-33772 FORWARD LENGTH=353	ATCG00270.1		TAIR10_pep_20101214_2.fasta	39548.8	1	4	6	7	0.000234	0.181	AWMAAQDQPHENLIFPEEVLPR	R	G	0.997	0.64	5.41	0	1	0	0	0	3	0	2	2608.25	2286.97	64937500	61043000	328	349	Empty	TRUE
baitINC4252018	Uncategorized Sample	WT	QEPlus2_04192018_31_WT: QEPlus2_04192018_31_WT	| Symbols: PSBD | photosystem II reaction center protein D | chrC:32711-33772 FORWARD LENGTH=353	ATCG00270.1		TAIR10_pep_20101214_2.fasta	39548.8	1	4	6	7	0.000234	0.181	DLFDIMDDWLR	K	R	0.905	0.483	3.34	0	1	0	0	1	0	0	2	1438.67	3351.92	29386300	29386300	14	24	Empty	TRUE
baitINC4252018	Uncategorized Sample	WT	QEPlus2_04192018_31_WT: QEPlus2_04192018_31_WT	| Symbols: | 2-oxoglutarate (2OG) and Fe(II)-dependent oxygenase superfamily protein | chr2:7697513-7699174 FORWARD LENGTH=291	AT2G17720.1-DECOY			0	0.984	2	2	2	6.68e-05	0	IGLGLLILIVVLLLILVTFAQTSRSVSK	?	?	0.906	0.579	0.135	0	1	0	0	1	0	0	2	2979.9	3172.13	406778	406778	0	0	Empty	TRUE
baitINC4252018	Uncategorized Sample	WT	QEPlus2_04192018_31_WT: QEPlus2_04192018_31_WT	| Symbols: | 2-oxoglutarate (2OG) and Fe(II)-dependent oxygenase superfamily protein | chr2:7697513-7699174 FORWARD LENGTH=291	AT2G17720.1-DECOY			0	0.984	2	2	2	6.68e-05	0	PLSLIGLGLLILIVVLLLILVTFAQTSR	?	?	0.825	0.38	0.22	0	1	0	0	0	0	1	2	2988.92	3004.2	1216830	1216830	0	0	Empty	TRUE
baitINC4252018	Uncategorized Sample	WT	QEPlus2_04192018_31_WT: QEPlus2_04192018_31_WT	| Symbols: | Concanavalin A-like lectin protein kinase family protein | chr3:16657263-16659266 REVERSE LENGTH=667	AT3G45420.1-DECOY			0	0.976	2	2	3	0.0001	0	GLVMLVPIVLLIVLGILLPHLKKK	?	?	0.889	0.682	0.186	0	1	0	0	0	1	0	2	2635.74	2077.32	4599550	4599550	0	0	Empty	TRUE
baitINC4252018	Uncategorized Sample	WT	QEPlus2_04192018_31_WT: QEPlus2_04192018_31_WT	| Symbols: | Concanavalin A-like lectin protein kinase family protein | chr3:16657263-16659266 REVERSE LENGTH=667	AT3G45420.1-DECOY			0	0.976	2	2	3	0.0001	0	IVLLIVLGILLPHLK	?	?	0.786	0.308	0.278	0	1	0	0	2	0	0	2	1654.14	2907.79	8148050	7823870	0	0	Empty	TRUE
baitINC4252018	Uncategorized Sample	WT	QEPlus2_04192018_31_WT: QEPlus2_04192018_31_WT	| Symbols: | NOP56-like pre RNA processing ribonucleoprotein | chr3:1413174-1415564 REVERSE LENGTH=533	AT3G05060.1		TAIR10_pep_20101214_2.fasta	59006.4	1	3	4	5	0.000167	0.0563	KAEAETEAVVEVAK	K	E	0.997	0.594	5.19	0	1	0	0	1	2	0	2	1473.78	1307.32	14302800	14302800	484	497	Empty	TRUE
baitINC4252018	Uncategorized Sample	WT	QEPlus2_04192018_31_WT: QEPlus2_04192018_31_WT	| Symbols: | NOP56-like pre RNA processing ribonucleoprotein | chr3:1413174-1415564 REVERSE LENGTH=533	AT3G05060.1		TAIR10_pep_20101214_2.fasta	59006.4	1	3	4	5	0.000167	0.0563	KAEAETEAVVEVAKEEK	K	K	0.997	0.558	7.6	0	1	0	0	0	1	0	2	1859.96	1403.09	12173400	12173400	484	500	Empty	TRUE
baitINC4252018	Uncategorized Sample	WT	QEPlus2_04192018_31_WT: QEPlus2_04192018_31_WT	| Symbols: | NOP56-like pre RNA processing ribonucleoprotein | chr3:1413174-1415564 REVERSE LENGTH=533	AT3G05060.1		TAIR10_pep_20101214_2.fasta	59006.4	1	3	4	5	0.000167	0.0563	KHEEEETTETPAK	R	K	0.845	0.591	2.18	0	1	0	0	0	1	0	2	1528.71	581.104	408119	408119	508	520	Empty	TRUE
baitINC4252018	Uncategorized Sample	WT	QEPlus2_04192018_31_WT: QEPlus2_04192018_31_WT	| Symbols: GHS1 | Ribosomal protein S21 family protein | chr3:10017531-10018854 FORWARD LENGTH=183	AT3G27160.1		TAIR10_pep_20101214_2.fasta	20911.8	0.978	2	2	3	0.0001	0.142	AAAATKSKK	E	K	0.776	-0.466	0.452	0	1	0	0	1	0	0	1	875.531	3112.51	1629320	1629320	158	166	Empty	TRUE
baitINC4252018	Uncategorized Sample	WT	QEPlus2_04192018_31_WT: QEPlus2_04192018_31_WT	| Symbols: GHS1 | Ribosomal protein S21 family protein | chr3:10017531-10018854 FORWARD LENGTH=183	AT3G27160.1		TAIR10_pep_20101214_2.fasta	20911.8	0.978	2	2	3	0.0001	0.142	KKDEEEDNWEMPGGDVPS	K	-	0.901	0.581	2.89	0	1	0	0	0	2	0	2	2061.87	1687.84	12150800	12150800	166	183	Empty	TRUE
baitINC4252018	Uncategorized Sample	WT	QEPlus2_04192018_31_WT: QEPlus2_04192018_31_WT	| Symbols: PSAL | photosystem I subunit l | chr4:7521469-7522493 FORWARD LENGTH=219	AT4G12800.1		TAIR10_pep_20101214_2.fasta	23052.4	0.991	2	2	2	6.68e-05	0.128	EGEPSIAPSLTLTGR	K	K	0.91	0.52	3.36	0	1	0	0	1	0	0	2	1527.8	1935.36	34168600	34168500	160	174	Empty	TRUE
baitINC4252018	Uncategorized Sample	WT	QEPlus2_04192018_31_WT: QEPlus2_04192018_31_WT	| Symbols: PSAL | photosystem I subunit l | chr4:7521469-7522493 FORWARD LENGTH=219	AT4G12800.1		TAIR10_pep_20101214_2.fasta	23052.4	0.991	2	2	2	6.68e-05	0.128	QPDQLQTADGWAK	K	F	0.905	0.542	3.1	0	1	0	0	1	0	0	2	1457.7	1577.84	21380900	21293200	177	189	Empty	TRUE
baitINC4252018	Uncategorized Sample	WT	QEPlus2_04192018_31_WT: QEPlus2_04192018_31_WT	| Symbols: CRK26 | cysteine-rich RLK (RECEPTOR-like protein kinase) 26 | chr4:18122339-18124943 FORWARD LENGTH=665	AT4G38830.1		TAIR10_pep_20101214_2.fasta	74357.6	0.956	2	2	2	6.68e-05	0.0481	IFASASVAIVVLFIVLLVVFLKLR	L	R	0.856	0.529	0.316	0	1	0	0	0	0	1	1	2630.68	2213.25	15063600	13983800	285	308	Empty	TRUE
baitINC4252018	Uncategorized Sample	WT	QEPlus2_04192018_31_WT: QEPlus2_04192018_31_WT	| Symbols: CRK26 | cysteine-rich RLK (RECEPTOR-like protein kinase) 26 | chr4:18122339-18124943 FORWARD LENGTH=665	AT4G38830.1		TAIR10_pep_20101214_2.fasta	74357.6	0.956	2	2	2	6.68e-05	0.0481	NRGVPKALIFASASVAIVVLFIVLLVVFL	K	K	0.692	-0.922	0.0128	0	1	0	0	0	1	0	1	3069.88	3422.47	242730	242730	277	305	Empty	TRUE
baitINC4252018	Uncategorized Sample	WT	QEPlus2_04192018_31_WT: QEPlus2_04192018_31_WT	| Symbols: | BEST Arabidopsis thaliana protein match is: hapless 8 (TAIR:AT5G56250.1); Has 35333 Blast hits to 34131 proteins in 2444 species: Archae - 798; Bacteria - 22429; Metazoa - 974; Fungi - 991; Plants - 531; Viruses - 0; Other Eukaryotes - 9610 (source: NCBI BLink). | chr5:22760088-22763539 REVERSE LENGTH=986	AT5G56240.1-DECOY,AT5G56240.2-DECOY			0	0.984	3	3	3	0.0001	0	KNNDGEEESSEEDDDNYDDYGSS	?	?	0.736	-0.447	0.176	0	1	0	0	1	0	0	2	2612.91	3269.96	3938730	3938730	0	0	Empty	TRUE
baitINC4252018	Uncategorized Sample	WT	QEPlus2_04192018_31_WT: QEPlus2_04192018_31_WT	| Symbols: | BEST Arabidopsis thaliana protein match is: hapless 8 (TAIR:AT5G56250.1); Has 35333 Blast hits to 34131 proteins in 2444 species: Archae - 798; Bacteria - 22429; Metazoa - 974; Fungi - 991; Plants - 531; Viruses - 0; Other Eukaryotes - 9610 (source: NCBI BLink). | chr5:22760088-22763539 REVERSE LENGTH=986	AT5G56240.1-DECOY,AT5G56240.2-DECOY			0	0.984	3	3	3	0.0001	0	NNDGEEESSEEDDDNYDDYGSS	?	?	0.747	-0.434	0.132	0	1	0	0	0	1	0	2	2486.79	2647.38	7206600	7206600	0	0	Empty	TRUE
baitINC4252018	Uncategorized Sample	WT	QEPlus2_04192018_31_WT: QEPlus2_04192018_31_WT	| Symbols: | BEST Arabidopsis thaliana protein match is: hapless 8 (TAIR:AT5G56250.1); Has 35333 Blast hits to 34131 proteins in 2444 species: Archae - 798; Bacteria - 22429; Metazoa - 974; Fungi - 991; Plants - 531; Viruses - 0; Other Eukaryotes - 9610 (source: NCBI BLink). | chr5:22760088-22763539 REVERSE LENGTH=986	AT5G56240.1-DECOY,AT5G56240.2-DECOY			0	0.984	3	3	3	0.0001	0	NNDGEEESSEEDDDNYDDYGSSSPNSRLLVENNEGDD	?	?	0.755	-0.351	0.143	0	1	0	0	0	1	0	2	4125.55	3309.68	1582730	1582730	0	0	Empty	TRUE
baitINC4252018	Uncategorized Sample	WT	QEPlus2_04192018_31_WT: QEPlus2_04192018_31_WT	Keratin, type I cytoskeletal 15 OS=Ovis aries GN=KRT15 PE=2 SV=1	K1C15_SHEEP	KRT15	Crap_uniprot_with_human.fasta	48771.9	0.973	1	1	13	0.000434	0.0508	ALEEANADLEVK	R	I	0.931	0.456	3.92	0	1	0	0	9	0	0	2	1301.66	1521.75	310745000	310745000	123	134	Empty	TRUE
baitINC4252018	Uncategorized Sample	WT	QEPlus2_04192018_31_WT: QEPlus2_04192018_31_WT	Keratin, type I cytoskeletal 15 OS=Ovis aries GN=KRT15 PE=2 SV=1	K1C15_SHEEP	KRT15	Crap_uniprot_with_human.fasta	48771.9	0.973	1	1	13	0.000434	0.0508	QSVEADINGLR	R	R	0.856	0.525	3.02	0	1	0	0	4	0	0	2	1202.6	1658.56	610015000	610015000	201	211	Empty	FALSE	K1C10_HUMAN
baitINC4252018	Uncategorized Sample	WT	QEPlus2_04192018_31_WT: QEPlus2_04192018_31_WT	| Symbols: EMB3010, RPS6B | Ribosomal protein S6e | chr5:3258734-3260142 REVERSE LENGTH=249	AT5G10360.1		TAIR10_pep_20101214_2.fasta	28163.2	0.989	1	1	2	6.68e-05	0.12	GVSDLPGLTDTEKPR	K	M	0.903	0.554	3.54	0	1	0	0	0	1	0	2	1584.82	1606.56	8152720	8152720	119	133	Empty	TRUE
baitINC4252018	Uncategorized Sample	WT	QEPlus2_04192018_31_WT: QEPlus2_04192018_31_WT	| Symbols: EMB3010, RPS6B | Ribosomal protein S6e | chr5:3258734-3260142 REVERSE LENGTH=249	AT5G10360.1		TAIR10_pep_20101214_2.fasta	28163.2	0.989	1	1	2	6.68e-05	0.12	LSQEVSGDALGEEFK	R	G	0.993	0.493	4.28	0	1	0	0	1	0	0	2	1608.78	1784.03	21406500	20577600	32	46	Empty	FALSE	AT4G31700.1
baitINC4252018	Uncategorized Sample	WT	QEPlus2_04192018_31_WT: QEPlus2_04192018_31_WT	| Symbols: | Ribosomal S17 family protein | chr5:1389217-1389642 FORWARD LENGTH=141	AT5G04800.2		TAIR10_pep_20101214_2.fasta	16019.4	0.949	0	0	2	6.68e-05	0.0851	ILEEVAIIPSK	K	R	0.885	0.459	3.19	0	1	0	0	1	0	0	2	1211.72	1953.82	40761400	40761400	34	44	Empty	FALSE	AT2G05220.1,AT2G04390.1
baitINC4252018	Uncategorized Sample	WT	QEPlus2_04192018_31_WT: QEPlus2_04192018_31_WT	| Symbols: | Ribosomal S17 family protein | chr5:1389217-1389642 FORWARD LENGTH=141	AT5G04800.2		TAIR10_pep_20101214_2.fasta	16019.4	0.949	0	0	2	6.68e-05	0.0851	ILEEVAIIPSKR	K	L	0.996	0.513	4.36	0	1	0	0	0	1	0	2	1367.83	1765.86	7855220	7855230	34	45	Empty	FALSE	AT2G05220.1,AT2G04390.1
baitINC4252018	Uncategorized Sample	WT	QEPlus2_04192018_31_WT: QEPlus2_04192018_31_WT	| Symbols: | RNA-binding (RRM/RBD/RNP motifs) family protein | chr4:352842-354965 FORWARD LENGTH=467	AT4G00830.3		TAIR10_pep_20101214_2.fasta	51878.3	0.966	2	2	3	0.0001	0.0878	RNDRNNGSSG	R	G	0.644	0.252	0.495	0	1	0	0	0	2	0	1	1077.47	382.687	102689	205378	436	445	Empty	TRUE
baitINC4252018	Uncategorized Sample	WT	QEPlus2_04192018_31_WT: QEPlus2_04192018_31_WT	| Symbols: | RNA-binding (RRM/RBD/RNP motifs) family protein | chr4:352842-354965 FORWARD LENGTH=467	AT4G00830.3		TAIR10_pep_20101214_2.fasta	51878.3	0.966	2	2	3	0.0001	0.0878	YEEEEEEDDDDDDVGNQNAEEREVEDYGDTK	E	G	0.906	0.618	0.306	0	1	0	0	0	1	0	1	3683.34	3532.79	313889	313889	13	43	Empty	TRUE
baitINC4252018	Uncategorized Sample	WT	QEPlus2_04192018_31_WT: QEPlus2_04192018_31_WT	| Symbols: mMDH1 | Lactate/malate dehydrogenase family protein | chr1:19854966-19856802 REVERSE LENGTH=341	AT1G53240.1		TAIR10_pep_20101214_2.fasta	35805.2	1	3	3	3	0.0001	0.155	LFGVTTLDVVR	K	A	0.806	0.472	2.92	0	1	0	0	1	0	0	2	1219.7	2284.24	6848080	6848080	171	181	Empty	TRUE
baitINC4252018	Uncategorized Sample	WT	QEPlus2_04192018_31_WT: QEPlus2_04192018_31_WT	| Symbols: mMDH1 | Lactate/malate dehydrogenase family protein | chr1:19854966-19856802 REVERSE LENGTH=341	AT1G53240.1		TAIR10_pep_20101214_2.fasta	35805.2	1	3	3	3	0.0001	0.155	LNPLVSSLSLYDIANTPGVAADVGHINTR	K	S	0.997	0.669	5.34	0	1	0	0	0	1	0	2	3007.58	2669.43	4081340	4081340	51	79	Empty	TRUE
baitINC4252018	Uncategorized Sample	WT	QEPlus2_04192018_31_WT: QEPlus2_04192018_31_WT	| Symbols: mMDH1 | Lactate/malate dehydrogenase family protein | chr1:19854966-19856802 REVERSE LENGTH=341	AT1G53240.1		TAIR10_pep_20101214_2.fasta	35805.2	1	3	3	3	0.0001	0.155	RTQDGGTEVVEAK	K	A	0.728	0.48	2.72	0	1	0	0	0	1	0	2	1389.7	846.912	1023230	1023230	234	246	Empty	TRUE
baitINC4252018	Uncategorized Sample	WT	QEPlus2_04192018_31_WT: QEPlus2_04192018_31_WT	| Symbols: CYP702A1 | cytochrome P450, family 702, subfamily A, polypeptide 1 | chr1:24421993-24423953 REVERSE LENGTH=482	AT1G65670.1-DECOY			0	0.939	2	2	2	6.68e-05	0	GNCCDPNSGSSND	?	?	0.769	0.277	0.163	0	1	0	0	0	1	0	2	1384.44	290.666	242536	242536	0	0	Empty	TRUE
baitINC4252018	Uncategorized Sample	WT	QEPlus2_04192018_31_WT: QEPlus2_04192018_31_WT	| Symbols: CYP702A1 | cytochrome P450, family 702, subfamily A, polypeptide 1 | chr1:24421993-24423953 REVERSE LENGTH=482	AT1G65670.1-DECOY			0	0.939	2	2	2	6.68e-05	0	GNCCDPNSGSSNDV	?	?	0.736	0.369	0.785	0	1	0	0	0	1	0	2	1526.5	1775.96	14060400	13325100	0	0	Empty	TRUE
baitINC4252018	Uncategorized Sample	WT	QEPlus2_04192018_31_WT: QEPlus2_04192018_31_WT	| Symbols: LHCB3, LHCB3*1 | light-harvesting chlorophyll B-binding protein 3 | chr5:22038424-22039383 FORWARD LENGTH=265	AT5G54270.1		TAIR10_pep_20101214_2.fasta	28707.4	1	3	5	7	0.000234	0.264	GNDLWYGPDR	M	V	0.899	0.585	2.81	0	1	0	0	2	0	0	1	1192.54	1734.68	47173900	47173900	43	52	Empty	TRUE
baitINC4252018	Uncategorized Sample	WT	QEPlus2_04192018_31_WT: QEPlus2_04192018_31_WT	| Symbols: LHCB3, LHCB3*1 | light-harvesting chlorophyll B-binding protein 3 | chr5:22038424-22039383 FORWARD LENGTH=265	AT5G54270.1		TAIR10_pep_20101214_2.fasta	28707.4	1	3	5	7	0.000234	0.264	GPLENLLDHLDNPVANNAWAFATK	K	F	0.997	0.643	5.18	0	1	0	0	0	3	0	2	2620.32	2972.2	10208300	10208300	237	260	Empty	TRUE
baitINC4252018	Uncategorized Sample	WT	QEPlus2_04192018_31_WT: QEPlus2_04192018_31_WT	| Symbols: LHCB3, LHCB3*1 | light-harvesting chlorophyll B-binding protein 3 | chr5:22038424-22039383 FORWARD LENGTH=265	AT5G54270.1		TAIR10_pep_20101214_2.fasta	28707.4	1	3	5	7	0.000234	0.264	INGLDGVGEGNDLYPGGQYFDPLGLADDPVTFAELK	R	V	0.997	0.69	5.15	0	1	0	0	0	2	0	2	3767.8	3104.74	12707000	12707000	175	210	Empty	TRUE
baitINC4252018	Uncategorized Sample	WT	QEPlus2_04192018_31_WT: QEPlus2_04192018_31_WT	| Symbols: | Leucine-rich repeat protein kinase family protein | chr1:19206858-19210574 REVERSE LENGTH=882	AT1G51790.1		TAIR10_pep_20101214_2.fasta	97783.1	0.984	3	3	3	0.0001	0.0408	KNKLPSFVIPLVASLAGLLLLFIISAAIF	K	L	0.705	-0.516	0.118	0	1	0	0	0	1	0	1	3069.87	3463.38	42324	42324	509	537	Empty	TRUE
baitINC4252018	Uncategorized Sample	WT	QEPlus2_04192018_31_WT: QEPlus2_04192018_31_WT	| Symbols: | Leucine-rich repeat protein kinase family protein | chr1:19206858-19210574 REVERSE LENGTH=882	AT1G51790.1		TAIR10_pep_20101214_2.fasta	97783.1	0.984	3	3	3	0.0001	0.0408	NKLPSFVIPLVASLAGLLLLFIISAAIFLI	K	L	0.727	-0.445	0.109	0	1	0	0	1	0	0	1	3166.96	3248.85	730503	730503	510	539	Empty	TRUE
baitINC4252018	Uncategorized Sample	WT	QEPlus2_04192018_31_WT: QEPlus2_04192018_31_WT	| Symbols: | Leucine-rich repeat protein kinase family protein | chr1:19206858-19210574 REVERSE LENGTH=882	AT1G51790.1		TAIR10_pep_20101214_2.fasta	97783.1	0.984	3	3	3	0.0001	0.0408	SLAGLLLLFIISAAIFLILMRKK	A	K	0.806	0.288	0.339	0	1	0	0	1	0	0	1	2560.6	3056.55	778809	778809	522	544	Empty	TRUE
baitINC4252018	Uncategorized Sample	WT	QEPlus2_04192018_31_WT: QEPlus2_04192018_31_WT	| Symbols: | Ribosomal protein L14 | chr4:13594104-13595187 REVERSE LENGTH=134	AT4G27090.1		TAIR10_pep_20101214_2.fasta	15505.9	1	1	2	14	0.000468	0.269	LSLTDIVIDINR	R	V	0.988	0.5	4.17	0	1	0	0	3	0	0	2	1371.78	2667.68	133073000	132789000	53	64	Empty	FALSE	AT2G20450.1
baitINC4252018	Uncategorized Sample	WT	QEPlus2_04192018_31_WT: QEPlus2_04192018_31_WT	| Symbols: | Ribosomal protein L14 | chr4:13594104-13595187 REVERSE LENGTH=134	AT4G27090.1		TAIR10_pep_20101214_2.fasta	15505.9	1	1	2	14	0.000468	0.269	LVVIVDVVDQNR	K	A	0.903	0.474	3.61	0	1	0	0	5	0	0	2	1368.78	2153.85	151975000	143509000	24	35	Empty	FALSE	AT2G20450.1
baitINC4252018	Uncategorized Sample	WT	QEPlus2_04192018_31_WT: QEPlus2_04192018_31_WT	| Symbols: | Ribosomal protein L14 | chr4:13594104-13595187 REVERSE LENGTH=134	AT4G27090.1		TAIR10_pep_20101214_2.fasta	15505.9	1	1	2	14	0.000468	0.269	SLTDIVIDINR	L	V	0.906	0.375	3.62	0	1	0	0	1	0	0	1	1258.7	2258.26	11600300	11556900	54	64	Empty	FALSE	AT2G20450.1
baitINC4252018	Uncategorized Sample	WT	QEPlus2_04192018_31_WT: QEPlus2_04192018_31_WT	| Symbols: | Ribosomal protein L14 | chr4:13594104-13595187 REVERSE LENGTH=134	AT4G27090.1		TAIR10_pep_20101214_2.fasta	15505.9	1	1	2	14	0.000468	0.269	VALVNYGEDHGK	R	L	0.908	0.459	3.51	0	1	0	0	1	3	0	2	1301.65	1313.29	182123000	181937000	12	23	Empty	TRUE
baitINC4252018	Uncategorized Sample	WT	QEPlus2_04192018_31_WT: QEPlus2_04192018_31_WT	| Symbols: | Ribosomal protein L14 | chr4:13594104-13595187 REVERSE LENGTH=134	AT4G27090.1		TAIR10_pep_20101214_2.fasta	15505.9	1	1	2	14	0.000468	0.269	VVIVDVVDQNR	L	A	0.808	0.487	2.88	0	1	0	0	1	0	0	1	1255.7	1802.03	30661000	30661000	25	35	Empty	FALSE	AT2G20450.1
baitINC4252018	Uncategorized Sample	WT	QEPlus2_04192018_31_WT: QEPlus2_04192018_31_WT	| Symbols: ERD14 | Dehydrin family protein | chr1:28587013-28587657 REVERSE LENGTH=185	AT1G76180.1		TAIR10_pep_20101214_2.fasta	20786.2	0.998	3	3	3	0.0001	0.232	KKDETKPEETPIASEFEQK	K	V	0.855	0.531	3.47	0	1	0	0	0	1	0	2	2234.12	1383.08	6642500	6642500	37	55	Empty	TRUE
baitINC4252018	Uncategorized Sample	WT	QEPlus2_04192018_31_WT: QEPlus2_04192018_31_WT	| Symbols: ERD14 | Dehydrin family protein | chr1:28587013-28587657 REVERSE LENGTH=185	AT1G76180.1		TAIR10_pep_20101214_2.fasta	20786.2	0.998	3	3	3	0.0001	0.232	VATEESSAEVTDR	K	G	0.92	0.517	3.58	0	1	0	0	1	0	0	2	1393.64	1049.98	3048620	3048620	16	28	Empty	TRUE
baitINC4252018	Uncategorized Sample	WT	QEPlus2_04192018_31_WT: QEPlus2_04192018_31_WT	| Symbols: ERD14 | Dehydrin family protein | chr1:28587013-28587657 REVERSE LENGTH=185	AT1G76180.1		TAIR10_pep_20101214_2.fasta	20786.2	0.998	3	3	3	0.0001	0.232	VHISEPEPEVK	K	H	0.831	0.404	3.25	0	1	0	0	0	1	0	2	1263.66	1261.43	12116700	12010300	56	66	Empty	TRUE
baitINC4252018	Uncategorized Sample	WT	QEPlus2_04192018_31_WT: QEPlus2_04192018_31_WT	| Symbols: PSAE-2 | photosystem I subunit E-2 | chr2:8736780-8737644 FORWARD LENGTH=145	AT2G20260.1		TAIR10_pep_20101214_2.fasta	15189.4	0.997	2	2	2	6.68e-05	0.234	AAEDTPPATASSDSSSTTAAAAPAK	R	V	0.951	0.659	3.69	0	1	0	0	0	1	0	2	2276.05	1135.07	2942270	2942270	47	71	Empty	TRUE
baitINC4252018	Uncategorized Sample	WT	QEPlus2_04192018_31_WT: QEPlus2_04192018_31_WT	| Symbols: PSAE-2 | photosystem I subunit E-2 | chr2:8736780-8737644 FORWARD LENGTH=145	AT2G20260.1		TAIR10_pep_20101214_2.fasta	15189.4	0.997	2	2	2	6.68e-05	0.234	AKPPPIGPK	K	R	0.857	0.612	2.69	0	1	0	0	0	1	0	2	904.562	904.967	2677890	2677890	77	85	Empty	TRUE
baitINC4252018	Uncategorized Sample	WT	QEPlus2_04192018_31_WT: QEPlus2_04192018_31_WT	| Symbols: | Glycine cleavage T-protein family | chr1:4001801-4003245 FORWARD LENGTH=408	AT1G11860.1		TAIR10_pep_20101214_2.fasta	44445.8	1	4	4	5	0.000167	0.132	AEGGFLGADVILQQLK	R	D	0.997	0.707	4.32	0	1	0	0	1	0	0	2	1658.91	2674.07	19108400	19108400	303	318	Empty	TRUE
baitINC4252018	Uncategorized Sample	WT	QEPlus2_04192018_31_WT: QEPlus2_04192018_31_WT	| Symbols: | Glycine cleavage T-protein family | chr1:4001801-4003245 FORWARD LENGTH=408	AT1G11860.1		TAIR10_pep_20101214_2.fasta	44445.8	1	4	4	5	0.000167	0.132	IGEITSGGFSPNLK	K	K	0.91	0.491	3.8	0	1	0	0	2	0	0	2	1419.75	1841.33	20489100	20489100	349	362	Empty	TRUE
baitINC4252018	Uncategorized Sample	WT	QEPlus2_04192018_31_WT: QEPlus2_04192018_31_WT	| Symbols: | Glycine cleavage T-protein family | chr1:4001801-4003245 FORWARD LENGTH=408	AT1G11860.1		TAIR10_pep_20101214_2.fasta	44445.8	1	4	4	5	0.000167	0.132	RAEGGFLGADVILQQLK	R	D	0.997	0.6	4.74	0	1	0	0	0	1	0	2	1815.01	2439.3	5013760	5013760	302	318	Empty	TRUE
baitINC4252018	Uncategorized Sample	WT	QEPlus2_04192018_31_WT: QEPlus2_04192018_31_WT	| Symbols: | Glycine cleavage T-protein family | chr1:4001801-4003245 FORWARD LENGTH=408	AT1G11860.1		TAIR10_pep_20101214_2.fasta	44445.8	1	4	4	5	0.000167	0.132	TGYTGEDGFEISVPDEHAVDLAK	R	A	0.997	0.636	5.53	0	1	0	0	0	1	0	2	2450.14	2082.26	32643700	31506300	226	248	Empty	TRUE
baitINC4252018	Uncategorized Sample	WT	QEPlus2_04192018_31_WT: QEPlus2_04192018_31_WT	| Symbols: ATRAB8D, ATRABE1B, RABE1b | RAB GTPase homolog E1B | chr4:10990036-10991466 FORWARD LENGTH=476	AT4G20360.1		TAIR10_pep_20101214_2.fasta	51630.7	1	16	22	28	0.000935	0.41	EDQVDDAELLELVELEVR	K	E	0.997	0.616	5.1	0	1	0	0	0	2	0	2	2114.05	2979.41	6185250	6185250	205	222	Empty	TRUE
baitINC4252018	Uncategorized Sample	WT	QEPlus2_04192018_31_WT: QEPlus2_04192018_31_WT	| Symbols: ATRAB8D, ATRABE1B, RABE1b | RAB GTPase homolog E1B | chr4:10990036-10991466 FORWARD LENGTH=476	AT4G20360.1		TAIR10_pep_20101214_2.fasta	51630.7	1	16	22	28	0.000935	0.41	ELLSSYEFNGDDIPIISGSALLAVETLTENPK	R	V	0.997	0.657	5.15	0	1	0	0	0	1	0	2	3436.73	3350.14	29814300	26641500	223	254	Empty	TRUE
baitINC4252018	Uncategorized Sample	WT	QEPlus2_04192018_31_WT: QEPlus2_04192018_31_WT	| Symbols: ATRAB8D, ATRABE1B, RABE1b | RAB GTPase homolog E1B | chr4:10990036-10991466 FORWARD LENGTH=476	AT4G20360.1		TAIR10_pep_20101214_2.fasta	51630.7	1	16	22	28	0.000935	0.41	FEAIIYVLK	K	K	0.848	0.573	2.6	0	1	0	0	1	0	0	2	1095.64	2347.57	8431590	8431590	382	390	Empty	TRUE
baitINC4252018	Uncategorized Sample	WT	QEPlus2_04192018_31_WT: QEPlus2_04192018_31_WT	| Symbols: ATRAB8D, ATRABE1B, RABE1b | RAB GTPase homolog E1B | chr4:10990036-10991466 FORWARD LENGTH=476	AT4G20360.1		TAIR10_pep_20101214_2.fasta	51630.7	1	16	22	28	0.000935	0.41	GITINTATVEYETENR	R	H	0.997	0.68	4.99	0	1	0	0	1	0	0	2	1810.88	1852.85	12918100	12379900	127	142	Empty	TRUE
baitINC4252018	Uncategorized Sample	WT	QEPlus2_04192018_31_WT: QEPlus2_04192018_31_WT	| Symbols: ATRAB8D, ATRABE1B, RABE1b | RAB GTPase homolog E1B | chr4:10990036-10991466 FORWARD LENGTH=476	AT4G20360.1		TAIR10_pep_20101214_2.fasta	51630.7	1	16	22	28	0.000935	0.41	ILDEALAGDNVGLLLR	K	G	0.997	0.547	4.72	0	1	0	0	2	1	0	2	1681.95	2494.52	79087200	79087200	342	357	Empty	TRUE
baitINC4252018	Uncategorized Sample	WT	QEPlus2_04192018_31_WT: QEPlus2_04192018_31_WT	| Symbols: ATRAB8D, ATRABE1B, RABE1b | RAB GTPase homolog E1B | chr4:10990036-10991466 FORWARD LENGTH=476	AT4G20360.1		TAIR10_pep_20101214_2.fasta	51630.7	1	16	22	28	0.000935	0.41	IYELMDAVDDYIPIPQR	K	Q	0.997	0.582	5.26	0	1	0	0	1	1	0	2	2051.02	2727.85	24624000	24121600	266	282	Empty	TRUE
baitINC4252018	Uncategorized Sample	WT	QEPlus2_04192018_31_WT: QEPlus2_04192018_31_WT	| Symbols: ATRAB8D, ATRABE1B, RABE1b | RAB GTPase homolog E1B | chr4:10990036-10991466 FORWARD LENGTH=476	AT4G20360.1		TAIR10_pep_20101214_2.fasta	51630.7	1	16	22	28	0.000935	0.41	KYDEIDAAPEER	K	A	0.997	0.523	4.47	0	1	0	0	1	1	0	2	1435.67	1223.34	57004500	57004500	113	124	Empty	TRUE
baitINC4252018	Uncategorized Sample	WT	QEPlus2_04192018_31_WT: QEPlus2_04192018_31_WT	| Symbols: ATRAB8D, ATRABE1B, RABE1b | RAB GTPase homolog E1B | chr4:10990036-10991466 FORWARD LENGTH=476	AT4G20360.1		TAIR10_pep_20101214_2.fasta	51630.7	1	16	22	28	0.000935	0.41	LNKEDQVDDAELLELVELEVR	F	E	0.997	0.595	4.59	0	1	0	0	0	1	0	1	2469.27	2769.81	3530380	3530370	202	222	Empty	TRUE
baitINC4252018	Uncategorized Sample	WT	QEPlus2_04192018_31_WT: QEPlus2_04192018_31_WT	| Symbols: ATRAB8D, ATRABE1B, RABE1b | RAB GTPase homolog E1B | chr4:10990036-10991466 FORWARD LENGTH=476	AT4G20360.1		TAIR10_pep_20101214_2.fasta	51630.7	1	16	22	28	0.000935	0.41	QTELPFLLAVEDVF	R	S	0.891	0.535	3.04	0	1	0	0	1	0	0	1	1620.85	3366.02	22190300	22190300	283	296	Empty	TRUE
baitINC4252018	Uncategorized Sample	WT	QEPlus2_04192018_31_WT: QEPlus2_04192018_31_WT	| Symbols: ATRAB8D, ATRABE1B, RABE1b | RAB GTPase homolog E1B | chr4:10990036-10991466 FORWARD LENGTH=476	AT4G20360.1		TAIR10_pep_20101214_2.fasta	51630.7	1	16	22	28	0.000935	0.41	QTELPFLLAVEDVFSITGR	R	G	0.997	0.622	6.07	0	1	0	0	2	1	0	2	2135.14	3359.06	268408000	268408000	283	301	Empty	TRUE
baitINC4252018	Uncategorized Sample	WT	QEPlus2_04192018_31_WT: QEPlus2_04192018_31_WT	| Symbols: ATRAB8D, ATRABE1B, RABE1b | RAB GTPase homolog E1B | chr4:10990036-10991466 FORWARD LENGTH=476	AT4G20360.1		TAIR10_pep_20101214_2.fasta	51630.7	1	16	22	28	0.000935	0.41	QVGVPDMVVFLNK	K	E	0.907	0.568	3.19	0	1	0	0	1	0	0	2	1445.78	2427.96	6428120	6428120	192	204	Empty	TRUE
baitINC4252018	Uncategorized Sample	WT	QEPlus2_04192018_31_WT: QEPlus2_04192018_31_WT	| Symbols: ATRAB8D, ATRABE1B, RABE1b | RAB GTPase homolog E1B | chr4:10990036-10991466 FORWARD LENGTH=476	AT4G20360.1		TAIR10_pep_20101214_2.fasta	51630.7	1	16	22	28	0.000935	0.41	QVGVPDMVVFLNKEDQVDDAELLELVELEVR	K	E	0.997	0.637	5.47	0	1	0	0	0	1	0	2	3541.8	3281.66	10359700	10359800	192	222	Empty	TRUE
baitINC4252018	Uncategorized Sample	WT	QEPlus2_04192018_31_WT: QEPlus2_04192018_31_WT	| Symbols: ATRAB8D, ATRABE1B, RABE1b | RAB GTPase homolog E1B | chr4:10990036-10991466 FORWARD LENGTH=476	AT4G20360.1		TAIR10_pep_20101214_2.fasta	51630.7	1	16	22	28	0.000935	0.41	SYTVTGVEMFQK	R	I	0.896	0.625	3.33	0	1	0	0	2	0	0	2	1389.67	1784.01	22870700	22524400	330	341	Empty	TRUE
baitINC4252018	Uncategorized Sample	WT	QEPlus2_04192018_31_WT: QEPlus2_04192018_31_WT	| Symbols: ATRAB8D, ATRABE1B, RABE1b | RAB GTPase homolog E1B | chr4:10990036-10991466 FORWARD LENGTH=476	AT4G20360.1		TAIR10_pep_20101214_2.fasta	51630.7	1	16	22	28	0.000935	0.41	TATVEYETENR	N	H	0.913	0.517	3.52	0	1	0	0	1	0	0	1	1312.6	1124.87	8928570	8928570	132	142	Empty	TRUE
baitINC4252018	Uncategorized Sample	WT	QEPlus2_04192018_31_WT: QEPlus2_04192018_31_WT	| Symbols: ATRAB8D, ATRABE1B, RABE1b | RAB GTPase homolog E1B | chr4:10990036-10991466 FORWARD LENGTH=476	AT4G20360.1		TAIR10_pep_20101214_2.fasta	51630.7	1	16	22	28	0.000935	0.41	TTLTAALTMALASIGSSVAK	K	K	0.997	0.637	4.92	0	1	0	0	1	3	0	2	1923.05	3207.07	17182000	17182000	93	112	Empty	TRUE
baitINC4252018	Uncategorized Sample	WT	QEPlus2_04192018_31_WT: QEPlus2_04192018_31_WT	| Symbols: ATRAB8D, ATRABE1B, RABE1b | RAB GTPase homolog E1B | chr4:10990036-10991466 FORWARD LENGTH=476	AT4G20360.1		TAIR10_pep_20101214_2.fasta	51630.7	1	16	22	28	0.000935	0.41	VGETVDLVGLR	K	E	0.917	0.462	3.72	0	1	0	0	2	0	0	2	1157.65	1912.97	62940300	62793300	316	326	Empty	TRUE
baitINC4252018	Uncategorized Sample	WT	QEPlus2_04192018_31_WT: QEPlus2_04192018_31_WT	| Symbols: MT1A, MT1, LSR4, MT-Q, ATMT-2, ATMT-Q, ATMT1 | metallothionein 1A | chr1:2338904-2339321 REVERSE LENGTH=45	AT1G07600.1		TAIR10_pep_20101214_2.fasta	4579.6	0.92	2	2	2	6.68e-05	0.978	ADSNCGCGSSCKCGDSCSCEKNYNK	M	E	0.717	-0.807	0.0143	0	1	0	0	1	0	0	1	2907.01	3048.55	299518	299518	2	26	Empty	TRUE
baitINC4252018	Uncategorized Sample	WT	QEPlus2_04192018_31_WT: QEPlus2_04192018_31_WT	| Symbols: MT1A, MT1, LSR4, MT-Q, ATMT-2, ATMT-Q, ATMT1 | metallothionein 1A | chr1:2338904-2339321 REVERSE LENGTH=45	AT1G07600.1		TAIR10_pep_20101214_2.fasta	4579.6	0.92	2	2	2	6.68e-05	0.978	KNYNKECDNCSCGSNCSCGSNCNC	E	-	0.719	-0.895	0.0344	0	1	0	0	1	0	0	1	2950.95	3217.29	349877	349877	22	45	Empty	TRUE
baitINC4252018	Uncategorized Sample	WT	QEPlus2_04192018_31_WT: QEPlus2_04192018_31_WT	| Symbols: H2B, HTB2 | histone B2 | chr5:7652130-7652567 REVERSE LENGTH=145	AT5G22880.1		TAIR10_pep_20101214_2.fasta	15733.4	0.935	1	1	3	0.0001	0.159	QVHPDIGISSK	K	A	0.899	0.422	3.57	0	1	0	0	0	2	0	2	1180.63	1229.35	24875200	24875200	68	78	Empty	FALSE	AT3G45980.1
baitINC4252018	Uncategorized Sample	WT	QEPlus2_04192018_31_WT: QEPlus2_04192018_31_WT	| Symbols: H2B, HTB2 | histone B2 | chr5:7652130-7652567 REVERSE LENGTH=145	AT5G22880.1		TAIR10_pep_20101214_2.fasta	15733.4	0.935	1	1	3	0.0001	0.159	TPAAEPAAAAEK	K	K	0.866	0.553	3.27	0	1	0	0	1	0	0	2	1126.57	935.062	2367830	2367830	17	28	Empty	TRUE
baitINC4252018	Uncategorized Sample	WT	QEPlus2_04192018_31_WT: QEPlus2_04192018_31_WT	| Symbols: RUS5 | Protein of unknown function, DUF647 | chr5:201702-205151 FORWARD LENGTH=509	AT5G01510.1		TAIR10_pep_20101214_2.fasta	57614.6	0.891	2	2	2	6.68e-05	0.0806	AAQLIGLGFGILIIDTPGLVKSFPFVLLTWTSIRLVHLWLR	V	Y	0.696	-0.435	0.121	0	1	0	0	0	1	0	1	4574.68	2918.65	290976	290976	286	326	Empty	TRUE
baitINC4252018	Uncategorized Sample	WT	QEPlus2_04192018_31_WT: QEPlus2_04192018_31_WT	| Symbols: RUS5 | Protein of unknown function, DUF647 | chr5:201702-205151 FORWARD LENGTH=509	AT5G01510.1		TAIR10_pep_20101214_2.fasta	57614.6	0.891	2	2	2	6.68e-05	0.0806	AQLIGLGFGILIIDTPGLVKSFPFVLLTWTSIR	A	L	0.643	-0.307	0.233	0	1	0	0	0	1	0	1	3587.07	3179.59	414127	414127	287	319	Empty	TRUE
baitINC4252018	Uncategorized Sample	WT	QEPlus2_04192018_31_WT: QEPlus2_04192018_31_WT	| Symbols: MT1A, MT1, LSR4, MT-Q, ATMT-2, ATMT-Q, ATMT1 | metallothionein 1A | chr1:2338904-2339321 REVERSE LENGTH=45	AT1G07600.1-DECOY			0	0.956	1	1	2	6.68e-05	0	CNCNSGCSCNSGCSCNDCEKNYNKE	?	?	0.913	0.615	0.092	0	1	0	0	0	1	0	2	3121.02	2845.52	1901180	1901180	0	0	Empty	TRUE
baitINC4252018	Uncategorized Sample	WT	QEPlus2_04192018_31_WT: QEPlus2_04192018_31_WT	| Symbols: MT1A, MT1, LSR4, MT-Q, ATMT-2, ATMT-Q, ATMT1 | metallothionein 1A | chr1:2338904-2339321 REVERSE LENGTH=45	AT1G07600.1-DECOY			0	0.956	1	1	2	6.68e-05	0	CSCNSGCSCNDCEKNYNK	?	?	0.683	-0.609	0.0572	0	1	0	0	1	0	0	2	2259.74	3116.06	328534	328534	0	0	Empty	FALSE	AT1G07610.1-DECOY
baitINC4252018	Uncategorized Sample	WT	QEPlus2_04192018_31_WT: QEPlus2_04192018_31_WT	| Symbols: HSP70, ATHSP70 | heat shock protein 70 | chr3:3991487-3993689 REVERSE LENGTH=650	AT3G12580.1		TAIR10_pep_20101214_2.fasta	71103.2	0.97	0	0	5	0.000167	0.103	FEELNMDLFR	R	K	0.837	0.475	2.98	0	1	0	0	1	0	0	2	1329.61	2057.4	17633700	17633700	308	317	Empty	FALSE	AT5G02500.2,AT5G02500.1
baitINC4252018	Uncategorized Sample	WT	QEPlus2_04192018_31_WT: QEPlus2_04192018_31_WT	| Symbols: HSP70, ATHSP70 | heat shock protein 70 | chr3:3991487-3993689 REVERSE LENGTH=650	AT3G12580.1		TAIR10_pep_20101214_2.fasta	71103.2	0.97	0	0	5	0.000167	0.103	IINEPTAAAIAYGLDKK	R	A	0.997	0.559	5.13	0	1	0	0	0	1	0	2	1787.99	1966.81	10306800	9790280	176	192	Empty	FALSE	AT5G02500.2,AT5G42020.1,AT5G02500.1,AT3G09440.1,AT5G02490.1
baitINC4252018	Uncategorized Sample	WT	QEPlus2_04192018_31_WT: QEPlus2_04192018_31_WT	| Symbols: HSP70, ATHSP70 | heat shock protein 70 | chr3:3991487-3993689 REVERSE LENGTH=650	AT3G12580.1		TAIR10_pep_20101214_2.fasta	71103.2	0.97	0	0	5	0.000167	0.103	NAVVTVPAYFNDSQR	K	Q	0.881	0.562	3.09	0	1	0	0	1	0	0	2	1680.83	1944.57	10667900	10547000	145	159	Empty	FALSE	AT5G02500.2,AT5G02500.1,AT3G09440.1,AT5G02490.1
baitINC4252018	Uncategorized Sample	WT	QEPlus2_04192018_31_WT: QEPlus2_04192018_31_WT	| Symbols: HSP70, ATHSP70 | heat shock protein 70 | chr3:3991487-3993689 REVERSE LENGTH=650	AT3G12580.1		TAIR10_pep_20101214_2.fasta	71103.2	0.97	0	0	5	0.000167	0.103	TTPSYVAFTDSER	R	L	0.836	0.634	2.9	0	1	0	0	1	0	0	2	1473.69	1713.48	20676100	20676100	40	52	Empty	FALSE	AT5G02500.2,AT5G02500.1,AT3G09440.1,AT5G02490.1
baitINC4252018	Uncategorized Sample	WT	QEPlus2_04192018_31_WT: QEPlus2_04192018_31_WT	| Symbols: HSP70, ATHSP70 | heat shock protein 70 | chr3:3991487-3993689 REVERSE LENGTH=650	AT3G12580.1		TAIR10_pep_20101214_2.fasta	71103.2	0.97	0	0	5	0.000167	0.103	VQQLLQDFFNGK	K	E	0.838	0.443	3.44	0	1	0	0	1	0	0	2	1437.74	2405.98	5791720	5782570	352	363	Empty	FALSE	AT5G02500.2,AT5G02500.1,AT5G02490.1
baitINC4252018	Uncategorized Sample	WT	QEPlus2_04192018_31_WT: QEPlus2_04192018_31_WT	| Symbols: TLP18.3 | thylakoid lumen 18.3 kDa protein | chr1:20439533-20440953 FORWARD LENGTH=285	AT1G54780.1		TAIR10_pep_20101214_2.fasta	31139.8	0.989	2	2	2	6.68e-05	0.0807	ADAFEYADQVLEK	K	W	0.883	0.501	3.72	0	1	0	0	1	0	0	2	1498.71	2172.29	8163940	8067040	142	154	Empty	TRUE
baitINC4252018	Uncategorized Sample	WT	QEPlus2_04192018_31_WT: QEPlus2_04192018_31_WT	| Symbols: TLP18.3 | thylakoid lumen 18.3 kDa protein | chr1:20439533-20440953 FORWARD LENGTH=285	AT1G54780.1		TAIR10_pep_20101214_2.fasta	31139.8	0.989	2	2	2	6.68e-05	0.0807	YNEAVYSSAK	K	R	0.791	0.577	2.38	0	1	0	0	1	0	0	2	1131.53	1122.71	3821910	3821910	211	220	Empty	TRUE
baitINC4252018	Uncategorized Sample	WT	QEPlus2_04192018_31_WT: QEPlus2_04192018_31_WT	| Symbols: AT-GTL1, AT-GTL2, GTL1 | GT-2-like 1 | chr1:12051859-12054320 REVERSE LENGTH=669	AT1G33240.1		TAIR10_pep_20101214_2.fasta	74213.3	0.958	2	2	2	6.68e-05	0.0374	IEESHNYNNMEEEEDQEMDE	K	E	0.803	-0.527	0.148	0	1	0	0	1	0	0	1	2546.89	3334.1	3337700	3337700	613	632	Empty	TRUE
baitINC4252018	Uncategorized Sample	WT	QEPlus2_04192018_31_WT: QEPlus2_04192018_31_WT	| Symbols: AT-GTL1, AT-GTL2, GTL1 | GT-2-like 1 | chr1:12051859-12054320 REVERSE LENGTH=669	AT1G33240.1		TAIR10_pep_20101214_2.fasta	74213.3	0.958	2	2	2	6.68e-05	0.0374	IEESHNYNNMEEEEDQEMDEEELDE	K	D	0.787	-0.359	0.127	0	1	0	0	1	0	0	1	3132.11	3369.76	388903	388903	613	637	Empty	TRUE
baitINC4252018	Uncategorized Sample	WT	QEPlus2_04192018_31_WT: QEPlus2_04192018_31_WT	| Symbols: ATP5 | delta subunit of Mt ATP synthase | chr5:4310558-4311941 REVERSE LENGTH=238	AT5G13450.1,AT5G13450.2		TAIR10_pep_20101214_2.fasta	26322.5	0.984	2	2	2	6.68e-05	0.109	ATASAQTTANVK	Y	V	0.889	0.532	2.94	0	1	0	0	1	0	0	1	1162.61	778.17	1104850	1104850	37	48	Empty	TRUE
baitINC4252018	Uncategorized Sample	WT	QEPlus2_04192018_31_WT: QEPlus2_04192018_31_WT	| Symbols: ATP5 | delta subunit of Mt ATP synthase | chr5:4310558-4311941 REVERSE LENGTH=238	AT5G13450.1,AT5G13450.2		TAIR10_pep_20101214_2.fasta	26322.5	0.984	2	2	2	6.68e-05	0.109	ELTETLQEIIGAGK	K	K	0.859	0.494	3.14	0	1	0	0	1	0	0	2	1501.81	2442.61	7830410	7383080	176	189	Empty	TRUE
baitINC4252018	Uncategorized Sample	WT	QEPlus2_04192018_31_WT: QEPlus2_04192018_31_WT	| Symbols: | Leucine-rich repeat transmembrane protein kinase protein | chr2:8335639-8339307 REVERSE LENGTH=881	AT2G19210.1			0	0.941	2	2	2	6.68e-05	0	PLVASVVGVLGLVLAIALFLLYKKR	?	?	0.693	0.217	0.118	0	1	0	0	0	1	0	2	2652.69	2882.39	4336650	4312340	0	0	Empty	TRUE
baitINC4252018	Uncategorized Sample	WT	QEPlus2_04192018_31_WT: QEPlus2_04192018_31_WT	| Symbols: | Leucine-rich repeat transmembrane protein kinase protein | chr2:8335639-8339307 REVERSE LENGTH=881	AT2G19210.1			0	0.941	2	2	2	6.68e-05	0	VGVLGLVLAIALFLLYKKR	?	?	0.807	-0.383	0.0916	0	1	0	0	1	0	0	2	2086.35	3186.15	1342140	1342140	0	0	Empty	TRUE
baitINC4252018	Uncategorized Sample	WT	QEPlus2_04192018_31_WT: QEPlus2_04192018_31_WT	| Symbols: | Ribosomal L22e protein family | chr5:9836166-9837113 FORWARD LENGTH=124	AT5G27770.1		TAIR10_pep_20101214_2.fasta	14047.9	0.996	2	2	10	0.000334	0.29	AGALGDSVSITR	K	E	0.873	0.522	2.82	0	1	0	0	1	0	0	2	1146.61	1484.47	156671000	156671000	50	61	Empty	TRUE
baitINC4252018	Uncategorized Sample	WT	QEPlus2_04192018_31_WT: QEPlus2_04192018_31_WT	| Symbols: | Ribosomal L22e protein family | chr5:9836166-9837113 FORWARD LENGTH=124	AT5G27770.1		TAIR10_pep_20101214_2.fasta	14047.9	0.996	2	2	10	0.000334	0.29	ITVTADGQFSK	K	R	0.905	0.53	3.33	0	1	0	0	6	0	0	2	1166.61	1501.57	230564000	230543000	66	76	Empty	FALSE	AT3G05560.2
baitINC4252018	Uncategorized Sample	WT	QEPlus2_04192018_31_WT: QEPlus2_04192018_31_WT	| Symbols: | Ribosomal L22e protein family | chr5:9836166-9837113 FORWARD LENGTH=124	AT5G27770.1		TAIR10_pep_20101214_2.fasta	14047.9	0.996	2	2	10	0.000334	0.29	YFNIAENEAEEED	R	-	0.921	0.532	3.65	0	1	0	0	3	0	0	2	1572.63	1875.71	72374600	71827600	112	124	Empty	TRUE
baitINC4252018	Uncategorized Sample	WT	QEPlus2_04192018_31_WT: QEPlus2_04192018_31_WT	Hemoglobin subunit alpha OS=Homo sapiens GN=HBA1 PE=1 SV=2	HBA_HUMAN	HBA1	Crap_uniprot_with_human.fasta	15257.6	1	2	3	4	0.000134	0.218	TYFPHFDLSHGSAQVK	K	G	0.997	0.582	4.53	0	1	0	0	0	0	2	2	1833.89	1834.9	14402100	14127000	42	57	Empty	TRUE
baitINC4252018	Uncategorized Sample	WT	QEPlus2_04192018_31_WT: QEPlus2_04192018_31_WT	Hemoglobin subunit alpha OS=Homo sapiens GN=HBA1 PE=1 SV=2	HBA_HUMAN	HBA1	Crap_uniprot_with_human.fasta	15257.6	1	2	3	4	0.000134	0.218	VGAHAGEYGAEALER	K	M	0.997	0.52	4.57	0	1	0	0	1	1	0	2	1529.73	1339.99	25856100	25856100	18	32	Empty	TRUE
baitINC4252018	Uncategorized Sample	WT	QEPlus2_04192018_31_WT: QEPlus2_04192018_31_WT	| Symbols: PSAD-2 | photosystem I subunit D-2 | chr1:753528-754142 REVERSE LENGTH=204	AT1G03130.1		TAIR10_pep_20101214_2.fasta	22307.3	0.899	0	0	3	0.0001	0.279	AQVEEFYVITWNSPK	K	E	0.723	0.462	2.84	0	1	0	0	0	1	0	2	1810.9	2385.49	2642060	2642060	88	102	Empty	FALSE	AT4G02770.1
baitINC4252018	Uncategorized Sample	WT	QEPlus2_04192018_31_WT: QEPlus2_04192018_31_WT	| Symbols: PSAD-2 | photosystem I subunit D-2 | chr1:753528-754142 REVERSE LENGTH=204	AT1G03130.1		TAIR10_pep_20101214_2.fasta	22307.3	0.899	0	0	3	0.0001	0.279	EAPVGFTPPQLDPNTPSPIFAGSTGGLLR	K	K	0.997	0.705	6.59	0	1	0	0	0	1	0	2	2936.52	2656.29	34556700	31221700	58	86	Empty	FALSE	AT4G02770.1
baitINC4252018	Uncategorized Sample	WT	QEPlus2_04192018_31_WT: QEPlus2_04192018_31_WT	| Symbols: PSAD-2 | photosystem I subunit D-2 | chr1:753528-754142 REVERSE LENGTH=204	AT1G03130.1		TAIR10_pep_20101214_2.fasta	22307.3	0.899	0	0	3	0.0001	0.279	VFPNGEVQYLHPK	R	D	0.842	0.54	3.01	0	1	0	0	0	1	0	2	1528.78	1744.65	18062600	18062600	151	163	Empty	FALSE	AT4G02770.1
baitINC4252018	Uncategorized Sample	WT	QEPlus2_04192018_31_WT: QEPlus2_04192018_31_WT	| Symbols: CaS | calcium sensing receptor | chr5:7736760-7738412 REVERSE LENGTH=387	AT5G23060.1		TAIR10_pep_20101214_2.fasta	41287.2	1	5	5	6	0.0002	0.181	AQEAMQSSGFDSEPVFNAAK	K	T	0.997	0.709	4.84	0	1	0	0	1	0	0	2	2129.94	1750.98	2952480	2952480	135	154	Empty	TRUE
baitINC4252018	Uncategorized Sample	WT	QEPlus2_04192018_31_WT: QEPlus2_04192018_31_WT	| Symbols: CaS | calcium sensing receptor | chr5:7736760-7738412 REVERSE LENGTH=387	AT5G23060.1		TAIR10_pep_20101214_2.fasta	41287.2	1	5	5	6	0.0002	0.181	QSSGFDSEPVFNAAK	M	T	0.906	0.537	3.17	0	1	0	0	1	0	0	1	1583.73	1735.39	4017330	4017330	140	154	Empty	TRUE
baitINC4252018	Uncategorized Sample	WT	QEPlus2_04192018_31_WT: QEPlus2_04192018_31_WT	| Symbols: CaS | calcium sensing receptor | chr5:7736760-7738412 REVERSE LENGTH=387	AT5G23060.1		TAIR10_pep_20101214_2.fasta	41287.2	1	5	5	6	0.0002	0.181	TINQVQETGSSVFDATQR	K	V	0.997	0.658	5.18	0	1	0	0	1	0	0	2	1980.96	1781.92	9465890	9465890	76	93	Empty	TRUE
baitINC4252018	Uncategorized Sample	WT	QEPlus2_04192018_31_WT: QEPlus2_04192018_31_WT	| Symbols: CaS | calcium sensing receptor | chr5:7736760-7738412 REVERSE LENGTH=387	AT5G23060.1		TAIR10_pep_20101214_2.fasta	41287.2	1	5	5	6	0.0002	0.181	TVTDVAQQTSK	K	A	0.899	0.435	3.49	0	1	0	0	1	0	0	2	1177.61	968.519	6782820	6782820	155	165	Empty	TRUE
baitINC4252018	Uncategorized Sample	WT	QEPlus2_04192018_31_WT: QEPlus2_04192018_31_WT	| Symbols: CaS | calcium sensing receptor | chr5:7736760-7738412 REVERSE LENGTH=387	AT5G23060.1		TAIR10_pep_20101214_2.fasta	41287.2	1	5	5	6	0.0002	0.181	VFQVVGDALKPALDTALPIAK	R	Q	0.997	0.659	4.99	0	1	0	0	0	2	0	2	2166.25	2443.47	21083200	20226000	94	114	Empty	TRUE
baitINC4252018	Uncategorized Sample	WT	QEPlus2_04192018_31_WT: QEPlus2_04192018_31_WT	| Symbols: | Leucine-rich repeat protein kinase family protein | chr3:17026658-17031842 FORWARD LENGTH=889	AT3G46340.1		TAIR10_pep_20101214_2.fasta	99556.7	0.968	2	2	3	0.0001	0.0225	SSAVVVILVVLVLIFVFK	V	K	0.782	0.286	0.306	0	1	0	0	1	0	0	1	1945.25	2177.77	4013080	4013080	520	537	Empty	TRUE
baitINC4252018	Uncategorized Sample	WT	QEPlus2_04192018_31_WT: QEPlus2_04192018_31_WT	| Symbols: | Leucine-rich repeat protein kinase family protein | chr3:17026658-17031842 FORWARD LENGTH=889	AT3G46340.1		TAIR10_pep_20101214_2.fasta	99556.7	0.968	2	2	3	0.0001	0.0225	VLIFVFKKK	L	K	0.851	0.45	0.338	0	1	0	0	2	0	0	1	1121.74	3576.52	4732030	4732030	531	539	Empty	TRUE
baitINC4252018	Uncategorized Sample	WT	QEPlus2_04192018_31_WT: QEPlus2_04192018_31_WT	| Symbols: CRK32 | cysteine-rich RLK (RECEPTOR-like protein kinase) 32 | chr4:6971408-6973799 FORWARD LENGTH=656	AT4G11480.1		TAIR10_pep_20101214_2.fasta	73697.8	0.993	2	2	3	0.0001	0.0457	ISTGAIVAVVVSVVIFVVLLALVLVIRK	T	R	0.815	0.321	0.0977	0	1	0	0	0	1	0	1	2890.88	2518.5	12742900	11820600	258	285	Empty	TRUE
baitINC4252018	Uncategorized Sample	WT	QEPlus2_04192018_31_WT: QEPlus2_04192018_31_WT	| Symbols: CRK32 | cysteine-rich RLK (RECEPTOR-like protein kinase) 32 | chr4:6971408-6973799 FORWARD LENGTH=656	AT4G11480.1		TAIR10_pep_20101214_2.fasta	73697.8	0.993	2	2	3	0.0001	0.0457	KTISTGAIVAVVVSVVIFVVLLALVLVIRK	G	R	0.931	0.657	0.267	0	1	0	0	0	2	0	1	3120.03	2940.91	2263330	2263330	256	285	Empty	TRUE
baitINC4252018	Uncategorized Sample	WT	QEPlus2_04192018_31_WT: QEPlus2_04192018_31_WT	| Symbols: | Ribosomal protein L4/L1 family | chr3:2953813-2955444 FORWARD LENGTH=406	AT3G09630.1		TAIR10_pep_20101214_2.fasta	44703	1	2	2	7	0.000234	0.128	IENVPEMPLVVSDSAEAVEK	K	T	0.996	0.51	4.51	0	1	0	0	0	1	0	2	2156.08	2253.72	8814250	8376230	149	168	Empty	FALSE	AT5G02870.1,AT5G02870.2
baitINC4252018	Uncategorized Sample	WT	QEPlus2_04192018_31_WT: QEPlus2_04192018_31_WT	| Symbols: | Ribosomal protein L4/L1 family | chr3:2953813-2955444 FORWARD LENGTH=406	AT3G09630.1		TAIR10_pep_20101214_2.fasta	44703	1	2	2	7	0.000234	0.128	IINSDEIQSVVNPIK	R	K	0.997	0.612	4.43	0	1	0	0	1	0	0	2	1668.92	2032.83	23375700	23375700	298	312	Empty	TRUE
baitINC4252018	Uncategorized Sample	WT	QEPlus2_04192018_31_WT: QEPlus2_04192018_31_WT	| Symbols: | Ribosomal protein L4/L1 family | chr3:2953813-2955444 FORWARD LENGTH=406	AT3G09630.1		TAIR10_pep_20101214_2.fasta	44703	1	2	2	7	0.000234	0.128	IINSDEIQSVVNPIKK	R	D	0.997	0.592	4.82	0	1	0	0	0	2	0	2	1797.01	1877.39	35587000	34991000	298	313	Empty	TRUE
baitINC4252018	Uncategorized Sample	WT	QEPlus2_04192018_31_WT: QEPlus2_04192018_31_WT	| Symbols: | Ribosomal protein L4/L1 family | chr3:2953813-2955444 FORWARD LENGTH=406	AT3G09630.1		TAIR10_pep_20101214_2.fasta	44703	1	2	2	7	0.000234	0.128	ISDSDYTEFDNFTK	M	W	0.997	0.611	4.7	0	1	0	0	1	0	0	1	1681.72	1968.71	9547870	9425970	387	400	Empty	FALSE	AT5G02870.1,AT5G02870.2
baitINC4252018	Uncategorized Sample	WT	QEPlus2_04192018_31_WT: QEPlus2_04192018_31_WT	| Symbols: | Ribosomal protein L4/L1 family | chr3:2953813-2955444 FORWARD LENGTH=406	AT3G09630.1		TAIR10_pep_20101214_2.fasta	44703	1	2	2	7	0.000234	0.128	TMISDSDYTEFDNFTK	K	W	0.997	0.573	4.65	0	1	0	0	2	0	0	2	1929.81	2069.36	32816800	32315000	385	400	Empty	FALSE	AT5G02870.1,AT5G02870.2
baitINC4252018	Uncategorized Sample	WT	QEPlus2_04192018_31_WT: QEPlus2_04192018_31_WT	| Symbols: | DEAD/DEAH box RNA helicase family protein | chr5:3567389-3570686 FORWARD LENGTH=427	AT5G11200.1		TAIR10_pep_20101214_2.fasta	48337.9	1	5	6	6	0.0002	0.162	DFLLKPELLR	R	A	0.906	0.55	3.11	0	1	0	0	0	1	0	2	1243.74	2192.54	14074100	14074100	50	59	Empty	TRUE
baitINC4252018	Uncategorized Sample	WT	QEPlus2_04192018_31_WT: QEPlus2_04192018_31_WT	| Symbols: | DEAD/DEAH box RNA helicase family protein | chr5:3567389-3570686 FORWARD LENGTH=427	AT5G11200.1		TAIR10_pep_20101214_2.fasta	48337.9	1	5	6	6	0.0002	0.162	DNEAYEEELLDYEEEDEKVPDSGNK	R	V	0.997	0.733	6.06	0	1	0	0	0	1	0	2	2959.25	2026.2	7827600	7827600	6	30	Empty	TRUE
baitINC4252018	Uncategorized Sample	WT	QEPlus2_04192018_31_WT: QEPlus2_04192018_31_WT	| Symbols: | DEAD/DEAH box RNA helicase family protein | chr5:3567389-3570686 FORWARD LENGTH=427	AT5G11200.1		TAIR10_pep_20101214_2.fasta	48337.9	1	5	6	6	0.0002	0.162	FMQDPMEIYVDDEAK	K	L	0.997	0.551	4.24	0	1	0	0	1	0	0	2	1830.79	2238.25	9238010	9238010	243	257	Empty	TRUE
baitINC4252018	Uncategorized Sample	WT	QEPlus2_04192018_31_WT: QEPlus2_04192018_31_WT	| Symbols: | DEAD/DEAH box RNA helicase family protein | chr5:3567389-3570686 FORWARD LENGTH=427	AT5G11200.1		TAIR10_pep_20101214_2.fasta	48337.9	1	5	6	6	0.0002	0.162	KLNDLLDALDFNQVVIFVK	R	S	0.968	0.685	3.9	0	1	0	0	0	1	0	2	2204.23	3029.91	2267340	2267340	278	296	Empty	TRUE
baitINC4252018	Uncategorized Sample	WT	QEPlus2_04192018_31_WT: QEPlus2_04192018_31_WT	| Symbols: | DEAD/DEAH box RNA helicase family protein | chr5:3567389-3570686 FORWARD LENGTH=427	AT5G11200.1		TAIR10_pep_20101214_2.fasta	48337.9	1	5	6	6	0.0002	0.162	LNDLLDALDFNQVVIFVK	K	S	0.997	0.521	5.03	0	1	0	0	1	1	0	2	2076.14	3174.5	8226690	8226690	279	296	Empty	TRUE
baitINC4252018	Uncategorized Sample	WT	QEPlus2_04192018_31_WT: QEPlus2_04192018_31_WT	| Symbols: | Ribosomal protein S19 family protein | chr5:2955698-2956554 REVERSE LENGTH=152	AT5G09510.1		TAIR10_pep_20101214_2.fasta	17073	0.961	0	0	13	0.000434	0.329	GVDLDALLDMSTDDLVK	K	L	0.997	0.624	5.39	0	1	0	0	3	2	0	2	1819.9	2868.02	59906200	59899100	26	42	Empty	FALSE	AT5G09500.1,AT1G04270.1,AT1G04270.2
baitINC4252018	Uncategorized Sample	WT	QEPlus2_04192018_31_WT: QEPlus2_04192018_31_WT	| Symbols: | Ribosomal protein S19 family protein | chr5:2955698-2956554 REVERSE LENGTH=152	AT5G09510.1		TAIR10_pep_20101214_2.fasta	17073	0.961	0	0	13	0.000434	0.329	NMIIVPEMIGSIIGVYNGK	R	T	0.997	0.691	5.25	0	1	0	0	2	5	0	2	2049.08	3172.79	48438700	48438700	89	107	Empty	FALSE	AT1G04270.1,AT1G04270.2
baitINC4252018	Uncategorized Sample	WT	QEPlus2_04192018_31_WT: QEPlus2_04192018_31_WT	| Symbols: | Ribosomal protein S19 family protein | chr5:2955698-2956554 REVERSE LENGTH=152	AT5G09510.1		TAIR10_pep_20101214_2.fasta	17073	0.961	0	0	13	0.000434	0.329	TFNQVEIKPEMIGH	K	Y	0.912	0.528	3.39	0	1	0	0	0	1	0	1	1642.83	1797.7	17988300	17988300	108	121	Empty	FALSE	AT5G09500.1,AT1G04270.1,AT1G04270.2
baitINC4252018	Uncategorized Sample	WT	QEPlus2_04192018_31_WT: QEPlus2_04192018_31_WT	| Symbols: | Ribosomal protein L31e family protein | chr2:8513577-8514346 FORWARD LENGTH=119	AT2G19740.1,AT4G26230.1,AT5G56710.1		TAIR10_pep_20101214_2.fasta	13702.3	1	2	4	6	0.0002	0.252	NDDEDAKEEFFSLVTVAEIPAEGLSGLGTK	R	V	0.997	0.718	6.03	0	1	0	0	0	4	1	2	3181.54	3056.06	167445000	166055000	84	113	Empty	TRUE
baitINC4252018	Uncategorized Sample	WT	QEPlus2_04192018_31_WT: QEPlus2_04192018_31_WT	| Symbols: | Ribosomal protein L31e family protein | chr2:8513577-8514346 FORWARD LENGTH=119	AT2G19740.1,AT4G26230.1,AT5G56710.1		TAIR10_pep_20101214_2.fasta	13702.3	1	2	4	6	0.0002	0.252	SLVTVAEIPAEGLSGLGTK	F	V	0.996	0.544	4.23	0	1	0	0	1	0	0	1	1842.02	2411.73	6873810	6873810	95	113	Empty	TRUE
baitINC4252018	Uncategorized Sample	WT	QEPlus2_04192018_31_WT: QEPlus2_04192018_31_WT	| Symbols: | Ribosomal protein S12/S23 family protein | chr5:693280-694396 REVERSE LENGTH=142	AT5G02960.1		TAIR10_pep_20101214_2.fasta	15736.1	0.995	2	2	2	6.68e-05	0.148	GHAVGDIPGVR	K	F	0.889	0.588	2.69	0	1	0	0	1	0	0	2	1077.58	1285.73	8531120	8531130	108	118	Empty	TRUE
baitINC4252018	Uncategorized Sample	WT	QEPlus2_04192018_31_WT: QEPlus2_04192018_31_WT	| Symbols: | Ribosomal protein S12/S23 family protein | chr5:693280-694396 REVERSE LENGTH=142	AT5G02960.1		TAIR10_pep_20101214_2.fasta	15736.1	0.995	2	2	2	6.68e-05	0.148	KPFAGSSHAK	K	G	0.796	0.542	2.21	0	1	0	0	0	1	0	2	1029.55	445.483	349088	349088	38	47	Empty	TRUE
baitINC4252018	Uncategorized Sample	WT	QEPlus2_04192018_31_WT: QEPlus2_04192018_31_WT	| Symbols: | Ribosomal protein L3 family protein | chr2:17894898-17895713 FORWARD LENGTH=271	AT2G43030.1		TAIR10_pep_20101214_2.fasta	29364.3	1	7	8	12	0.000401	0.365	ALGSIGAGTTPGR	R	V	0.893	0.455	3.27	0	1	0	0	2	0	0	2	1157.63	1355.68	58581100	58581100	197	209	Empty	TRUE
baitINC4252018	Uncategorized Sample	WT	QEPlus2_04192018_31_WT: QEPlus2_04192018_31_WT	| Symbols: | Ribosomal protein L3 family protein | chr2:17894898-17895713 FORWARD LENGTH=271	AT2G43030.1		TAIR10_pep_20101214_2.fasta	29364.3	1	7	8	12	0.000401	0.365	EGDLVDVAGTTIGK	K	G	0.978	0.584	3.91	0	1	0	0	2	0	0	2	1374.71	1852.93	65052600	65052600	159	172	Empty	TRUE
baitINC4252018	Uncategorized Sample	WT	QEPlus2_04192018_31_WT: QEPlus2_04192018_31_WT	| Symbols: | Ribosomal protein L3 family protein | chr2:17894898-17895713 FORWARD LENGTH=271	AT2G43030.1		TAIR10_pep_20101214_2.fasta	29364.3	1	7	8	12	0.000401	0.365	KLTKPETGHLQK	K	A	0.874	0.514	3.03	0	1	0	0	0	0	1	2	1379.8	768.273	1914760	1914760	114	125	Empty	TRUE
baitINC4252018	Uncategorized Sample	WT	QEPlus2_04192018_31_WT: QEPlus2_04192018_31_WT	| Symbols: | Ribosomal protein L3 family protein | chr2:17894898-17895713 FORWARD LENGTH=271	AT2G43030.1		TAIR10_pep_20101214_2.fasta	29364.3	1	7	8	12	0.000401	0.365	LGMMSFFEEDGTVVPVTVVGFR	K	E	0.92	0.523	3.67	0	1	0	0	0	1	0	2	2417.19	3039.05	4414170	4414170	63	84	Empty	TRUE
baitINC4252018	Uncategorized Sample	WT	QEPlus2_04192018_31_WT: QEPlus2_04192018_31_WT	| Symbols: | Ribosomal protein L3 family protein | chr2:17894898-17895713 FORWARD LENGTH=271	AT2G43030.1		TAIR10_pep_20101214_2.fasta	29364.3	1	7	8	12	0.000401	0.365	LTNIEGFEPNQK	R	L	0.838	0.427	3.18	0	1	0	0	1	0	0	2	1389.7	1651.72	32396600	32396600	139	150	Empty	TRUE
baitINC4252018	Uncategorized Sample	WT	QEPlus2_04192018_31_WT: QEPlus2_04192018_31_WT	| Symbols: | Ribosomal protein L3 family protein | chr2:17894898-17895713 FORWARD LENGTH=271	AT2G43030.1		TAIR10_pep_20101214_2.fasta	29364.3	1	7	8	12	0.000401	0.365	TLATDGYDAVQIGYR	K	R	0.997	0.654	4.53	0	1	0	0	2	1	0	2	1642.81	1919.8	41173000	40915400	94	108	Empty	TRUE
baitINC4252018	Uncategorized Sample	WT	QEPlus2_04192018_31_WT: QEPlus2_04192018_31_WT	| Symbols: | Ribosomal protein L3 family protein | chr2:17894898-17895713 FORWARD LENGTH=271	AT2G43030.1		TAIR10_pep_20101214_2.fasta	29364.3	1	7	8	12	0.000401	0.365	VDKELNVVMIK	K	G	0.949	0.463	3.98	0	1	0	0	0	2	0	2	1287.73	1665.03	20730800	20730800	235	245	Empty	TRUE
baitINC4252018	Uncategorized Sample	WT	QEPlus2_04192018_31_WT: QEPlus2_04192018_31_WT	| Symbols: EIF4A1, RH4, TIF4A1 | eukaryotic translation initiation factor 4A1 | chr3:4592635-4594128 REVERSE LENGTH=412	AT3G13920.1,AT3G13920.3		TAIR10_pep_20101214_2.fasta	46704.9	0.986	0	0	5	0.000167	0.141	DHTVSATHGDMDQNTR	R	D	0.914	0.585	3.62	0	1	0	0	0	1	1	2	1784.76	756.897	3363920	3363920	302	317	Empty	FALSE	AT1G72730.1
baitINC4252018	Uncategorized Sample	WT	QEPlus2_04192018_31_WT: QEPlus2_04192018_31_WT	| Symbols: EIF4A1, RH4, TIF4A1 | eukaryotic translation initiation factor 4A1 | chr3:4592635-4594128 REVERSE LENGTH=412	AT3G13920.1,AT3G13920.3		TAIR10_pep_20101214_2.fasta	46704.9	0.986	0	0	5	0.000167	0.141	FYNVVVEELPSNVADLL	K	-	0.901	0.534	3.26	0	1	0	0	1	0	0	2	1921	3167.25	6692020	6656520	396	412	Empty	FALSE	AT1G72730.1
baitINC4252018	Uncategorized Sample	WT	QEPlus2_04192018_31_WT: QEPlus2_04192018_31_WT	| Symbols: EIF4A1, RH4, TIF4A1 | eukaryotic translation initiation factor 4A1 | chr3:4592635-4594128 REVERSE LENGTH=412	AT3G13920.1,AT3G13920.3		TAIR10_pep_20101214_2.fasta	46704.9	0.986	0	0	5	0.000167	0.141	GFEKPSAIQQR	Y	G	0.831	0.349	3.47	0	1	0	0	0	1	0	1	1260.67	1157.2	5276090	5276090	58	68	Empty	FALSE	AT1G72730.1
baitINC4252018	Uncategorized Sample	WT	QEPlus2_04192018_31_WT: QEPlus2_04192018_31_WT	| Symbols: EIF4A1, RH4, TIF4A1 | eukaryotic translation initiation factor 4A1 | chr3:4592635-4594128 REVERSE LENGTH=412	AT3G13920.1,AT3G13920.3		TAIR10_pep_20101214_2.fasta	46704.9	0.986	0	0	5	0.000167	0.141	GLDVIQQAQSGTGK	K	T	0.997	0.58	4.24	0	1	0	0	1	0	0	2	1401.73	1532.79	9690540	9690540	76	89	Empty	FALSE	AT1G72730.1
baitINC4252018	Uncategorized Sample	WT	QEPlus2_04192018_31_WT: QEPlus2_04192018_31_WT	| Symbols: CPHSC70-2EAT SHOCK PROTEIN 70-2, HSC70-7, cpHsc70-2 | chloroplast heat shock protein 70-2 | chr5:20303470-20306295 FORWARD LENGTH=718	AT5G49910.1		TAIR10_pep_20101214_2.fasta	76997.5	0.942	0	0	2	6.68e-05	0.032	NQADSVVYQTEK	K	Q	0.694	0.357	3.26	0	1	0	0	1	0	0	2	1381.66	1230.75	8450750	8450760	608	619	Empty	FALSE	AT4G24280.1
baitINC4252018	Uncategorized Sample	WT	QEPlus2_04192018_31_WT: QEPlus2_04192018_31_WT	| Symbols: CPHSC70-2EAT SHOCK PROTEIN 70-2, HSC70-7, cpHsc70-2 | chloroplast heat shock protein 70-2 | chr5:20303470-20306295 FORWARD LENGTH=718	AT5G49910.1		TAIR10_pep_20101214_2.fasta	76997.5	0.942	0	0	2	6.68e-05	0.032	PTIVTNAEGQR	K	T	0.907	0.511	3.6	0	1	0	0	1	0	0	1	1185.62	1169.06	8629060	8629060	100	110	Empty	FALSE	AT4G24280.1
baitINC4252018	Uncategorized Sample	WT	QEPlus2_04192018_31_WT: QEPlus2_04192018_31_WT	| Symbols: CAT3, SEN2, ATCAT3 | catalase 3 | chr1:7143142-7146193 FORWARD LENGTH=492	AT1G20620.1,AT1G20620.5		TAIR10_pep_20101214_2.fasta	56696.3	1	6	6	8	0.000267	0.236	DEEINYYPSK	R	F	0.768	0.477	2.95	0	1	0	0	1	0	0	2	1257.56	1434.36	14277100	14277100	387	396	Empty	TRUE
baitINC4252018	Uncategorized Sample	WT	QEPlus2_04192018_31_WT: QEPlus2_04192018_31_WT	| Symbols: CAT3, SEN2, ATCAT3 | catalase 3 | chr1:7143142-7146193 FORWARD LENGTH=492	AT1G20620.1,AT1G20620.5		TAIR10_pep_20101214_2.fasta	56696.3	1	6	6	8	0.000267	0.236	DLHDAIASGNYPEWK	K	L	0.894	0.634	3.48	0	1	0	0	0	1	0	2	1715.8	1906.07	22119800	22119800	254	268	Empty	TRUE
baitINC4252018	Uncategorized Sample	WT	QEPlus2_04192018_31_WT: QEPlus2_04192018_31_WT	| Symbols: CAT3, SEN2, ATCAT3 | catalase 3 | chr1:7143142-7146193 FORWARD LENGTH=492	AT1G20620.1,AT1G20620.5		TAIR10_pep_20101214_2.fasta	56696.3	1	6	6	8	0.000267	0.236	GPVLLEDYHLIEK	R	V	0.997	0.593	4.53	0	1	0	0	0	1	0	2	1525.83	2045.72	25971100	25971100	38	50	Empty	TRUE
baitINC4252018	Uncategorized Sample	WT	QEPlus2_04192018_31_WT: QEPlus2_04192018_31_WT	| Symbols: CAT3, SEN2, ATCAT3 | catalase 3 | chr1:7143142-7146193 FORWARD LENGTH=492	AT1G20620.1,AT1G20620.5		TAIR10_pep_20101214_2.fasta	56696.3	1	6	6	8	0.000267	0.236	LFIQTMDPADEDKFDFDPLDVTK	K	I	0.997	0.642	4.43	0	1	0	0	0	2	0	2	2700.28	2634.87	22259600	22259600	269	291	Empty	TRUE
baitINC4252018	Uncategorized Sample	WT	QEPlus2_04192018_31_WT: QEPlus2_04192018_31_WT	| Symbols: CAT3, SEN2, ATCAT3 | catalase 3 | chr1:7143142-7146193 FORWARD LENGTH=492	AT1G20620.1,AT1G20620.5		TAIR10_pep_20101214_2.fasta	56696.3	1	6	6	8	0.000267	0.236	LGPNYLQLPVNAPK	R	C	0.936	0.452	3.92	0	1	0	0	1	0	0	2	1523.86	2091.46	59640000	59640000	356	369	Empty	FALSE	AT4G35090.1
baitINC4252018	Uncategorized Sample	WT	QEPlus2_04192018_31_WT: QEPlus2_04192018_31_WT	| Symbols: CAT3, SEN2, ATCAT3 | catalase 3 | chr1:7143142-7146193 FORWARD LENGTH=492	AT1G20620.1,AT1G20620.5		TAIR10_pep_20101214_2.fasta	56696.3	1	6	6	8	0.000267	0.236	TIDNFFNETEQLAFNPGLVVPGIYYSDDK	R	L	0.997	0.642	4.4	0	1	0	0	0	1	0	2	3306.58	3134.39	6872600	6872610	311	339	Empty	TRUE
baitINC4252018	Uncategorized Sample	WT	QEPlus2_04192018_31_WT: QEPlus2_04192018_31_WT	| Symbols: CAT3, SEN2, ATCAT3 | catalase 3 | chr1:7143142-7146193 FORWARD LENGTH=492	AT1G20620.1,AT1G20620.5		TAIR10_pep_20101214_2.fasta	56696.3	1	6	6	8	0.000267	0.236	VPTPTNSYTGIR	K	T	0.794	0.515	2.55	0	1	0	0	1	0	0	2	1305.68	1436.22	12495300	12495300	406	417	Empty	TRUE
baitINC4252018	Uncategorized Sample	WT	QEPlus2_04192018_31_WT: QEPlus2_04192018_31_WT	| Symbols: PYK10, PSR3.1, BGLU23, LEB | Glycosyl hydrolase superfamily protein | chr3:2840657-2843730 REVERSE LENGTH=524	AT3G09260.1			0	1	2	2	3	0.0001	0	GVSQAGVQFYHDLIDELIK	?	?	0.997	0.585	4.28	0	1	0	0	0	2	0	2	2132.1	2935.94	5809330	5809320	0	0	Empty	TRUE
baitINC4252018	Uncategorized Sample	WT	QEPlus2_04192018_31_WT: QEPlus2_04192018_31_WT	| Symbols: PYK10, PSR3.1, BGLU23, LEB | Glycosyl hydrolase superfamily protein | chr3:2840657-2843730 REVERSE LENGTH=524	AT3G09260.1			0	1	2	2	3	0.0001	0	VTVFHWDTPQDLEDEYGGFLSER	?	?	0.997	0.619	5.04	0	1	0	0	0	1	0	2	2740.25	2668.2	5653480	5653480	0	0	Empty	TRUE
baitINC4252018	Uncategorized Sample	WT	QEPlus2_04192018_31_WT: QEPlus2_04192018_31_WT	| Symbols: | Ribosomal protein S11 family protein | chr3:3623757-3624866 REVERSE LENGTH=150	AT3G11510.1		TAIR10_pep_20101214_2.fasta	16273	0.935	0	0	4	0.000134	0.3	ADRDESSPYAAMLAAQDVAQR	K	C	0.997	0.552	4.44	0	1	0	0	0	2	0	2	2266.04	1804.8	16919000	16534200	63	83	Empty	FALSE	AT2G36160.1
baitINC4252018	Uncategorized Sample	WT	QEPlus2_04192018_31_WT: QEPlus2_04192018_31_WT	| Symbols: | Ribosomal protein S11 family protein | chr3:3623757-3624866 REVERSE LENGTH=150	AT3G11510.1		TAIR10_pep_20101214_2.fasta	16273	0.935	0	0	4	0.000134	0.3	IEDVTPIPTDSTR	R	R	0.89	0.414	3.72	0	1	0	0	1	0	0	2	1443.73	1553.22	14084400	14084400	128	140	Empty	FALSE	AT2G36160.1
baitINC4252018	Uncategorized Sample	WT	QEPlus2_04192018_31_WT: QEPlus2_04192018_31_WT	| Symbols: | Ribosomal protein S11 family protein | chr3:3623757-3624866 REVERSE LENGTH=150	AT3G11510.1		TAIR10_pep_20101214_2.fasta	16273	0.935	0	0	4	0.000134	0.3	TPGPGAQSALR	K	A	0.863	0.586	2.36	0	1	0	0	1	0	0	2	1054.56	1116.82	20737700	20737700	106	116	Empty	FALSE	AT2G36160.1
baitINC4252018	Uncategorized Sample	WT	QEPlus2_04192018_31_WT: QEPlus2_04192018_31_WT	| Symbols: HSP81-3, Hsp81.3, AtHsp90-3, AtHsp90.3 | heat shock protein 81-3 | chr5:22681410-22683911 FORWARD LENGTH=699	AT5G56010.1,AT5G56030.1		TAIR10_pep_20101214_2.fasta	80055.9	0.98	1	1	3	0.0001	0.0544	ADLVNNLGTIAR	K	S	0.903	0.459	3.57	0	1	0	0	1	0	0	2	1256.7	1869.01	10449600	9888960	88	99	Empty	FALSE	AT5G52640.1,AT5G56000.1
baitINC4252018	Uncategorized Sample	WT	QEPlus2_04192018_31_WT: QEPlus2_04192018_31_WT	| Symbols: HSP81-3, Hsp81.3, AtHsp90-3, AtHsp90.3 | heat shock protein 81-3 | chr5:22681410-22683911 FORWARD LENGTH=699	AT5G56010.1,AT5G56030.1		TAIR10_pep_20101214_2.fasta	80055.9	0.98	1	1	3	0.0001	0.0544	EGQNDIFYITGESK	K	K	0.855	0.541	3.31	0	1	0	0	1	0	0	2	1600.75	1959.96	10700800	10072900	457	470	Empty	TRUE
baitINC4252018	Uncategorized Sample	WT	QEPlus2_04192018_31_WT: QEPlus2_04192018_31_WT	| Symbols: HSP81-3, Hsp81.3, AtHsp90-3, AtHsp90.3 | heat shock protein 81-3 | chr5:22681410-22683911 FORWARD LENGTH=699	AT5G56010.1,AT5G56030.1		TAIR10_pep_20101214_2.fasta	80055.9	0.98	1	1	3	0.0001	0.0544	ELISNSSDALDK	R	I	0.876	0.509	3.28	0	1	0	0	1	0	0	2	1291.64	1424.29	15856600	15856600	34	45	Empty	FALSE	AT5G52640.1,AT5G56000.1
baitINC4252018	Uncategorized Sample	WT	QEPlus2_04192018_31_WT: QEPlus2_04192018_31_WT	| Symbols: | ATP synthase alpha/beta family protein | chr5:2818395-2821149 REVERSE LENGTH=556	AT5G08670.1,AT5G08690.1		TAIR10_pep_20101214_2.fasta	59632.2	1	6	7	8	0.000267	0.155	ATSSPASSAAPSSAPAK	Y	D	0.861	0.591	2.39	0	1	0	0	1	0	0	1	1487.73	921.747	2133920	2133920	52	68	Empty	TRUE
baitINC4252018	Uncategorized Sample	WT	QEPlus2_04192018_31_WT: QEPlus2_04192018_31_WT	| Symbols: | ATP synthase alpha/beta family protein | chr5:2818395-2821149 REVERSE LENGTH=556	AT5G08670.1,AT5G08690.1		TAIR10_pep_20101214_2.fasta	59632.2	1	6	7	8	0.000267	0.155	ATSSPASSAAPSSAPAKDEGK	Y	K	0.987	0.558	4.03	0	1	0	0	0	1	0	1	1916.92	888.466	2935540	2935540	52	72	Empty	TRUE
baitINC4252018	Uncategorized Sample	WT	QEPlus2_04192018_31_WT: QEPlus2_04192018_31_WT	| Symbols: | ATP synthase alpha/beta family protein | chr5:2818395-2821149 REVERSE LENGTH=556	AT5G08670.1,AT5G08690.1		TAIR10_pep_20101214_2.fasta	59632.2	1	6	7	8	0.000267	0.155	DAEGQDVLLFIDNIFR	R	F	0.997	0.726	4.42	0	1	0	0	1	0	0	2	1864.94	3357.63	6665370	6665370	322	337	Empty	TRUE
baitINC4252018	Uncategorized Sample	WT	QEPlus2_04192018_31_WT: QEPlus2_04192018_31_WT	| Symbols: | ATP synthase alpha/beta family protein | chr5:2818395-2821149 REVERSE LENGTH=556	AT5G08670.1,AT5G08690.1		TAIR10_pep_20101214_2.fasta	59632.2	1	6	7	8	0.000267	0.155	IMNVLGEPIDER	R	G	0.906	0.549	3.1	0	1	0	0	1	0	0	2	1385.71	1966.08	13154000	13154000	169	180	Empty	TRUE
baitINC4252018	Uncategorized Sample	WT	QEPlus2_04192018_31_WT: QEPlus2_04192018_31_WT	| Symbols: | ATP synthase alpha/beta family protein | chr5:2818395-2821149 REVERSE LENGTH=556	AT5G08670.1,AT5G08690.1		TAIR10_pep_20101214_2.fasta	59632.2	1	6	7	8	0.000267	0.155	NLQDIIAILGMDELSEDDKLTVAR	K	A	0.997	0.683	5.34	0	1	0	0	0	3	0	2	2672.38	3076.8	8917990	8917980	460	483	Empty	TRUE
baitINC4252018	Uncategorized Sample	WT	QEPlus2_04192018_31_WT: QEPlus2_04192018_31_WT	| Symbols: | ATP synthase alpha/beta family protein | chr5:2818395-2821149 REVERSE LENGTH=556	AT5G08670.1,AT5G08690.1		TAIR10_pep_20101214_2.fasta	59632.2	1	6	7	8	0.000267	0.155	VGLTGLTVAEYFR	R	D	0.997	0.572	4.29	0	1	0	0	1	0	0	2	1425.77	2494.84	4774870	4774880	309	321	Empty	TRUE
baitINC4252018	Uncategorized Sample	WT	QEPlus2_04192018_31_WT: QEPlus2_04192018_31_WT	| Symbols: | Ribosomal protein L30/L7 family protein | chr2:18249227-18250402 REVERSE LENGTH=242	AT2G44120.1,AT2G44120.2		TAIR10_pep_20101214_2.fasta	27941.2	1	1	1	6	0.0002	0.161	EANNFLWPFQLK	K	A	0.891	0.526	3.21	0	1	0	0	2	0	0	2	1506.77	2741.73	14477300	14262100	197	208	Empty	TRUE
baitINC4252018	Uncategorized Sample	WT	QEPlus2_04192018_31_WT: QEPlus2_04192018_31_WT	| Symbols: | Ribosomal protein L30/L7 family protein | chr2:18249227-18250402 REVERSE LENGTH=242	AT2G44120.1,AT2G44120.2		TAIR10_pep_20101214_2.fasta	27941.2	1	1	1	6	0.0002	0.161	IALTDNSIVDQALGK	R	H	0.997	0.638	4.27	0	1	0	0	1	0	0	2	1557.85	2215.55	21508600	20299900	161	175	Empty	TRUE
baitINC4252018	Uncategorized Sample	WT	QEPlus2_04192018_31_WT: QEPlus2_04192018_31_WT	| Symbols: | Ribosomal protein L30/L7 family protein | chr2:18249227-18250402 REVERSE LENGTH=242	AT2G44120.1,AT2G44120.2		TAIR10_pep_20101214_2.fasta	27941.2	1	1	1	6	0.0002	0.161	NHYVEGGDAGNR	R	E	0.982	0.589	3.94	0	1	0	0	1	2	0	2	1288.57	747.679	7501800	7501800	219	230	Empty	TRUE
baitINC4252018	Uncategorized Sample	WT	QEPlus2_04192018_31_WT: QEPlus2_04192018_31_WT	| Symbols: | NOP56-like pre RNA processing ribonucleoprotein | chr5:9541287-9543684 FORWARD LENGTH=533	AT5G27120.1		TAIR10_pep_20101214_2.fasta	58758.4	0.993	2	2	2	6.68e-05	0.06	ADSLLQTPTVDSENGVK	A	E	0.981	0.452	4.19	0	1	0	0	1	0	0	1	1774.87	1772.28	7070930	6942200	439	455	Empty	TRUE
baitINC4252018	Uncategorized Sample	WT	QEPlus2_04192018_31_WT: QEPlus2_04192018_31_WT	| Symbols: | NOP56-like pre RNA processing ribonucleoprotein | chr5:9541287-9543684 FORWARD LENGTH=533	AT5G27120.1		TAIR10_pep_20101214_2.fasta	58758.4	0.993	2	2	2	6.68e-05	0.06	KTEAEPETAEEPAKK	K	E	0.628	0.472	1.3	0	1	0	0	0	1	0	2	1657.83	735.831	165481	165481	486	500	Empty	TRUE
baitINC4252018	Uncategorized Sample	WT	QEPlus2_04192018_31_WT: QEPlus2_04192018_31_WT	| Symbols: SLO1 | SLOW GROWTH 1 | chr2:9509035-9511080 FORWARD LENGTH=681	AT2G22410.1-DECOY			0	0.991	2	3	3	0.0001	0	FPDLILGNIIMQAQIQKLHLLLKCK	?	?	0.83	0.483	0.754	0	1	0	0	0	2	0	2	2949.67	839	3229950	3229950	0	0	Empty	TRUE
baitINC4252018	Uncategorized Sample	WT	QEPlus2_04192018_31_WT: QEPlus2_04192018_31_WT	| Symbols: SLO1 | SLOW GROWTH 1 | chr2:9509035-9511080 FORWARD LENGTH=681	AT2G22410.1-DECOY			0	0.991	2	3	3	0.0001	0	NMMRRAR	?	?	0.895	0.595	0.123	0	1	0	0	1	0	0	2	967.456	3623.01	10224.5	10224.5	0	0	Empty	TRUE
baitINC4252018	Uncategorized Sample	WT	QEPlus2_04192018_31_WT: QEPlus2_04192018_31_WT	| Symbols: | Ribulose bisphosphate carboxylase (small chain) family protein | chr5:15384350-15385155 REVERSE LENGTH=181	AT5G38430.1		TAIR10_pep_20101214_2.fasta	20286.6	1	2	2	6	0.0002	0.166	EHGNTPGYYDGR	R	Y	0.98	0.604	3.95	0	1	0	0	1	3	0	2	1365.58	997.48	176341000	176341000	109	120	Empty	FALSE	AT5G38420.1,AT5G38410.1,AT5G38410.3
baitINC4252018	Uncategorized Sample	WT	QEPlus2_04192018_31_WT: QEPlus2_04192018_31_WT	| Symbols: | Ribulose bisphosphate carboxylase (small chain) family protein | chr5:15384350-15385155 REVERSE LENGTH=181	AT5G38430.1		TAIR10_pep_20101214_2.fasta	20286.6	1	2	2	6	0.0002	0.166	FETLSYLPDLTDVELAK	K	E	0.903	0.451	3.8	0	1	0	0	1	0	0	2	1954.01	2669.02	12438700	11360400	67	83	Empty	TRUE
baitINC4252018	Uncategorized Sample	WT	QEPlus2_04192018_31_WT: QEPlus2_04192018_31_WT	| Symbols: | Ribulose bisphosphate carboxylase (small chain) family protein | chr5:15384350-15385155 REVERSE LENGTH=181	AT5G38430.1		TAIR10_pep_20101214_2.fasta	20286.6	1	2	2	6	0.0002	0.166	KFETLSYLPDLTDVELAK	K	E	0.985	0.459	4.27	0	1	0	0	0	1	0	2	2082.1	2475.06	15540100	15454300	66	83	Empty	TRUE
baitINC4252018	Uncategorized Sample	WT	QEPlus2_04192018_31_WT: QEPlus2_04192018_31_WT	| Symbols: PLDP1, PLDZ1, PLDZETA1, PLD ZETA 1 | phospholipase D P1 | chr3:5711329-5718696 FORWARD LENGTH=1096	AT3G16785.1-DECOY			0	0.969	2	3	3	0.0001	0	DNCCCFWCCGCCRNSDDDSK	?	?	0.897	0.622	0.266	0	1	0	0	0	2	0	2	2676.84	2822.29	7352530	7352530	0	0	Empty	TRUE
baitINC4252018	Uncategorized Sample	WT	QEPlus2_04192018_31_WT: QEPlus2_04192018_31_WT	| Symbols: PLDP1, PLDZ1, PLDZETA1, PLD ZETA 1 | phospholipase D P1 | chr3:5711329-5718696 FORWARD LENGTH=1096	AT3G16785.1-DECOY			0	0.969	2	3	3	0.0001	0	VPGDESLK	?	?	0.704	-0.404	0.495	0	1	0	0	1	0	0	2	844.441	962.3	8900650	8900650	0	0	Empty	TRUE
baitINC4252018	Uncategorized Sample	WT	QEPlus2_04192018_31_WT: QEPlus2_04192018_31_WT	| Symbols: | Ribosomal L28e protein family | chr2:8511752-8512995 FORWARD LENGTH=143	AT2G19730.3		TAIR10_pep_20101214_2.fasta	15895.7	1	3	3	4	0.000134	0.308	AVANQVVDNYYRPDLK	K	K	0.997	0.599	5.19	0	1	0	0	0	2	0	2	1864.96	1709.41	78875300	78779400	100	115	Empty	TRUE
baitINC4252018	Uncategorized Sample	WT	QEPlus2_04192018_31_WT: QEPlus2_04192018_31_WT	| Symbols: | Ribosomal L28e protein family | chr2:8511752-8512995 FORWARD LENGTH=143	AT2G19730.3		TAIR10_pep_20101214_2.fasta	15895.7	1	3	3	4	0.000134	0.308	ETNNLTNVH	K	S	0.698	0.527	2.32	0	1	0	0	1	0	0	1	1041.5	1020.82	2729820	2729820	36	44	Empty	TRUE
baitINC4252018	Uncategorized Sample	WT	QEPlus2_04192018_31_WT: QEPlus2_04192018_31_WT	| Symbols: | Ribosomal L28e protein family | chr2:8511752-8512995 FORWARD LENGTH=143	AT2G19730.3		TAIR10_pep_20101214_2.fasta	15895.7	1	3	3	4	0.000134	0.308	TVTIQAADKDQAVVLATTK	K	T	0.997	0.631	5.27	0	1	0	0	0	1	0	2	1973.09	1680.05	37738500	37738500	56	74	Empty	TRUE
baitINC4252018	Uncategorized Sample	WT	QEPlus2_04192018_31_WT: QEPlus2_04192018_31_WT	| Symbols: PETC, PGR1 | photosynthetic electron transfer C | chr4:1440314-1441717 FORWARD LENGTH=229	AT4G03280.1		TAIR10_pep_20101214_2.fasta	24366.3	1	3	3	5	0.000167	0.197	ATFFVPPGTGGGGGGTPAK	Y	D	0.801	0.549	2.29	0	1	0	0	1	0	0	1	1675.84	1797.85	12124300	11947400	88	106	Empty	TRUE
baitINC4252018	Uncategorized Sample	WT	QEPlus2_04192018_31_WT: QEPlus2_04192018_31_WT	| Symbols: PETC, PGR1 | photosynthetic electron transfer C | chr4:1440314-1441717 FORWARD LENGTH=229	AT4G03280.1		TAIR10_pep_20101214_2.fasta	24366.3	1	3	3	5	0.000167	0.197	DALGNDVVAAEWLK	K	T	0.997	0.577	4.49	0	1	0	0	2	0	0	2	1500.77	2374.64	20614300	20469100	107	120	Empty	TRUE
baitINC4252018	Uncategorized Sample	WT	QEPlus2_04192018_31_WT: QEPlus2_04192018_31_WT	| Symbols: PETC, PGR1 | photosynthetic electron transfer C | chr4:1440314-1441717 FORWARD LENGTH=229	AT4G03280.1		TAIR10_pep_20101214_2.fasta	24366.3	1	3	3	5	0.000167	0.197	VLFVPWVETDFR	K	T	0.904	0.66	2.86	0	1	0	0	2	0	0	2	1507.79	2786.58	37214200	37214300	210	221	Empty	TRUE
baitINC4252018	Uncategorized Sample	WT	QEPlus2_04192018_31_WT: QEPlus2_04192018_31_WT	| Symbols: WAKL4 | wall associated kinase-like 4 | chr1:5532415-5534877 FORWARD LENGTH=779	AT1G16150.1		TAIR10_pep_20101214_2.fasta	86793.3	0.991	2	2	2	6.68e-05	0.0308	SEIHNDDDDDDDDDDEDDQAME	K	L	0.91	0.836	0.0939	0	1	0	0	1	0	0	1	2585.79	3324.66	7410810	6666040	722	743	Empty	TRUE
baitINC4252018	Uncategorized Sample	WT	QEPlus2_04192018_31_WT: QEPlus2_04192018_31_WT	| Symbols: WAKL4 | wall associated kinase-like 4 | chr1:5532415-5534877 FORWARD LENGTH=779	AT1G16150.1		TAIR10_pep_20101214_2.fasta	86793.3	0.991	2	2	2	6.68e-05	0.0308	SEIHNDDDDDDDDDDEDDQAMELN	K	I	0.9	0.548	0.126	0	1	0	0	0	1	0	1	2797.9	2919.73	10745200	8846620	722	745	Empty	TRUE
baitINC4252018	Uncategorized Sample	WT	QEPlus2_04192018_31_WT: QEPlus2_04192018_31_WT	Keratin, type II cytoskeletal 1 OS=Homo sapiens GN=KRT1 PE=1 SV=6	K2C1_HUMAN	KRT1	Crap_uniprot_with_human.fasta	65888	1	79	126	655	0.0219	0.743	FASFIDKVR	Q	F	0.838	0.511	2.91	0	1	0	0	0	2	0	1	1082.6	1669.89	115591000	115591000	190	198	Empty	FALSE	K22E_HUMAN
baitINC4252018	Uncategorized Sample	WT	QEPlus2_04192018_31_WT: QEPlus2_04192018_31_WT	Keratin, type II cytoskeletal 1 OS=Homo sapiens GN=KRT1 PE=1 SV=6	K2C1_HUMAN	KRT1	Crap_uniprot_with_human.fasta	65888	1	79	126	655	0.0219	0.743	FGAGGGFGSR	S	S	0.803	0.499	2.75	0	1	0	0	1	0	0	1	912.432	1324.03	6362170	6362180	55	64	Empty	TRUE
baitINC4252018	Uncategorized Sample	WT	QEPlus2_04192018_31_WT: QEPlus2_04192018_31_WT	Keratin, type II cytoskeletal 1 OS=Homo sapiens GN=KRT1 PE=1 SV=6	K2C1_HUMAN	KRT1	Crap_uniprot_with_human.fasta	65888	1	79	126	655	0.0219	0.743	FLEQQNQVLQTK	R	W	0.997	0.559	4.28	0	1	0	0	37	2	0	2	1475.79	1705.18	6379810000	6377850000	199	210	Empty	FALSE	K22E_HUMAN
baitINC4252018	Uncategorized Sample	WT	QEPlus2_04192018_31_WT: QEPlus2_04192018_31_WT	Keratin, type II cytoskeletal 1 OS=Homo sapiens GN=KRT1 PE=1 SV=6	K2C1_HUMAN	KRT1	Crap_uniprot_with_human.fasta	65888	1	79	126	655	0.0219	0.743	GGGGGGYGSGGSSY	R	G	0.886	0.611	2.78	0	1	0	0	1	0	0	1	1119.43	1140.37	10572400	10572400	518	531	Empty	TRUE
baitINC4252018	Uncategorized Sample	WT	QEPlus2_04192018_31_WT: QEPlus2_04192018_31_WT	Keratin, type II cytoskeletal 1 OS=Homo sapiens GN=KRT1 PE=1 SV=6	K2C1_HUMAN	KRT1	Crap_uniprot_with_human.fasta	65888	1	79	126	655	0.0219	0.743	GGGGGGYGSGGSSYGSGGGSYGSGGGGGGGR	R	G	0.997	0.581	6.34	0	1	0	0	26	23	0	2	2383.95	1260.53	2840730000	2773930000	518	548	Empty	TRUE
baitINC4252018	Uncategorized Sample	WT	QEPlus2_04192018_31_WT: QEPlus2_04192018_31_WT	Keratin, type II cytoskeletal 1 OS=Homo sapiens GN=KRT1 PE=1 SV=6	K2C1_HUMAN	KRT1	Crap_uniprot_with_human.fasta	65888	1	79	126	655	0.0219	0.743	GGGGSFGAGGGFGSR	G	S	0.978	0.622	3.85	0	1	0	0	1	0	0	1	1227.55	1395.37	11457400	11301900	50	64	Empty	TRUE
baitINC4252018	Uncategorized Sample	WT	QEPlus2_04192018_31_WT: QEPlus2_04192018_31_WT	Keratin, type II cytoskeletal 1 OS=Homo sapiens GN=KRT1 PE=1 SV=6	K2C1_HUMAN	KRT1	Crap_uniprot_with_human.fasta	65888	1	79	126	655	0.0219	0.743	GGSGGGGGGSSGGRGSGGGSSGGSIGGR	R	G	0.929	0.488	3.79	0	1	0	0	0	1	0	2	2079.92	646.851	2107750	2107750	588	615	Empty	TRUE
baitINC4252018	Uncategorized Sample	WT	QEPlus2_04192018_31_WT: QEPlus2_04192018_31_WT	Keratin, type II cytoskeletal 1 OS=Homo sapiens GN=KRT1 PE=1 SV=6	K2C1_HUMAN	KRT1	Crap_uniprot_with_human.fasta	65888	1	79	126	655	0.0219	0.743	GGSYGSGGGGGGHGSYGSGSSSGGYR	G	G	0.921	0.542	3.55	0	1	0	0	0	1	0	1	2208.89	996.799	1109330	1109330	562	587	Empty	TRUE
baitINC4252018	Uncategorized Sample	WT	QEPlus2_04192018_31_WT: QEPlus2_04192018_31_WT	Keratin, type II cytoskeletal 1 OS=Homo sapiens GN=KRT1 PE=1 SV=6	K2C1_HUMAN	KRT1	Crap_uniprot_with_human.fasta	65888	1	79	126	655	0.0219	0.743	GSGFGGGYGGGGF	R	G	0.89	0.553	2.78	0	1	0	0	1	0	0	1	1076.44	1924.21	6844030	6698530	86	98	Empty	TRUE
baitINC4252018	Uncategorized Sample	WT	QEPlus2_04192018_31_WT: QEPlus2_04192018_31_WT	Keratin, type II cytoskeletal 1 OS=Homo sapiens GN=KRT1 PE=1 SV=6	K2C1_HUMAN	KRT1	Crap_uniprot_with_human.fasta	65888	1	79	126	655	0.0219	0.743	GSGFGGGYGGGGFGGGGFGGGGFGGGGIGGGGFGGF	R	G	0.993	0.583	4.08	0	1	0	0	0	1	0	1	2804.19	2880.92	3376150	3376150	86	121	Empty	TRUE
baitINC4252018	Uncategorized Sample	WT	QEPlus2_04192018_31_WT: QEPlus2_04192018_31_WT	Keratin, type II cytoskeletal 1 OS=Homo sapiens GN=KRT1 PE=1 SV=6	K2C1_HUMAN	KRT1	Crap_uniprot_with_human.fasta	65888	1	79	126	655	0.0219	0.743	GSGGGSSGGSIGGR	R	G	0.994	0.566	4.1	0	1	0	0	33	0	0	2	1092.5	837.344	123518000	123518000	602	615	Empty	TRUE
baitINC4252018	Uncategorized Sample	WT	QEPlus2_04192018_31_WT: QEPlus2_04192018_31_WT	Keratin, type II cytoskeletal 1 OS=Homo sapiens GN=KRT1 PE=1 SV=6	K2C1_HUMAN	KRT1	Crap_uniprot_with_human.fasta	65888	1	79	126	655	0.0219	0.743	GSGGGSSGGSIGGRGSSSGGVK	R	S	0.679	0.464	2.77	0	1	0	0	0	1	0	2	1751.83	730.354	1251160	1251160	602	623	Empty	TRUE
baitINC4252018	Uncategorized Sample	WT	QEPlus2_04192018_31_WT: QEPlus2_04192018_31_WT	Keratin, type II cytoskeletal 1 OS=Homo sapiens GN=KRT1 PE=1 SV=6	K2C1_HUMAN	KRT1	Crap_uniprot_with_human.fasta	65888	1	79	126	655	0.0219	0.743	GSGGGSYGSGGGGGGHGSYGSGSSSGGYR	Y	G	0.997	0.6	6.2	0	1	0	0	0	4	0	1	2409.97	1018.77	34583000	33897300	559	587	Empty	TRUE
baitINC4252018	Uncategorized Sample	WT	QEPlus2_04192018_31_WT: QEPlus2_04192018_31_WT	Keratin, type II cytoskeletal 1 OS=Homo sapiens GN=KRT1 PE=1 SV=6	K2C1_HUMAN	KRT1	Crap_uniprot_with_human.fasta	65888	1	79	126	655	0.0219	0.743	GSGGSSYGSGGGSYGSGGGGGGGR	Y	G	0.997	0.679	4.48	0	1	0	0	2	0	0	1	1878.76	949.253	3311050	3311050	525	548	Empty	TRUE
baitINC4252018	Uncategorized Sample	WT	QEPlus2_04192018_31_WT: QEPlus2_04192018_31_WT	Keratin, type II cytoskeletal 1 OS=Homo sapiens GN=KRT1 PE=1 SV=6	K2C1_HUMAN	KRT1	Crap_uniprot_with_human.fasta	65888	1	79	126	655	0.0219	0.743	GSGGSSYGSGGGSYGSGGGGGGHGSYGSGSSSGGYR	Y	G	0.959	0.684	3.85	0	1	0	0	0	1	0	1	3005.19	1161.95	2399240	2399240	552	587	Empty	TRUE
baitINC4252018	Uncategorized Sample	WT	QEPlus2_04192018_31_WT: QEPlus2_04192018_31_WT	Keratin, type II cytoskeletal 1 OS=Homo sapiens GN=KRT1 PE=1 SV=6	K2C1_HUMAN	KRT1	Crap_uniprot_with_human.fasta	65888	1	79	126	655	0.0219	0.743	GSSYGSGGGSYGSGGGGGGGR	G	G	0.851	0.392	3.89	0	1	0	0	1	0	0	1	1677.68	933.715	1046550	1046550	528	548	Empty	TRUE
baitINC4252018	Uncategorized Sample	WT	QEPlus2_04192018_31_WT: QEPlus2_04192018_31_WT	Keratin, type II cytoskeletal 1 OS=Homo sapiens GN=KRT1 PE=1 SV=6	K2C1_HUMAN	KRT1	Crap_uniprot_with_human.fasta	65888	1	79	126	655	0.0219	0.743	GSYGSGGSSYGSGGGSYGSGGGGGGHGS	R	Y	0.997	0.573	6.59	0	1	0	0	1	0	0	1	2253.87	1121.14	4347470	4347470	549	576	Empty	TRUE
baitINC4252018	Uncategorized Sample	WT	QEPlus2_04192018_31_WT: QEPlus2_04192018_31_WT	Keratin, type II cytoskeletal 1 OS=Homo sapiens GN=KRT1 PE=1 SV=6	K2C1_HUMAN	KRT1	Crap_uniprot_with_human.fasta	65888	1	79	126	655	0.0219	0.743	GSYGSGGSSYGSGGGSYGSGGGGGGHGSY	R	G	0.997	0.572	7.76	0	1	0	0	1	0	0	1	2416.93	1301.47	11290600	10870100	549	577	Empty	TRUE
baitINC4252018	Uncategorized Sample	WT	QEPlus2_04192018_31_WT: QEPlus2_04192018_31_WT	Keratin, type II cytoskeletal 1 OS=Homo sapiens GN=KRT1 PE=1 SV=6	K2C1_HUMAN	KRT1	Crap_uniprot_with_human.fasta	65888	1	79	126	655	0.0219	0.743	GSYGSGGSSYGSGGGSYGSGGGGGGHGSYGSGSSSGGYR	R	G	0.997	0.57	6.37	0	1	0	0	0	34	1	2	3312.31	1417.81	2289310000	2238520000	549	587	Empty	TRUE
baitINC4252018	Uncategorized Sample	WT	QEPlus2_04192018_31_WT: QEPlus2_04192018_31_WT	Keratin, type II cytoskeletal 1 OS=Homo sapiens GN=KRT1 PE=1 SV=6	K2C1_HUMAN	KRT1	Crap_uniprot_with_human.fasta	65888	1	79	126	655	0.0219	0.743	INQSLLQPLNVEIDPEIQK	T	V	0.997	0.674	5.38	0	1	0	0	1	2	0	1	2191.2	2411.56	53926800	46878900	156	174	Empty	TRUE
baitINC4252018	Uncategorized Sample	WT	QEPlus2_04192018_31_WT: QEPlus2_04192018_31_WT	Keratin, type II cytoskeletal 1 OS=Homo sapiens GN=KRT1 PE=1 SV=6	K2C1_HUMAN	KRT1	Crap_uniprot_with_human.fasta	65888	1	79	126	655	0.0219	0.743	ISETNVILSMDNNR	Q	S	0.997	0.564	4.72	0	1	0	0	2	2	0	1	1605.79	1923.62	140062000	140062000	329	342	Empty	TRUE
baitINC4252018	Uncategorized Sample	WT	QEPlus2_04192018_31_WT: QEPlus2_04192018_31_WT	Keratin, type II cytoskeletal 1 OS=Homo sapiens GN=KRT1 PE=1 SV=6	K2C1_HUMAN	KRT1	Crap_uniprot_with_human.fasta	65888	1	79	126	655	0.0219	0.743	KDVDGAYMTK	K	V	0.914	0.448	3.67	0	1	0	0	3	0	0	2	1127.54	975.247	56150500	56150500	288	297	Empty	TRUE
baitINC4252018	Uncategorized Sample	WT	QEPlus2_04192018_31_WT: QEPlus2_04192018_31_WT	Keratin, type II cytoskeletal 1 OS=Homo sapiens GN=KRT1 PE=1 SV=6	K2C1_HUMAN	KRT1	Crap_uniprot_with_human.fasta	65888	1	79	126	655	0.0219	0.743	KYEDEINKR	N	T	0.917	0.521	3.65	0	1	0	0	0	6	0	1	1194.61	877.463	373097000	373097000	268	276	Empty	FALSE	K22E_HUMAN
baitINC4252018	Uncategorized Sample	WT	QEPlus2_04192018_31_WT: QEPlus2_04192018_31_WT	Keratin, type II cytoskeletal 1 OS=Homo sapiens GN=KRT1 PE=1 SV=6	K2C1_HUMAN	KRT1	Crap_uniprot_with_human.fasta	65888	1	79	126	655	0.0219	0.743	KYEELQITAGR	S	H	0.815	0.403	3.26	0	1	0	0	1	1	0	1	1307.7	1407.26	27180600	27180600	375	385	Empty	TRUE
baitINC4252018	Uncategorized Sample	WT	QEPlus2_04192018_31_WT: QEPlus2_04192018_31_WT	Keratin, type II cytoskeletal 1 OS=Homo sapiens GN=KRT1 PE=1 SV=6	K2C1_HUMAN	KRT1	Crap_uniprot_with_human.fasta	65888	1	79	126	655	0.0219	0.743	LALDLEIATYR	K	T	0.913	0.435	3.69	0	1	0	0	98	1	0	2	1277.71	2841.2	3621850000	3621850000	472	482	Empty	TRUE
baitINC4252018	Uncategorized Sample	WT	QEPlus2_04192018_31_WT: QEPlus2_04192018_31_WT	Keratin, type II cytoskeletal 1 OS=Homo sapiens GN=KRT1 PE=1 SV=6	K2C1_HUMAN	KRT1	Crap_uniprot_with_human.fasta	65888	1	79	126	655	0.0219	0.743	LDNLQQEIDFLTALYQAELSQM	K	Q	0.997	0.649	6.77	0	1	0	0	1	1	0	1	2583.26	3366.37	87806200	68157700	304	325	Empty	TRUE
baitINC4252018	Uncategorized Sample	WT	QEPlus2_04192018_31_WT: QEPlus2_04192018_31_WT	Keratin, type II cytoskeletal 1 OS=Homo sapiens GN=KRT1 PE=1 SV=6	K2C1_HUMAN	KRT1	Crap_uniprot_with_human.fasta	65888	1	79	126	655	0.0219	0.743	LDNLQQEIDFLTALYQAELSQMQ	K	T	0.997	0.623	4.86	0	1	0	0	0	1	0	1	2711.32	3363.22	2544700	2544710	304	326	Empty	TRUE
baitINC4252018	Uncategorized Sample	WT	QEPlus2_04192018_31_WT: QEPlus2_04192018_31_WT	Keratin, type II cytoskeletal 1 OS=Homo sapiens GN=KRT1 PE=1 SV=6	K2C1_HUMAN	KRT1	Crap_uniprot_with_human.fasta	65888	1	79	126	655	0.0219	0.743	LDNLQQEIDFLTALYQAELSQMQT	K	Q	0.997	0.542	6.38	0	1	0	0	0	1	0	1	2812.37	3361.81	20825600	17244300	304	327	Empty	TRUE
baitINC4252018	Uncategorized Sample	WT	QEPlus2_04192018_31_WT: QEPlus2_04192018_31_WT	Keratin, type II cytoskeletal 1 OS=Homo sapiens GN=KRT1 PE=1 SV=6	K2C1_HUMAN	KRT1	Crap_uniprot_with_human.fasta	65888	1	79	126	655	0.0219	0.743	LDNLQQEIDFLTALYQAELSQMQTQ	K	I	0.997	0.614	6.47	0	1	0	0	0	2	0	1	2940.43	3356.72	51484800	46135600	304	328	Empty	TRUE
baitINC4252018	Uncategorized Sample	WT	QEPlus2_04192018_31_WT: QEPlus2_04192018_31_WT	Keratin, type II cytoskeletal 1 OS=Homo sapiens GN=KRT1 PE=1 SV=6	K2C1_HUMAN	KRT1	Crap_uniprot_with_human.fasta	65888	1	79	126	655	0.0219	0.743	LDNLQQEIDFLTALYQAELSQMQTQISET	K	N	0.99	0.468	5.8	0	1	0	0	0	1	0	1	3370.64	3364.78	16865300	13684000	304	332	Empty	TRUE
baitINC4252018	Uncategorized Sample	WT	QEPlus2_04192018_31_WT: QEPlus2_04192018_31_WT	Keratin, type II cytoskeletal 1 OS=Homo sapiens GN=KRT1 PE=1 SV=6	K2C1_HUMAN	KRT1	Crap_uniprot_with_human.fasta	65888	1	79	126	655	0.0219	0.743	LDNLQQEIDFLTALYQAELSQMQTQISETN	K	V	0.997	0.638	6.3	0	1	0	0	0	1	0	1	3484.68	3363.06	32025900	30880200	304	333	Empty	TRUE
baitINC4252018	Uncategorized Sample	WT	QEPlus2_04192018_31_WT: QEPlus2_04192018_31_WT	Keratin, type II cytoskeletal 1 OS=Homo sapiens GN=KRT1 PE=1 SV=6	K2C1_HUMAN	KRT1	Crap_uniprot_with_human.fasta	65888	1	79	126	655	0.0219	0.743	LDNLQQEIDFLTALYQAELSQMQTQISETNVI	K	L	0.997	0.612	6.88	0	1	0	0	0	1	0	1	3696.83	3369.1	15998300	12771400	304	335	Empty	TRUE
baitINC4252018	Uncategorized Sample	WT	QEPlus2_04192018_31_WT: QEPlus2_04192018_31_WT	Keratin, type II cytoskeletal 1 OS=Homo sapiens GN=KRT1 PE=1 SV=6	K2C1_HUMAN	KRT1	Crap_uniprot_with_human.fasta	65888	1	79	126	655	0.0219	0.743	LDNLQQEIDFLTALYQAELSQMQTQISETNVIL	K	S	0.997	0.604	7.42	0	1	0	0	0	1	1	1	3809.92	3372.27	127274000	85875900	304	336	Empty	TRUE
baitINC4252018	Uncategorized Sample	WT	QEPlus2_04192018_31_WT: QEPlus2_04192018_31_WT	Keratin, type II cytoskeletal 1 OS=Homo sapiens GN=KRT1 PE=1 SV=6	K2C1_HUMAN	KRT1	Crap_uniprot_with_human.fasta	65888	1	79	126	655	0.0219	0.743	LDNLQQEIDFLTALYQAELSQMQTQISETNVILS	K	M	0.997	0.57	6.83	0	1	0	0	0	1	0	1	3898.92	3370.86	18665800	14331600	304	337	Empty	TRUE
baitINC4252018	Uncategorized Sample	WT	QEPlus2_04192018_31_WT: QEPlus2_04192018_31_WT	Keratin, type II cytoskeletal 1 OS=Homo sapiens GN=KRT1 PE=1 SV=6	K2C1_HUMAN	KRT1	Crap_uniprot_with_human.fasta	65888	1	79	126	655	0.0219	0.743	LDNLQQEIDFLTALYQAELSQMQTQISETNVILSM	K	D	0.997	0.587	6.64	0	1	0	0	0	1	1	1	4027.99	3379.28	25071300	21045500	304	338	Empty	TRUE
baitINC4252018	Uncategorized Sample	WT	QEPlus2_04192018_31_WT: QEPlus2_04192018_31_WT	Keratin, type II cytoskeletal 1 OS=Homo sapiens GN=KRT1 PE=1 SV=6	K2C1_HUMAN	KRT1	Crap_uniprot_with_human.fasta	65888	1	79	126	655	0.0219	0.743	LDNLQQEIDFLTALYQAELSQMQTQISETNVILSMDNNR	K	S	0.997	0.594	5.86	0	1	0	0	0	5	9	2	4527.2	3379.08	4445040000	3861540000	304	342	Empty	TRUE
baitINC4252018	Uncategorized Sample	WT	QEPlus2_04192018_31_WT: QEPlus2_04192018_31_WT	Keratin, type II cytoskeletal 1 OS=Homo sapiens GN=KRT1 PE=1 SV=6	K2C1_HUMAN	KRT1	Crap_uniprot_with_human.fasta	65888	1	79	126	655	0.0219	0.743	LDSELKNMQDMVEDYR	R	N	0.875	0.358	3.73	0	1	0	0	0	1	0	2	2001.89	1614.33	10727300	10452200	251	266	Empty	TRUE
baitINC4252018	Uncategorized Sample	WT	QEPlus2_04192018_31_WT: QEPlus2_04192018_31_WT	Keratin, type II cytoskeletal 1 OS=Homo sapiens GN=KRT1 PE=1 SV=6	K2C1_HUMAN	KRT1	Crap_uniprot_with_human.fasta	65888	1	79	126	655	0.0219	0.743	LLQPLNVEIDPEIQK	S	V	0.997	0.62	4.91	0	1	0	0	2	2	0	1	1748.98	2238.12	321586000	320346000	160	174	Empty	TRUE
baitINC4252018	Uncategorized Sample	WT	QEPlus2_04192018_31_WT: QEPlus2_04192018_31_WT	Keratin, type II cytoskeletal 1 OS=Homo sapiens GN=KRT1 PE=1 SV=6	K2C1_HUMAN	KRT1	Crap_uniprot_with_human.fasta	65888	1	79	126	655	0.0219	0.743	LLRDYQELMNTK	R	L	0.937	0.42	3.99	0	1	0	0	0	1	0	2	1523.79	1741.55	14703800	14703800	460	471	Empty	TRUE
baitINC4252018	Uncategorized Sample	WT	QEPlus2_04192018_31_WT: QEPlus2_04192018_31_WT	Keratin, type II cytoskeletal 1 OS=Homo sapiens GN=KRT1 PE=1 SV=6	K2C1_HUMAN	KRT1	Crap_uniprot_with_human.fasta	65888	1	79	126	655	0.0219	0.743	LNDLEDALQQAK	K	E	0.911	0.383	3.78	0	1	0	0	3	0	0	2	1357.7	1882.73	704943000	704706000	443	454	Empty	TRUE
baitINC4252018	Uncategorized Sample	WT	QEPlus2_04192018_31_WT: QEPlus2_04192018_31_WT	Keratin, type II cytoskeletal 1 OS=Homo sapiens GN=KRT1 PE=1 SV=6	K2C1_HUMAN	KRT1	Crap_uniprot_with_human.fasta	65888	1	79	126	655	0.0219	0.743	LNDLEDALQQAKEDLAR	K	L	0.997	0.578	4.67	0	1	0	0	1	3	0	2	1941.99	2426.92	120803000	120627000	443	459	Empty	TRUE
baitINC4252018	Uncategorized Sample	WT	QEPlus2_04192018_31_WT: QEPlus2_04192018_31_WT	Keratin, type II cytoskeletal 1 OS=Homo sapiens GN=KRT1 PE=1 SV=6	K2C1_HUMAN	KRT1	Crap_uniprot_with_human.fasta	65888	1	79	126	655	0.0219	0.743	LNNQFASFIDK	S	V	0.876	0.469	3.15	0	1	0	0	1	0	0	1	1296.66	2026.36	7406280	7164350	186	196	Empty	TRUE
baitINC4252018	Uncategorized Sample	WT	QEPlus2_04192018_31_WT: QEPlus2_04192018_31_WT	Keratin, type II cytoskeletal 1 OS=Homo sapiens GN=KRT1 PE=1 SV=6	K2C1_HUMAN	KRT1	Crap_uniprot_with_human.fasta	65888	1	79	126	655	0.0219	0.743	LQPLNVEIDPEIQK	L	V	0.906	0.591	3.01	0	1	0	0	1	0	0	1	1635.9	2054.28	23462300	23462300	161	174	Empty	TRUE
baitINC4252018	Uncategorized Sample	WT	QEPlus2_04192018_31_WT: QEPlus2_04192018_31_WT	Keratin, type II cytoskeletal 1 OS=Homo sapiens GN=KRT1 PE=1 SV=6	K2C1_HUMAN	KRT1	Crap_uniprot_with_human.fasta	65888	1	79	126	655	0.0219	0.743	LRSEIDNVKK	R	Q	0.902	0.275	3.93	0	1	0	0	0	1	0	2	1201.69	873.213	13963400	13963400	407	416	Empty	TRUE
baitINC4252018	Uncategorized Sample	WT	QEPlus2_04192018_31_WT: QEPlus2_04192018_31_WT	Keratin, type II cytoskeletal 1 OS=Homo sapiens GN=KRT1 PE=1 SV=6	K2C1_HUMAN	KRT1	Crap_uniprot_with_human.fasta	65888	1	79	126	655	0.0219	0.743	MNTKLALDLEIATYR	L	T	0.78	0.491	2.87	0	1	0	0	1	0	0	1	1752.92	3348.44	39230100	39230100	468	482	Empty	TRUE
baitINC4252018	Uncategorized Sample	WT	QEPlus2_04192018_31_WT: QEPlus2_04192018_31_WT	Keratin, type II cytoskeletal 1 OS=Homo sapiens GN=KRT1 PE=1 SV=6	K2C1_HUMAN	KRT1	Crap_uniprot_with_human.fasta	65888	1	79	126	655	0.0219	0.743	MSGECAPNVSVSVSTSHTTISGGGSR	R	G	0.997	0.607	4.8	0	1	0	0	1	4	0	2	2582.15	1992.86	63411000	58596100	492	517	Empty	TRUE
baitINC4252018	Uncategorized Sample	WT	QEPlus2_04192018_31_WT: QEPlus2_04192018_31_WT	Keratin, type II cytoskeletal 1 OS=Homo sapiens GN=KRT1 PE=1 SV=6	K2C1_HUMAN	KRT1	Crap_uniprot_with_human.fasta	65888	1	79	126	655	0.0219	0.743	NKLNDLEDALQQAK	K	E	0.997	0.571	4.5	0	1	0	0	3	3	0	2	1599.83	1945.3	249036000	248166000	441	454	Empty	TRUE
baitINC4252018	Uncategorized Sample	WT	QEPlus2_04192018_31_WT: QEPlus2_04192018_31_WT	Keratin, type II cytoskeletal 1 OS=Homo sapiens GN=KRT1 PE=1 SV=6	K2C1_HUMAN	KRT1	Crap_uniprot_with_human.fasta	65888	1	79	126	655	0.0219	0.743	NKLNDLEDALQQAKEDLAR	K	L	0.997	0.57	5.9	0	1	0	0	0	4	3	2	2184.13	2412.85	193270000	192460000	441	459	Empty	TRUE
baitINC4252018	Uncategorized Sample	WT	QEPlus2_04192018_31_WT: QEPlus2_04192018_31_WT	Keratin, type II cytoskeletal 1 OS=Homo sapiens GN=KRT1 PE=1 SV=6	K2C1_HUMAN	KRT1	Crap_uniprot_with_human.fasta	65888	1	79	126	655	0.0219	0.743	NKYEDEINKR	R	T	0.937	0.53	3.72	0	1	0	0	0	11	2	2	1308.65	1057.87	1990000000	1990000000	267	276	Empty	TRUE
baitINC4252018	Uncategorized Sample	WT	QEPlus2_04192018_31_WT: QEPlus2_04192018_31_WT	Keratin, type II cytoskeletal 1 OS=Homo sapiens GN=KRT1 PE=1 SV=6	K2C1_HUMAN	KRT1	Crap_uniprot_with_human.fasta	65888	1	79	126	655	0.0219	0.743	NMQDMVEDYR	K	N	0.908	0.579	3.1	0	1	0	0	17	0	0	2	1316.52	1716.38	1726140000	1726020000	257	266	Empty	TRUE
baitINC4252018	Uncategorized Sample	WT	QEPlus2_04192018_31_WT: QEPlus2_04192018_31_WT	Keratin, type II cytoskeletal 1 OS=Homo sapiens GN=KRT1 PE=1 SV=6	K2C1_HUMAN	KRT1	Crap_uniprot_with_human.fasta	65888	1	79	126	655	0.0219	0.743	NQFASFIDKVR	N	F	0.922	0.508	3.69	0	1	0	0	0	1	0	1	1324.7	1955.87	2853570	2853570	188	198	Empty	TRUE
baitINC4252018	Uncategorized Sample	WT	QEPlus2_04192018_31_WT: QEPlus2_04192018_31_WT	Keratin, type II cytoskeletal 1 OS=Homo sapiens GN=KRT1 PE=1 SV=6	K2C1_HUMAN	KRT1	Crap_uniprot_with_human.fasta	65888	1	79	126	655	0.0219	0.743	NVEIDPEIQK	L	V	0.867	0.518	2.82	0	1	0	0	3	0	0	1	1184.62	1522.76	49589000	49589100	165	174	Empty	TRUE
baitINC4252018	Uncategorized Sample	WT	QEPlus2_04192018_31_WT: QEPlus2_04192018_31_WT	Keratin, type II cytoskeletal 1 OS=Homo sapiens GN=KRT1 PE=1 SV=6	K2C1_HUMAN	KRT1	Crap_uniprot_with_human.fasta	65888	1	79	126	655	0.0219	0.743	PLNVEIDPEIQK	Q	V	0.972	0.525	3.98	0	1	0	0	2	0	0	1	1394.75	1872.96	19486300	19060100	163	174	Empty	TRUE
baitINC4252018	Uncategorized Sample	WT	QEPlus2_04192018_31_WT: QEPlus2_04192018_31_WT	Keratin, type II cytoskeletal 1 OS=Homo sapiens GN=KRT1 PE=1 SV=6	K2C1_HUMAN	KRT1	Crap_uniprot_with_human.fasta	65888	1	79	126	655	0.0219	0.743	QISETNVILSMDNNR	T	S	0.997	0.597	4.42	0	1	0	0	1	0	0	1	1733.85	1960.2	5374180	5374180	328	342	Empty	TRUE
baitINC4252018	Uncategorized Sample	WT	QEPlus2_04192018_31_WT: QEPlus2_04192018_31_WT	Keratin, type II cytoskeletal 1 OS=Homo sapiens GN=KRT1 PE=1 SV=6	K2C1_HUMAN	KRT1	Crap_uniprot_with_human.fasta	65888	1	79	126	655	0.0219	0.743	QISNLQQSISDAEQR	K	G	0.997	0.606	5.07	0	1	0	0	2	2	0	2	1716.85	1735.21	543579000	543318000	417	431	Empty	TRUE
baitINC4252018	Uncategorized Sample	WT	QEPlus2_04192018_31_WT: QEPlus2_04192018_31_WT	Keratin, type II cytoskeletal 1 OS=Homo sapiens GN=KRT1 PE=1 SV=6	K2C1_HUMAN	KRT1	Crap_uniprot_with_human.fasta	65888	1	79	126	655	0.0219	0.743	QSLLQPLNVEIDPEIQK	N	V	0.997	0.654	5.31	0	1	0	0	4	4	0	1	1964.07	2378.63	1757660000	1755320000	158	174	Empty	TRUE
baitINC4252018	Uncategorized Sample	WT	QEPlus2_04192018_31_WT: QEPlus2_04192018_31_WT	Keratin, type II cytoskeletal 1 OS=Homo sapiens GN=KRT1 PE=1 SV=6	K2C1_HUMAN	KRT1	Crap_uniprot_with_human.fasta	65888	1	79	126	655	0.0219	0.743	QTQISETNVILSMDNNR	M	S	0.995	0.516	4.35	0	1	0	0	1	0	0	1	1963.94	1990.47	11035700	11035700	326	342	Empty	TRUE
baitINC4252018	Uncategorized Sample	WT	QEPlus2_04192018_31_WT: QEPlus2_04192018_31_WT	Keratin, type II cytoskeletal 1 OS=Homo sapiens GN=KRT1 PE=1 SV=6	K2C1_HUMAN	KRT1	Crap_uniprot_with_human.fasta	65888	1	79	126	655	0.0219	0.743	SGGGFSSGSAGIINY	R	Q	0.716	0.386	3.17	0	1	0	0	1	0	0	1	1373.63	2029.87	65444300	65444400	12	26	Empty	TRUE
baitINC4252018	Uncategorized Sample	WT	QEPlus2_04192018_31_WT: QEPlus2_04192018_31_WT	Keratin, type II cytoskeletal 1 OS=Homo sapiens GN=KRT1 PE=1 SV=6	K2C1_HUMAN	KRT1	Crap_uniprot_with_human.fasta	65888	1	79	126	655	0.0219	0.743	SGGGFSSGSAGIINYQR	R	R	0.997	0.677	5.08	0	1	0	0	16	1	0	2	1657.79	1780.02	1029830000	1028190000	12	28	Empty	TRUE
baitINC4252018	Uncategorized Sample	WT	QEPlus2_04192018_31_WT: QEPlus2_04192018_31_WT	Keratin, type II cytoskeletal 1 OS=Homo sapiens GN=KRT1 PE=1 SV=6	K2C1_HUMAN	KRT1	Crap_uniprot_with_human.fasta	65888	1	79	126	655	0.0219	0.743	SKAEAESLYQSK	K	Y	0.997	0.581	4.21	0	1	0	0	17	12	0	2	1340.67	1141.1	4361170000	4360830000	364	375	Empty	TRUE
baitINC4252018	Uncategorized Sample	WT	QEPlus2_04192018_31_WT: QEPlus2_04192018_31_WT	Keratin, type II cytoskeletal 1 OS=Homo sapiens GN=KRT1 PE=1 SV=6	K2C1_HUMAN	KRT1	Crap_uniprot_with_human.fasta	65888	1	79	126	655	0.0219	0.743	SLDLDSIIAEVK	R	A	0.837	0.224	3.72	0	1	0	0	4	0	0	2	1302.72	2640.73	9782060000	9782060000	343	354	Empty	TRUE
baitINC4252018	Uncategorized Sample	WT	QEPlus2_04192018_31_WT: QEPlus2_04192018_31_WT	Keratin, type II cytoskeletal 1 OS=Homo sapiens GN=KRT1 PE=1 SV=6	K2C1_HUMAN	KRT1	Crap_uniprot_with_human.fasta	65888	1	79	126	655	0.0219	0.743	SLLQPLNVEIDPEIQK	Q	V	0.997	0.607	4.47	0	1	0	0	0	1	0	1	1836.01	2376.75	5405600	5405600	159	174	Empty	TRUE
baitINC4252018	Uncategorized Sample	WT	QEPlus2_04192018_31_WT: QEPlus2_04192018_31_WT	Keratin, type II cytoskeletal 1 OS=Homo sapiens GN=KRT1 PE=1 SV=6	K2C1_HUMAN	KRT1	Crap_uniprot_with_human.fasta	65888	1	79	126	655	0.0219	0.743	SLNNQFASF	K	I	0.734	0.519	1.62	0	1	0	0	1	0	0	1	1027.48	2092.83	13399800	13399800	185	193	Empty	TRUE
baitINC4252018	Uncategorized Sample	WT	QEPlus2_04192018_31_WT: QEPlus2_04192018_31_WT	Keratin, type II cytoskeletal 1 OS=Homo sapiens GN=KRT1 PE=1 SV=6	K2C1_HUMAN	KRT1	Crap_uniprot_with_human.fasta	65888	1	79	126	655	0.0219	0.743	SLNNQFASFIDK	K	V	0.904	0.451	3.73	0	1	0	0	20	0	0	2	1383.69	2177.47	3254130000	3249750000	185	196	Empty	TRUE
baitINC4252018	Uncategorized Sample	WT	QEPlus2_04192018_31_WT: QEPlus2_04192018_31_WT	Keratin, type II cytoskeletal 1 OS=Homo sapiens GN=KRT1 PE=1 SV=6	K2C1_HUMAN	KRT1	Crap_uniprot_with_human.fasta	65888	1	79	126	655	0.0219	0.743	SLNNQFASFIDKVR	K	F	0.997	0.646	4.79	0	1	0	0	5	9	0	2	1638.86	2259.46	1820260000	1818130000	185	198	Empty	TRUE
baitINC4252018	Uncategorized Sample	WT	QEPlus2_04192018_31_WT: QEPlus2_04192018_31_WT	Keratin, type II cytoskeletal 1 OS=Homo sapiens GN=KRT1 PE=1 SV=6	K2C1_HUMAN	KRT1	Crap_uniprot_with_human.fasta	65888	1	79	126	655	0.0219	0.743	SLVNLGGSKSISISVAR	R	G	0.997	0.64	5.07	0	1	0	0	0	1	0	2	1687.97	1885.92	11292500	11292500	65	81	Empty	TRUE
baitINC4252018	Uncategorized Sample	WT	QEPlus2_04192018_31_WT: QEPlus2_04192018_31_WT	Keratin, type II cytoskeletal 1 OS=Homo sapiens GN=KRT1 PE=1 SV=6	K2C1_HUMAN	KRT1	Crap_uniprot_with_human.fasta	65888	1	79	126	655	0.0219	0.743	SSYGSGGGSYGSGGGGGGGR	G	G	0.907	0.767	3.29	0	1	0	0	1	0	0	1	1620.66	929.115	1245470	1245470	529	548	Empty	TRUE
baitINC4252018	Uncategorized Sample	WT	QEPlus2_04192018_31_WT: QEPlus2_04192018_31_WT	Keratin, type II cytoskeletal 1 OS=Homo sapiens GN=KRT1 PE=1 SV=6	K2C1_HUMAN	KRT1	Crap_uniprot_with_human.fasta	65888	1	79	126	655	0.0219	0.743	SYGSGGGSYGSGGGGGGGR	S	G	0.798	0.544	2.33	0	1	0	0	1	0	0	1	1533.63	923.524	511407	511407	530	548	Empty	TRUE
baitINC4252018	Uncategorized Sample	WT	QEPlus2_04192018_31_WT: QEPlus2_04192018_31_WT	Keratin, type II cytoskeletal 1 OS=Homo sapiens GN=KRT1 PE=1 SV=6	K2C1_HUMAN	KRT1	Crap_uniprot_with_human.fasta	65888	1	79	126	655	0.0219	0.743	THNLEPYFESF	R	I	0.831	0.563	2.54	0	1	0	0	1	0	0	1	1383.62	2193.5	24256600	24256600	223	233	Empty	TRUE
baitINC4252018	Uncategorized Sample	WT	QEPlus2_04192018_31_WT: QEPlus2_04192018_31_WT	Keratin, type II cytoskeletal 1 OS=Homo sapiens GN=KRT1 PE=1 SV=6	K2C1_HUMAN	KRT1	Crap_uniprot_with_human.fasta	65888	1	79	126	655	0.0219	0.743	THNLEPYFESFIN	R	N	0.919	0.51	3.56	0	1	0	0	1	0	0	1	1610.75	2414.24	13667900	13667900	223	235	Empty	TRUE
baitINC4252018	Uncategorized Sample	WT	QEPlus2_04192018_31_WT: QEPlus2_04192018_31_WT	Keratin, type II cytoskeletal 1 OS=Homo sapiens GN=KRT1 PE=1 SV=6	K2C1_HUMAN	KRT1	Crap_uniprot_with_human.fasta	65888	1	79	126	655	0.0219	0.743	THNLEPYFESFINNLR	R	R	0.997	0.637	5.54	0	1	0	0	9	19	4	2	1993.98	2653.77	6570910000	6565970000	223	238	Empty	TRUE
baitINC4252018	Uncategorized Sample	WT	QEPlus2_04192018_31_WT: QEPlus2_04192018_31_WT	Keratin, type II cytoskeletal 1 OS=Homo sapiens GN=KRT1 PE=1 SV=6	K2C1_HUMAN	KRT1	Crap_uniprot_with_human.fasta	65888	1	79	126	655	0.0219	0.743	THNLEPYFESFINNLRR	R	R	0.997	0.525	4.64	0	1	0	0	0	0	8	2	2150.08	2529.06	83614800	83614800	223	239	Empty	TRUE
baitINC4252018	Uncategorized Sample	WT	QEPlus2_04192018_31_WT: QEPlus2_04192018_31_WT	Keratin, type II cytoskeletal 1 OS=Homo sapiens GN=KRT1 PE=1 SV=6	K2C1_HUMAN	KRT1	Crap_uniprot_with_human.fasta	65888	1	79	126	655	0.0219	0.743	TNAENEFVTIK	R	K	0.986	0.483	4.19	0	1	0	0	6	0	0	2	1266.62	1669.91	1113110000	1112840000	277	287	Empty	TRUE
baitINC4252018	Uncategorized Sample	WT	QEPlus2_04192018_31_WT: QEPlus2_04192018_31_WT	Keratin, type II cytoskeletal 1 OS=Homo sapiens GN=KRT1 PE=1 SV=6	K2C1_HUMAN	KRT1	Crap_uniprot_with_human.fasta	65888	1	79	126	655	0.0219	0.743	TNAENEFVTIKK	R	D	0.997	0.663	4.62	0	1	0	0	4	7	0	2	1393.73	1408.02	983119000	983028000	277	288	Empty	TRUE
baitINC4252018	Uncategorized Sample	WT	QEPlus2_04192018_31_WT: QEPlus2_04192018_31_WT	Keratin, type II cytoskeletal 1 OS=Homo sapiens GN=KRT1 PE=1 SV=6	K2C1_HUMAN	KRT1	Crap_uniprot_with_human.fasta	65888	1	79	126	655	0.0219	0.743	VSTSHTTISGGGSR	S	G	0.997	0.529	4.3	0	1	0	0	1	2	0	1	1346.67	763.896	10382400	10382400	504	517	Empty	TRUE
baitINC4252018	Uncategorized Sample	WT	QEPlus2_04192018_31_WT: QEPlus2_04192018_31_WT	Keratin, type II cytoskeletal 1 OS=Homo sapiens GN=KRT1 PE=1 SV=6	K2C1_HUMAN	KRT1	Crap_uniprot_with_human.fasta	65888	1	79	126	655	0.0219	0.743	VSVSTSHTTISGGGSR	S	G	0.872	0.438	3.34	0	1	0	0	0	1	0	1	1532.77	1040.79	14740700	14740700	502	517	Empty	TRUE
baitINC4252018	Uncategorized Sample	WT	QEPlus2_04192018_31_WT: QEPlus2_04192018_31_WT	Keratin, type II cytoskeletal 1 OS=Homo sapiens GN=KRT1 PE=1 SV=6	K2C1_HUMAN	KRT1	Crap_uniprot_with_human.fasta	65888	1	79	126	655	0.0219	0.743	VSVSVSTSHTTISGGGSR	N	G	0.997	0.589	4.76	0	1	0	0	2	7	0	1	1718.87	1294.01	259524000	259499000	500	517	Empty	TRUE
baitINC4252018	Uncategorized Sample	WT	QEPlus2_04192018_31_WT: QEPlus2_04192018_31_WT	Keratin, type II cytoskeletal 1 OS=Homo sapiens GN=KRT1 PE=1 SV=6	K2C1_HUMAN	KRT1	Crap_uniprot_with_human.fasta	65888	1	79	126	655	0.0219	0.743	WELLQQVDTSTR	K	T	0.944	0.52	3.94	0	1	0	0	44	1	0	2	1475.75	2728.47	8291470000	8285150000	211	222	Empty	TRUE
baitINC4252018	Uncategorized Sample	WT	QEPlus2_04192018_31_WT: QEPlus2_04192018_31_WT	Keratin, type II cytoskeletal 1 OS=Homo sapiens GN=KRT1 PE=1 SV=6	K2C1_HUMAN	KRT1	Crap_uniprot_with_human.fasta	65888	1	79	126	655	0.0219	0.743	YEELQITAGR	K	H	0.909	0.493	3.3	0	1	0	0	38	1	0	2	1179.6	1770.2	6274610000	6274410000	376	385	Empty	TRUE
baitINC4252018	Uncategorized Sample	WT	QEPlus2_04192018_31_WT: QEPlus2_04192018_31_WT	Keratin, type II cytoskeletal 1 OS=Homo sapiens GN=KRT1 PE=1 SV=6	K2C1_HUMAN	KRT1	Crap_uniprot_with_human.fasta	65888	1	79	126	655	0.0219	0.743	YGSGGGGGGHGSYGSGSSSGGYR	S	G	0.997	0.644	5.04	0	1	0	0	0	1	0	1	2007.82	956.543	4993360	4993360	565	587	Empty	TRUE
baitINC4252018	Uncategorized Sample	WT	QEPlus2_04192018_31_WT: QEPlus2_04192018_31_WT	Keratin, type II cytoskeletal 1 OS=Homo sapiens GN=KRT1 PE=1 SV=6	K2C1_HUMAN	KRT1	Crap_uniprot_with_human.fasta	65888	1	79	126	655	0.0219	0.743	YGSGSSSGGYR	S	G	0.725	0.505	2.68	0	1	0	0	1	0	0	1	1077.46	817.489	3292030	3292030	577	587	Empty	TRUE
baitINC4252018	Uncategorized Sample	WT	QEPlus2_04192018_31_WT: QEPlus2_04192018_31_WT	Keratin, type II cytoskeletal 1 OS=Homo sapiens GN=KRT1 PE=1 SV=6	K2C1_HUMAN	KRT1	Crap_uniprot_with_human.fasta	65888	1	79	126	655	0.0219	0.743	YQAELSQMQTQISETNVILSMDNNR	L	S	0.799	0.36	3.47	0	1	0	0	0	1	0	1	2915.34	2452.2	6034770	5720570	318	342	Empty	TRUE
baitINC4252018	Uncategorized Sample	WT	QEPlus2_04192018_31_WT: QEPlus2_04192018_31_WT	| Symbols: TUA6 | Tubulin/FtsZ family protein | chr4:8548769-8550319 REVERSE LENGTH=450	AT4G14960.2		TAIR10_pep_20101214_2.fasta	49537.8	1	1	1	4	0.000134	0.149	AFVHWYVGEGMEEGEFSEAR	R	E	0.994	0.658	4.11	0	1	0	0	0	1	0	2	2346.01	2005.76	7134700	6876890	403	422	Empty	FALSE	AT5G19770.1
baitINC4252018	Uncategorized Sample	WT	QEPlus2_04192018_31_WT: QEPlus2_04192018_31_WT	| Symbols: TUA6 | Tubulin/FtsZ family protein | chr4:8548769-8550319 REVERSE LENGTH=450	AT4G14960.2		TAIR10_pep_20101214_2.fasta	49537.8	1	1	1	4	0.000134	0.149	AVFVDLEPTVIDEVR	R	T	0.866	0.305	3.55	0	1	0	0	0	1	0	2	1701.91	2442.45	8332860	8197110	65	79	Empty	FALSE	AT5G19770.1
baitINC4252018	Uncategorized Sample	WT	QEPlus2_04192018_31_WT: QEPlus2_04192018_31_WT	| Symbols: TUA6 | Tubulin/FtsZ family protein | chr4:8548769-8550319 REVERSE LENGTH=450	AT4G14960.2		TAIR10_pep_20101214_2.fasta	49537.8	1	1	1	4	0.000134	0.149	QLFHPEQLISGK	R	E	0.907	0.496	3.34	0	1	0	0	0	1	0	2	1396.76	1863.38	6609000	6609000	85	96	Empty	FALSE	AT5G19770.1
baitINC4252018	Uncategorized Sample	WT	QEPlus2_04192018_31_WT: QEPlus2_04192018_31_WT	| Symbols: TUA6 | Tubulin/FtsZ family protein | chr4:8548769-8550319 REVERSE LENGTH=450	AT4G14960.2		TAIR10_pep_20101214_2.fasta	49537.8	1	1	1	4	0.000134	0.149	TVGGGDDAFNTFFSETGAGK	K	H	0.997	0.761	5.36	0	1	0	0	1	0	0	2	1977.88	2300.33	7416260	7416260	41	60	Empty	TRUE
baitINC4252018	Uncategorized Sample	WT	QEPlus2_04192018_31_WT: QEPlus2_04192018_31_WT	| Symbols: SBPASE | sedoheptulose-bisphosphatase | chr3:20709640-20711421 FORWARD LENGTH=393	AT3G55800.1		TAIR10_pep_20101214_2.fasta	42415.6	1	5	6	9	0.000301	0.206	EIGQSLEEFLAQATPDK	C	G	0.997	0.605	5.16	0	1	0	0	2	1	0	1	1875.93	2642.37	32599500	32039700	75	91	Empty	TRUE
baitINC4252018	Uncategorized Sample	WT	QEPlus2_04192018_31_WT: QEPlus2_04192018_31_WT	| Symbols: SBPASE | sedoheptulose-bisphosphatase | chr3:20709640-20711421 FORWARD LENGTH=393	AT3G55800.1		TAIR10_pep_20101214_2.fasta	42415.6	1	5	6	9	0.000301	0.206	FEETLYGTSR	R	L	0.78	0.458	2.93	0	1	0	0	1	0	0	2	1202.57	1502.78	19623400	19623400	374	383	Empty	TRUE
baitINC4252018	Uncategorized Sample	WT	QEPlus2_04192018_31_WT: QEPlus2_04192018_31_WT	| Symbols: SBPASE | sedoheptulose-bisphosphatase | chr3:20709640-20711421 FORWARD LENGTH=393	AT3G55800.1		TAIR10_pep_20101214_2.fasta	42415.6	1	5	6	9	0.000301	0.206	GFPGTHEFLLLDEGK	K	W	0.908	0.568	3.09	0	1	0	0	0	2	0	2	1659.84	2167.79	37329400	37329400	231	245	Empty	TRUE
baitINC4252018	Uncategorized Sample	WT	QEPlus2_04192018_31_WT: QEPlus2_04192018_31_WT	| Symbols: SBPASE | sedoheptulose-bisphosphatase | chr3:20709640-20711421 FORWARD LENGTH=393	AT3G55800.1		TAIR10_pep_20101214_2.fasta	42415.6	1	5	6	9	0.000301	0.206	LLFEVAPLGLLIENAGGFSSDGHK	R	S	0.997	0.607	5.37	0	1	0	0	0	2	0	2	2484.31	3120.63	22471500	22240700	324	347	Empty	TRUE
baitINC4252018	Uncategorized Sample	WT	QEPlus2_04192018_31_WT: QEPlus2_04192018_31_WT	| Symbols: SBPASE | sedoheptulose-bisphosphatase | chr3:20709640-20711421 FORWARD LENGTH=393	AT3G55800.1		TAIR10_pep_20101214_2.fasta	42415.6	1	5	6	9	0.000301	0.206	YTGGMVPDVNQIIVK	R	E	0.887	0.663	3.53	0	1	0	0	1	0	0	2	1633.86	2110.31	14520100	14520100	291	305	Empty	TRUE
baitINC4252018	Uncategorized Sample	WT	QEPlus2_04192018_31_WT: QEPlus2_04192018_31_WT	| Symbols: TUA3 | tubulin alpha-3 | chr5:6682761-6684474 REVERSE LENGTH=450	AT5G19770.1		TAIR10_pep_20101214_2.fasta	49654	0.892	0	0	3	0.0001	0.104	AFVHWYVGEGMEEGEFSEAR	R	E	0.994	0.658	4.11	0	1	0	0	0	1	0	2	2346.01	2005.76	7134700	6876890	403	422	Empty	FALSE	AT4G14960.2
baitINC4252018	Uncategorized Sample	WT	QEPlus2_04192018_31_WT: QEPlus2_04192018_31_WT	| Symbols: TUA3 | tubulin alpha-3 | chr5:6682761-6684474 REVERSE LENGTH=450	AT5G19770.1		TAIR10_pep_20101214_2.fasta	49654	0.892	0	0	3	0.0001	0.104	AVFVDLEPTVIDEVR	R	T	0.866	0.305	3.55	0	1	0	0	0	1	0	2	1701.91	2442.45	8332860	8197110	65	79	Empty	FALSE	AT4G14960.2
baitINC4252018	Uncategorized Sample	WT	QEPlus2_04192018_31_WT: QEPlus2_04192018_31_WT	| Symbols: TUA3 | tubulin alpha-3 | chr5:6682761-6684474 REVERSE LENGTH=450	AT5G19770.1		TAIR10_pep_20101214_2.fasta	49654	0.892	0	0	3	0.0001	0.104	QLFHPEQLISGK	R	E	0.907	0.496	3.34	0	1	0	0	0	1	0	2	1396.76	1863.38	6609000	6609000	85	96	Empty	FALSE	AT4G14960.2
baitINC4252018	Uncategorized Sample	WT	QEPlus2_04192018_31_WT: QEPlus2_04192018_31_WT	| Symbols: TUB3 | tubulin beta chain 3 | chr5:25184501-25186426 FORWARD LENGTH=450	AT5G62700.1-DECOY			0	0.977	2	2	2	6.68e-05	0	YEEEQQYEGEEEDEYDGEEDATA	?	?	0.809	-0.501	0.111	0	1	0	0	1	0	0	2	2757	2971.37	599087	599088	0	0	Empty	TRUE
baitINC4252018	Uncategorized Sample	WT	QEPlus2_04192018_31_WT: QEPlus2_04192018_31_WT	| Symbols: TUB3 | tubulin beta chain 3 | chr5:25184501-25186426 FORWARD LENGTH=450	AT5G62700.1-DECOY			0	0.977	2	2	2	6.68e-05	0	YEEEQQYEGEEEDEYDGEEDATADQ	?	?	0.881	0.799	0.248	0	1	0	0	1	0	0	2	3003.03	3410.41	25497.2	25497.2	0	0	Empty	TRUE
baitINC4252018	Uncategorized Sample	WT	QEPlus2_04192018_31_WT: QEPlus2_04192018_31_WT	| Symbols: CAT2 | catalase 2 | chr4:16700937-16703215 REVERSE LENGTH=492	AT4G35090.1		TAIR10_pep_20101214_2.fasta	56932.5	1	5	6	9	0.000301	0.254	DEEVNYFPSR	R	Y	0.855	0.492	3.05	0	1	0	0	1	0	0	2	1255.56	1638.9	8595100	8595100	387	396	Empty	TRUE
baitINC4252018	Uncategorized Sample	WT	QEPlus2_04192018_31_WT: QEPlus2_04192018_31_WT	| Symbols: CAT2 | catalase 2 | chr4:16700937-16703215 REVERSE LENGTH=492	AT4G35090.1		TAIR10_pep_20101214_2.fasta	56932.5	1	5	6	9	0.000301	0.254	GPILLEDYHLVEK	R	L	0.997	0.566	4.24	0	1	0	0	0	1	0	2	1525.83	2032.24	8595240	8595240	38	50	Empty	TRUE
baitINC4252018	Uncategorized Sample	WT	QEPlus2_04192018_31_WT: QEPlus2_04192018_31_WT	| Symbols: CAT2 | catalase 2 | chr4:16700937-16703215 REVERSE LENGTH=492	AT4G35090.1		TAIR10_pep_20101214_2.fasta	56932.5	1	5	6	9	0.000301	0.254	HMDGSGVNTY	R	M	0.864	0.553	2.58	0	1	0	0	1	0	0	1	1080.44	1118.45	4591890	4591890	201	210	Empty	TRUE
baitINC4252018	Uncategorized Sample	WT	QEPlus2_04192018_31_WT: QEPlus2_04192018_31_WT	| Symbols: CAT2 | catalase 2 | chr4:16700937-16703215 REVERSE LENGTH=492	AT4G35090.1		TAIR10_pep_20101214_2.fasta	56932.5	1	5	6	9	0.000301	0.254	ILDFFSHHPESLNMFTFLFDDIGIPQDYR	R	H	0.768	0.417	3.25	0	1	0	0	0	0	1	2	3515.66	3314.57	5162290	5162290	172	200	Empty	TRUE
baitINC4252018	Uncategorized Sample	WT	QEPlus2_04192018_31_WT: QEPlus2_04192018_31_WT	| Symbols: CAT2 | catalase 2 | chr4:16700937-16703215 REVERSE LENGTH=492	AT4G35090.1		TAIR10_pep_20101214_2.fasta	56932.5	1	5	6	9	0.000301	0.254	LFIQIIDPADEDKFDFDPLDVTK	K	T	0.997	0.61	5.28	0	1	0	0	0	2	0	2	2694.36	2870.05	59319700	59119800	269	291	Empty	TRUE
baitINC4252018	Uncategorized Sample	WT	QEPlus2_04192018_31_WT: QEPlus2_04192018_31_WT	| Symbols: CAT2 | catalase 2 | chr4:16700937-16703215 REVERSE LENGTH=492	AT4G35090.1		TAIR10_pep_20101214_2.fasta	56932.5	1	5	6	9	0.000301	0.254	LGPNYLQLPVNAPK	R	C	0.936	0.452	3.92	0	1	0	0	1	0	0	2	1523.86	2091.46	59640000	59640000	356	369	Empty	FALSE	AT1G20620.5,AT1G20620.1
baitINC4252018	Uncategorized Sample	WT	QEPlus2_04192018_31_WT: QEPlus2_04192018_31_WT	| Symbols: CAT2 | catalase 2 | chr4:16700937-16703215 REVERSE LENGTH=492	AT4G35090.1		TAIR10_pep_20101214_2.fasta	56932.5	1	5	6	9	0.000301	0.254	VGGTNHSHATQDLYDSIAAGNYPEWK	R	L	0.997	0.619	6.06	0	1	0	0	0	1	1	2	2831.3	1995.06	21204600	21204600	243	268	Empty	TRUE
baitINC4252018	Uncategorized Sample	WT	QEPlus2_04192018_31_WT: QEPlus2_04192018_31_WT	| Symbols: ATGRP7, CCR2, GR-RBP7, GRP7 | cold, circadian rhythm, and rna binding 2 | chr2:9265477-9266316 REVERSE LENGTH=176	AT2G21660.1		TAIR10_pep_20101214_2.fasta	16890.1	0.994	1	1	2	6.68e-05	0.176	GFGFVTFKDEK	R	A	0.675	0.48	2.74	0	1	0	0	0	1	0	2	1274.64	1876.53	2883390	2883390	50	60	Empty	TRUE
baitINC4252018	Uncategorized Sample	WT	QEPlus2_04192018_31_WT: QEPlus2_04192018_31_WT	| Symbols: ATGRP7, CCR2, GR-RBP7, GRP7 | cold, circadian rhythm, and rna binding 2 | chr2:9265477-9266316 REVERSE LENGTH=176	AT2G21660.1		TAIR10_pep_20101214_2.fasta	16890.1	0.994	1	1	2	6.68e-05	0.176	SGGGGGYSGGGGSYGGGGGR	R	R	0.978	0.498	4.01	0	1	0	0	1	0	0	2	1560.64	944.361	2332400	2332400	105	124	Empty	TRUE
baitINC4252018	Uncategorized Sample	WT	QEPlus2_04192018_31_WT: QEPlus2_04192018_31_WT	| Symbols: ADK1, ATADK1 | adenosine kinase 1 | chr3:3012122-3014624 FORWARD LENGTH=344	AT3G09820.1		TAIR10_pep_20101214_2.fasta	37836.3	0.999	1	1	2	6.68e-05	0.0959	TTVITQGADPVVVAEDGK	R	V	0.997	0.591	4.97	0	1	0	0	1	0	0	2	1799.94	1741.85	8085540	8041290	260	277	Empty	FALSE	AT5G03300.1
baitINC4252018	Uncategorized Sample	WT	QEPlus2_04192018_31_WT: QEPlus2_04192018_31_WT	| Symbols: ADK1, ATADK1 | adenosine kinase 1 | chr3:3012122-3014624 FORWARD LENGTH=344	AT3G09820.1		TAIR10_pep_20101214_2.fasta	37836.3	0.999	1	1	2	6.68e-05	0.0959	VHGWETDDVEQIAIK	R	M	0.997	0.624	4.88	0	1	0	0	0	1	0	2	1739.86	1863.46	8103840	7788770	232	246	Empty	TRUE
baitINC4252018	Uncategorized Sample	WT	QEPlus2_04192018_31_WT: QEPlus2_04192018_31_WT	| Symbols: RPB5E | RNA polymerase II fifth largest subunit, E | chr3:20173673-20175297 FORWARD LENGTH=233	AT3G54490.1-DECOY			0	0.975	2	2	6	0.0002	0	NECCGEEAMTEEM	?	?	0.893	0.613	0.123	0	1	0	0	0	5	0	2	1606.5	234.892	454121	454121	0	0	Empty	TRUE
baitINC4252018	Uncategorized Sample	WT	QEPlus2_04192018_31_WT: QEPlus2_04192018_31_WT	| Symbols: RPB5E | RNA polymerase II fifth largest subunit, E | chr3:20173673-20175297 FORWARD LENGTH=233	AT3G54490.1-DECOY			0	0.975	2	2	6	0.0002	0	NTGDDFTSEVNECCGEEAMTEEM	?	?	0.768	-0.374	0.214	0	1	0	0	1	0	0	2	2688.91	2633.76	9133280	8923840	0	0	Empty	TRUE
baitINC4252018	Uncategorized Sample	WT	QEPlus2_04192018_31_WT: QEPlus2_04192018_31_WT	| Symbols: AGT, AGT1, SGAT | alanine:glyoxylate aminotransferase | chr2:5539417-5540902 REVERSE LENGTH=401	AT2G13360.2		TAIR10_pep_20101214_2.fasta	44209.1	1	5	8	12	0.000401	0.222	AALDLIFEEGLENIIAR	R	H	0.997	0.617	5.28	0	1	0	0	3	3	0	2	1887.02	3254.42	30897100	30897100	261	277	Empty	TRUE
baitINC4252018	Uncategorized Sample	WT	QEPlus2_04192018_31_WT: QEPlus2_04192018_31_WT	| Symbols: AGT, AGT1, SGAT | alanine:glyoxylate aminotransferase | chr2:5539417-5540902 REVERSE LENGTH=401	AT2G13360.2		TAIR10_pep_20101214_2.fasta	44209.1	1	5	8	12	0.000401	0.222	HHLFVPGPVNIPEPVIR	R	A	0.996	0.509	4.38	0	1	0	0	0	1	1	2	1921.08	2046.99	19248600	18677600	10	26	Empty	TRUE
baitINC4252018	Uncategorized Sample	WT	QEPlus2_04192018_31_WT: QEPlus2_04192018_31_WT	| Symbols: AGT, AGT1, SGAT | alanine:glyoxylate aminotransferase | chr2:5539417-5540902 REVERSE LENGTH=401	AT2G13360.2		TAIR10_pep_20101214_2.fasta	44209.1	1	5	8	12	0.000401	0.222	LSQDENHTIK	K	A	0.838	0.42	3.41	0	1	0	0	0	1	0	2	1184.59	786.573	2953450	2953450	130	139	Empty	TRUE
baitINC4252018	Uncategorized Sample	WT	QEPlus2_04192018_31_WT: QEPlus2_04192018_31_WT	| Symbols: AGT, AGT1, SGAT | alanine:glyoxylate aminotransferase | chr2:5539417-5540902 REVERSE LENGTH=401	AT2G13360.2		TAIR10_pep_20101214_2.fasta	44209.1	1	5	8	12	0.000401	0.222	MDEWGVDVALTGSQK	R	A	0.997	0.662	4.62	0	1	0	0	1	0	0	2	1635.77	2094.49	16828000	16059700	187	201	Empty	TRUE
baitINC4252018	Uncategorized Sample	WT	QEPlus2_04192018_31_WT: QEPlus2_04192018_31_WT	| Symbols: AGT, AGT1, SGAT | alanine:glyoxylate aminotransferase | chr2:5539417-5540902 REVERSE LENGTH=401	AT2G13360.2		TAIR10_pep_20101214_2.fasta	44209.1	1	5	8	12	0.000401	0.222	TTSGTPFLFPTTGTGAWESALTNTLSPGDR	K	I	0.997	0.673	5.39	0	1	0	0	0	2	0	2	3083.5	2871.59	12823100	12770500	57	86	Empty	TRUE
baitINC4252018	Uncategorized Sample	WT	QEPlus2_04192018_31_WT: QEPlus2_04192018_31_WT	| Symbols: CPN60A, CH-CPN60A, SLP | chaperonin-60alpha | chr2:11926603-11929184 FORWARD LENGTH=586	AT2G28000.1		TAIR10_pep_20101214_2.fasta	62073.4	1	4	5	5	0.000167	0.119	APLLIIAEDVTGEALATLVVNK	R	L	0.997	0.682	6.72	0	1	0	0	1	1	0	2	2250.3	3362.99	38468000	37028300	289	310	Empty	TRUE
baitINC4252018	Uncategorized Sample	WT	QEPlus2_04192018_31_WT: QEPlus2_04192018_31_WT	| Symbols: CPN60A, CH-CPN60A, SLP | chaperonin-60alpha | chr2:11926603-11929184 FORWARD LENGTH=586	AT2G28000.1		TAIR10_pep_20101214_2.fasta	62073.4	1	4	5	5	0.000167	0.119	AVASISAGNDDLIGSMIADAIDK	R	V	0.877	0.506	3.22	0	1	0	0	0	1	0	2	2247.12	2935.81	1712530	1712530	190	212	Empty	TRUE
baitINC4252018	Uncategorized Sample	WT	QEPlus2_04192018_31_WT: QEPlus2_04192018_31_WT	| Symbols: CPN60A, CH-CPN60A, SLP | chaperonin-60alpha | chr2:11926603-11929184 FORWARD LENGTH=586	AT2G28000.1		TAIR10_pep_20101214_2.fasta	62073.4	1	4	5	5	0.000167	0.119	ELFETDSVYDSEK	K	L	0.837	0.559	2.92	0	1	0	0	1	0	0	2	1561.69	1789.27	8267870	8267870	396	408	Empty	TRUE
baitINC4252018	Uncategorized Sample	WT	QEPlus2_04192018_31_WT: QEPlus2_04192018_31_WT	| Symbols: CPN60A, CH-CPN60A, SLP | chaperonin-60alpha | chr2:11926603-11929184 FORWARD LENGTH=586	AT2G28000.1		TAIR10_pep_20101214_2.fasta	62073.4	1	4	5	5	0.000167	0.119	VGAATETELEDR	K	K	0.883	0.511	3.57	0	1	0	0	1	0	0	2	1290.62	1270.8	7154130	7154130	425	436	Empty	TRUE
baitINC4252018	Uncategorized Sample	WT	QEPlus2_04192018_31_WT: QEPlus2_04192018_31_WT	| Symbols: | transcription factor-related | chr5:23901555-23902379 FORWARD LENGTH=186	AT5G59230.1-DECOY			0	0.91	2	2	2	6.68e-05	0	DFQCMVLHQINMDDDDIDDEEDDDDENLPEEN	?	?	0.666	-0.538	0.0438	0	1	0	0	0	1	0	2	3885.42	3224.26	465279	465279	0	0	Empty	TRUE
baitINC4252018	Uncategorized Sample	WT	QEPlus2_04192018_31_WT: QEPlus2_04192018_31_WT	| Symbols: | transcription factor-related | chr5:23901555-23902379 FORWARD LENGTH=186	AT5G59230.1-DECOY			0	0.91	2	2	2	6.68e-05	0	FQCMVLHQINMDDDDIDDEEDDDDENLPEENEDVDVIAEDR	?	?	0.731	-0.366	0.324	0	1	0	0	0	0	1	2	4925.95	3038.52	1268650	1268650	0	0	Empty	TRUE
baitINC4252018	Uncategorized Sample	WT	QEPlus2_04192018_31_WT: QEPlus2_04192018_31_WT	| Symbols: | GTP binding Elongation factor Tu family protein | chr1:2463350-2464792 REVERSE LENGTH=449	AT1G07940.1		TAIR10_pep_20101214_2.fasta	49503.4	1	4	9	10	0.000334	0.12	MTPTKPMVVETFSEYPPLGR	K	F	0.997	0.659	5.43	0	1	0	0	0	4	0	2	2312.13	1985.48	50195000	48361700	392	411	Empty	TRUE
baitINC4252018	Uncategorized Sample	WT	QEPlus2_04192018_31_WT: QEPlus2_04192018_31_WT	| Symbols: | GTP binding Elongation factor Tu family protein | chr1:2463350-2464792 REVERSE LENGTH=449	AT1G07940.1		TAIR10_pep_20101214_2.fasta	49503.4	1	4	9	10	0.000334	0.12	PGMVVTFAPTGLTTEVK	K	S	0.997	0.616	4.51	0	1	0	0	2	0	0	1	1763.93	2163.43	21426900	21178800	262	278	Empty	TRUE
baitINC4252018	Uncategorized Sample	WT	QEPlus2_04192018_31_WT: QEPlus2_04192018_31_WT	| Symbols: | GTP binding Elongation factor Tu family protein | chr1:2463350-2464792 REVERSE LENGTH=449	AT1G07940.1		TAIR10_pep_20101214_2.fasta	49503.4	1	4	9	10	0.000334	0.12	STTTGHLIYK	K	L	0.81	0.476	2.94	0	1	0	0	1	0	0	2	1120.6	1123.29	13162100	13162200	21	30	Empty	TRUE
baitINC4252018	Uncategorized Sample	WT	QEPlus2_04192018_31_WT: QEPlus2_04192018_31_WT	| Symbols: | GTP binding Elongation factor Tu family protein | chr1:2463350-2464792 REVERSE LENGTH=449	AT1G07940.1		TAIR10_pep_20101214_2.fasta	49503.4	1	4	9	10	0.000334	0.12	VETGMIKPGMVVTFAPTGLTTEVK	R	S	0.997	0.634	5.4	0	1	0	0	0	3	0	2	2506.33	2180.82	62761500	57979000	255	278	Empty	TRUE
baitINC4252018	Uncategorized Sample	WT	QEPlus2_04192018_31_WT: QEPlus2_04192018_31_WT	| Symbols: ATPD | ATP synthase delta-subunit gene | chr4:6100799-6101503 FORWARD LENGTH=234	AT4G09650.1		TAIR10_pep_20101214_2.fasta	25669.1	1	3	3	4	0.000134	0.197	LEQVFSDPQVLNFFANPTITVEK	K	K	0.997	0.725	5.51	0	1	0	0	0	2	0	2	2636.36	2891.33	9110060	9110060	79	101	Empty	TRUE
baitINC4252018	Uncategorized Sample	WT	QEPlus2_04192018_31_WT: QEPlus2_04192018_31_WT	| Symbols: ATPD | ATP synthase delta-subunit gene | chr4:6100799-6101503 FORWARD LENGTH=234	AT4G09650.1		TAIR10_pep_20101214_2.fasta	25669.1	1	3	3	4	0.000134	0.197	LTDTQLAEVR	K	S	0.907	0.402	3.63	0	1	0	0	1	0	0	2	1145.62	1446.87	25201300	25201300	149	158	Empty	TRUE
baitINC4252018	Uncategorized Sample	WT	QEPlus2_04192018_31_WT: QEPlus2_04192018_31_WT	| Symbols: ATPD | ATP synthase delta-subunit gene | chr4:6100799-6101503 FORWARD LENGTH=234	AT4G09650.1		TAIR10_pep_20101214_2.fasta	25669.1	1	3	3	4	0.000134	0.197	NDTMELTVTDIEK	R	L	0.949	0.616	3.76	0	1	0	0	1	0	0	2	1524.71	1678.7	4821520	4821520	66	78	Empty	TRUE
baitINC4252018	Uncategorized Sample	WT	QEPlus2_04192018_31_WT: QEPlus2_04192018_31_WT	| Symbols: | Ribosomal protein L6 family protein | chr1:6377448-6378548 REVERSE LENGTH=233	AT1G18540.1		TAIR10_pep_20101214_2.fasta	26153.6	0.841	0	0	10	0.000334	0.176	ASITPGTVLIILAGR	K	F	0.997	0.592	5.04	0	1	0	0	3	2	0	2	1481.91	2845.22	53777700	53777700	87	101	Empty	FALSE	AT1G74060.1,AT1G74050.1
baitINC4252018	Uncategorized Sample	WT	QEPlus2_04192018_31_WT: QEPlus2_04192018_31_WT	| Symbols: | Ribosomal protein L6 family protein | chr1:6377448-6378548 REVERSE LENGTH=233	AT1G18540.1		TAIR10_pep_20101214_2.fasta	26153.6	0.841	0	0	10	0.000334	0.176	KTEGEFFEAEKEEK	K	K	0.997	0.512	5.29	0	1	0	0	0	1	1	2	1700.8	1270.69	37714200	37649200	171	184	Empty	FALSE	AT1G74060.1,AT1G74050.1
baitINC4252018	Uncategorized Sample	WT	QEPlus2_04192018_31_WT: QEPlus2_04192018_31_WT	| Symbols: | Ribosomal protein L6 family protein | chr1:6377448-6378548 REVERSE LENGTH=233	AT1G18540.1		TAIR10_pep_20101214_2.fasta	26153.6	0.841	0	0	10	0.000334	0.176	TEGEFFEAEKEEK	K	K	0.997	0.577	4.19	0	1	0	0	1	1	0	2	1572.71	1423.46	61703600	61703600	172	184	Empty	FALSE	AT1G74060.1,AT1G74050.1
baitINC4252018	Uncategorized Sample	WT	QEPlus2_04192018_31_WT: QEPlus2_04192018_31_WT	| Symbols: | Ribosomal protein L6 family protein | chr1:6377448-6378548 REVERSE LENGTH=233	AT1G18540.1		TAIR10_pep_20101214_2.fasta	26153.6	0.841	0	0	10	0.000334	0.176	VNQAYVIGTSTK	R	I	0.964	0.494	3.98	0	1	0	0	1	0	0	2	1280.68	1374.23	24124700	24124700	134	145	Empty	FALSE	AT1G74060.1,AT1G74050.1
baitINC4252018	Uncategorized Sample	WT	QEPlus2_04192018_31_WT: QEPlus2_04192018_31_WT	| Symbols: | unknown protein; FUNCTIONS IN: molecular_function unknown; INVOLVED IN: N-terminal protein myristoylation; LOCATED IN: plasma membrane; EXPRESSED IN: 23 plant structures; EXPRESSED DURING: 14 growth stages; CONTAINS InterPro DOMAIN/s: Protein of unknown function DUF630 (InterPro:IPR006868), Protein of unknown function DUF632 (InterPro:IPR006867); BEST Arabidopsis thaliana protein mat…	AT1G52320.2		TAIR10_pep_20101214_2.fasta	90455.4	0.996	3	3	3	0.0001	0.0476	EEDGALDNDDDDDDDDDDSEMENR	I	D	0.68	-0.659	0.0287	0	1	0	0	1	0	0	1	2759.9	3325.68	4154110	4154110	152	175	Empty	TRUE
baitINC4252018	Uncategorized Sample	WT	QEPlus2_04192018_31_WT: QEPlus2_04192018_31_WT	| Symbols: | unknown protein; FUNCTIONS IN: molecular_function unknown; INVOLVED IN: N-terminal protein myristoylation; LOCATED IN: plasma membrane; EXPRESSED IN: 23 plant structures; EXPRESSED DURING: 14 growth stages; CONTAINS InterPro DOMAIN/s: Protein of unknown function DUF630 (InterPro:IPR006868), Protein of unknown function DUF632 (InterPro:IPR006867); BEST Arabidopsis thaliana protein mat…	AT1G52320.2		TAIR10_pep_20101214_2.fasta	90455.4	0.996	3	3	3	0.0001	0.0476	NDDDDDDDDDDSEMENR	D	D	0.882	0.59	0.078	0	1	0	0	1	0	0	1	2046.61	2878.11	10775500	10259300	159	175	Empty	TRUE
baitINC4252018	Uncategorized Sample	WT	QEPlus2_04192018_31_WT: QEPlus2_04192018_31_WT	| Symbols: | unknown protein; FUNCTIONS IN: molecular_function unknown; INVOLVED IN: N-terminal protein myristoylation; LOCATED IN: plasma membrane; EXPRESSED IN: 23 plant structures; EXPRESSED DURING: 14 growth stages; CONTAINS InterPro DOMAIN/s: Protein of unknown function DUF630 (InterPro:IPR006868), Protein of unknown function DUF632 (InterPro:IPR006867); BEST Arabidopsis thaliana protein mat…	AT1G52320.2		TAIR10_pep_20101214_2.fasta	90455.4	0.996	3	3	3	0.0001	0.0476	SGGGHAGSGLNGIEEDGALDNDDDDDDDDDDSEMENRD	R	R	0.888	0.483	0.327	0	1	0	0	0	1	0	1	3939.43	2891.23	356575	356575	139	176	Empty	TRUE
baitINC4252018	Uncategorized Sample	WT	QEPlus2_04192018_31_WT: QEPlus2_04192018_31_WT	| Symbols: | ATP binding;GTP binding;nucleotide binding;nucleoside-triphosphatases | chr5:19189411-19192516 FORWARD LENGTH=948	AT5G47260.1		TAIR10_pep_20101214_2.fasta	107736	0.95	2	2	2	6.68e-05	0.0274	AVVHRALPPLVIK	E	M	0.764	-0.4	0.195	0	1	0	0	1	0	0	1	1412.91	3535.45	1603400	1603400	131	143	Empty	TRUE
baitINC4252018	Uncategorized Sample	WT	QEPlus2_04192018_31_WT: QEPlus2_04192018_31_WT	| Symbols: | ATP binding;GTP binding;nucleotide binding;nucleoside-triphosphatases | chr5:19189411-19192516 FORWARD LENGTH=948	AT5G47260.1		TAIR10_pep_20101214_2.fasta	107736	0.95	2	2	2	6.68e-05	0.0274	EAVVHRALPPLVIKMPPIQLTVSQAK	F	L	0.788	-0.343	0.34	0	1	0	0	0	1	0	1	2835.66	3020.34	764125	764125	130	155	Empty	TRUE
baitINC4252018	Uncategorized Sample	WT	QEPlus2_04192018_31_WT: QEPlus2_04192018_31_WT	| Symbols: CYP705A20 | cytochrome P450, family 705, subfamily A, polypeptide 20 | chr3:7021495-7023113 FORWARD LENGTH=510	AT3G20110.1		TAIR10_pep_20101214_2.fasta	58051.1	0.965	2	2	3	0.0001	0.0451	KLLVTKLLGPQA	K	L	0.798	-0.405	0.204	0	1	0	0	1	0	0	1	1280.83	3555.68	11378900	11378900	137	148	Empty	TRUE
baitINC4252018	Uncategorized Sample	WT	QEPlus2_04192018_31_WT: QEPlus2_04192018_31_WT	| Symbols: CYP705A20 | cytochrome P450, family 705, subfamily A, polypeptide 20 | chr3:7021495-7023113 FORWARD LENGTH=510	AT3G20110.1		TAIR10_pep_20101214_2.fasta	58051.1	0.965	2	2	3	0.0001	0.0451	TKKVLLVNILR	L	W	0.819	-0.454	0.196	0	1	0	0	2	0	0	1	1297.86	3553.41	4598890	4598890	221	231	Empty	TRUE
baitINC4252018	Uncategorized Sample	WT	QEPlus2_04192018_31_WT: QEPlus2_04192018_31_WT	| Symbols: | SH3 domain-containing protein | chr4:18182315-18184340 FORWARD LENGTH=169	AT4G39020.1		TAIR10_pep_20101214_2.fasta	19450.7	0.988	2	2	2	6.68e-05	0.124	TLMMAECCEECCEQMEEDAY	K	S	0.924	0.648	0.355	0	1	0	0	0	1	0	1	2636.86	2680.88	1208460	1208460	57	76	Empty	TRUE
baitINC4252018	Uncategorized Sample	WT	QEPlus2_04192018_31_WT: QEPlus2_04192018_31_WT	| Symbols: | SH3 domain-containing protein | chr4:18182315-18184340 FORWARD LENGTH=169	AT4G39020.1		TAIR10_pep_20101214_2.fasta	19450.7	0.988	2	2	2	6.68e-05	0.124	TLMMAECCEECCEQMEEDAYS	K	E	0.839	0.479	0.258	0	1	0	0	1	0	0	1	2707.89	2936.78	2788380	2788380	57	77	Empty	TRUE
baitINC4252018	Uncategorized Sample	WT	QEPlus2_04192018_31_WT: QEPlus2_04192018_31_WT	| Symbols: PSBB | photosystem II reaction center protein B | chrC:72371-73897 FORWARD LENGTH=508	ATCG00680.1		TAIR10_pep_20101214_2.fasta	56037.9	1	10	19	28	0.000935	0.254	AFYDYIGNNPAK	L	G	0.867	0.564	3.1	0	1	0	0	1	0	0	1	1372.65	1823.19	16080000	16080000	310	321	Empty	TRUE
baitINC4252018	Uncategorized Sample	WT	QEPlus2_04192018_31_WT: QEPlus2_04192018_31_WT	| Symbols: PSBB | photosystem II reaction center protein B | chrC:72371-73897 FORWARD LENGTH=508	ATCG00680.1		TAIR10_pep_20101214_2.fasta	56037.9	1	10	19	28	0.000935	0.254	AGSMDNGDGIAVGWLGHPVFR	R	N	0.997	0.736	5.31	0	1	0	0	0	4	0	2	2157.02	2308.49	62822700	57738600	327	347	Empty	TRUE
baitINC4252018	Uncategorized Sample	WT	QEPlus2_04192018_31_WT: QEPlus2_04192018_31_WT	| Symbols: PSBB | photosystem II reaction center protein B | chrC:72371-73897 FORWARD LENGTH=508	ATCG00680.1		TAIR10_pep_20101214_2.fasta	56037.9	1	10	19	28	0.000935	0.254	AQLGEIFELDR	R	A	0.908	0.498	3.4	0	1	0	0	2	0	0	2	1290.67	2253.53	136521000	135307000	424	434	Empty	TRUE
baitINC4252018	Uncategorized Sample	WT	QEPlus2_04192018_31_WT: QEPlus2_04192018_31_WT	| Symbols: PSBB | photosystem II reaction center protein B | chrC:72371-73897 FORWARD LENGTH=508	ATCG00680.1		TAIR10_pep_20101214_2.fasta	56037.9	1	10	19	28	0.000935	0.254	DVFAGIDPDLDAQVEFGAFQK	R	L	0.997	0.667	5.59	0	1	0	0	1	3	0	2	2282.1	2741.98	20596000	20596000	477	497	Empty	TRUE
baitINC4252018	Uncategorized Sample	WT	QEPlus2_04192018_31_WT: QEPlus2_04192018_31_WT	| Symbols: PSBB | photosystem II reaction center protein B | chrC:72371-73897 FORWARD LENGTH=508	ATCG00680.1		TAIR10_pep_20101214_2.fasta	56037.9	1	10	19	28	0.000935	0.254	LAFYDYIGNNPAK	K	G	0.909	0.589	3.6	0	1	0	0	2	0	0	2	1485.74	2085.82	79784400	79673800	309	321	Empty	TRUE
baitINC4252018	Uncategorized Sample	WT	QEPlus2_04192018_31_WT: QEPlus2_04192018_31_WT	| Symbols: PSBB | photosystem II reaction center protein B | chrC:72371-73897 FORWARD LENGTH=508	ATCG00680.1		TAIR10_pep_20101214_2.fasta	56037.9	1	10	19	28	0.000935	0.254	MPTFFETFPVVLVDGDGIVR	R	A	0.997	0.641	5.43	0	1	0	0	3	6	0	2	2239.15	3165.74	107308000	106768000	359	378	Empty	TRUE
baitINC4252018	Uncategorized Sample	WT	QEPlus2_04192018_31_WT: QEPlus2_04192018_31_WT	| Symbols: PSBB | photosystem II reaction center protein B | chrC:72371-73897 FORWARD LENGTH=508	ATCG00680.1		TAIR10_pep_20101214_2.fasta	56037.9	1	10	19	28	0.000935	0.254	RMPTFFETFPVVLVDGDGIVR	R	A	0.997	0.737	5.57	0	1	0	0	0	1	0	2	2411.24	2782.47	8656190	8656190	358	378	Empty	TRUE
baitINC4252018	Uncategorized Sample	WT	QEPlus2_04192018_31_WT: QEPlus2_04192018_31_WT	| Symbols: PSBB | photosystem II reaction center protein B | chrC:72371-73897 FORWARD LENGTH=508	ATCG00680.1		TAIR10_pep_20101214_2.fasta	56037.9	1	10	19	28	0.000935	0.254	VHTVVLNDPGR	R	L	0.798	0.536	2.48	0	1	0	0	0	1	0	2	1206.66	1196.45	59822300	59822300	8	18	Empty	TRUE
baitINC4252018	Uncategorized Sample	WT	QEPlus2_04192018_31_WT: QEPlus2_04192018_31_WT	| Symbols: PSBB | photosystem II reaction center protein B | chrC:72371-73897 FORWARD LENGTH=508	ATCG00680.1		TAIR10_pep_20101214_2.fasta	56037.9	1	10	19	28	0.000935	0.254	VSAGLAENQSLSEAWAK	R	I	0.997	0.592	5.15	0	1	0	0	2	1	0	2	1760.88	1890.06	65657100	63790700	288	304	Empty	TRUE
baitINC4252018	Uncategorized Sample	WT	QEPlus2_04192018_31_WT: QEPlus2_04192018_31_WT	| Symbols: PSBB | photosystem II reaction center protein B | chrC:72371-73897 FORWARD LENGTH=508	ATCG00680.1		TAIR10_pep_20101214_2.fasta	56037.9	1	10	19	28	0.000935	0.254	YQWDQGYFQQEIYR	R	R	0.96	0.606	3.83	0	1	0	0	1	0	0	2	1924.85	2212.84	17889700	17744700	273	286	Empty	TRUE
baitINC4252018	Uncategorized Sample	WT	QEPlus2_04192018_31_WT: QEPlus2_04192018_31_WT	| Symbols: ACR4, CR4 | crinkly4 | chr3:21959871-21962558 REVERSE LENGTH=895	AT3G59420.1		TAIR10_pep_20101214_2.fasta	98183	0.976	2	3	3	0.0001	0.0335	SDQVCVYNCSSCSSHDCSSNCSS	R	S	0.909	0.437	0.361	0	1	0	0	2	0	0	1	2688.88	2710.3	8835840	8835840	391	413	Empty	TRUE
baitINC4252018	Uncategorized Sample	WT	QEPlus2_04192018_31_WT: QEPlus2_04192018_31_WT	| Symbols: ACR4, CR4 | crinkly4 | chr3:21959871-21962558 REVERSE LENGTH=895	AT3G59420.1		TAIR10_pep_20101214_2.fasta	98183	0.976	2	3	3	0.0001	0.0335	YNCSSCSSHDCSSNCSSSATSGGK	V	E	0.742	-0.685	0.0162	0	1	0	0	1	0	0	1	2588.89	3102.11	217619	217619	397	420	Empty	TRUE
baitINC4252018	Uncategorized Sample	WT	QEPlus2_04192018_31_WT: QEPlus2_04192018_31_WT	| Symbols: HOG1, EMB1395, SAHH1, MEE58, ATSAHH1 | S-adenosyl-L-homocysteine hydrolase | chr4:8054931-8056676 FORWARD LENGTH=485	AT4G13940.1		TAIR10_pep_20101214_2.fasta	53379.2	1	2	2	2	6.68e-05	0.0845	ALDWGPGGGPDLIVDDGGDATLLIHEGVK	R	A	0.997	0.668	6.11	0	1	0	0	0	1	0	2	2887.45	2548.41	7987620	7556130	124	152	Empty	TRUE
baitINC4252018	Uncategorized Sample	WT	QEPlus2_04192018_31_WT: QEPlus2_04192018_31_WT	| Symbols: HOG1, EMB1395, SAHH1, MEE58, ATSAHH1 | S-adenosyl-L-homocysteine hydrolase | chr4:8054931-8056676 FORWARD LENGTH=485	AT4G13940.1		TAIR10_pep_20101214_2.fasta	53379.2	1	2	2	2	6.68e-05	0.0845	STQDHAAAAIAR	F	D	0.915	0.613	3.45	0	1	0	0	0	1	0	1	1211.61	906.419	2396560	2396560	90	101	Empty	TRUE
baitINC4252018	Uncategorized Sample	WT	QEPlus2_04192018_31_WT: QEPlus2_04192018_31_WT	| Symbols: PSBQ, PSBQ-2, PSII-Q | photosystem II subunit Q-2 | chr4:2672093-2673170 REVERSE LENGTH=230	AT4G05180.1		TAIR10_pep_20101214_2.fasta	24643.9	0.895	1	1	2	6.68e-05	0.139	KAWPYVQNDLR	K	L	0.717	0.412	3.06	0	1	0	0	0	1	0	2	1389.73	1627.27	6979800	6979800	150	160	Empty	FALSE	AT4G21280.1
baitINC4252018	Uncategorized Sample	WT	QEPlus2_04192018_31_WT: QEPlus2_04192018_31_WT	| Symbols: PSBQ, PSBQ-2, PSII-Q | photosystem II subunit Q-2 | chr4:2672093-2673170 REVERSE LENGTH=230	AT4G05180.1		TAIR10_pep_20101214_2.fasta	24643.9	0.895	1	1	2	6.68e-05	0.139	VGGPPLPSGGLPGTDNSDQAR	K	D	0.783	0.446	3.31	0	1	0	0	0	1	0	2	1991.98	1493.14	23466700	23466700	89	109	Empty	TRUE
baitINC4252018	Uncategorized Sample	WT	QEPlus2_04192018_31_WT: QEPlus2_04192018_31_WT	| Symbols: MT1C | metallothionein 1C | chr1:2341603-2341865 FORWARD LENGTH=45	AT1G07610.1		TAIR10_pep_20101214_2.fasta	4494.5	0.991	3	3	4	0.000134	0.978	KECDNCSCGSNCSCGSSCNC	N	-	0.632	0.15	0.0426	0	1	0	0	0	1	0	1	2404.7	2655.7	3315210	3315210	26	45	Empty	TRUE
baitINC4252018	Uncategorized Sample	WT	QEPlus2_04192018_31_WT: QEPlus2_04192018_31_WT	| Symbols: MT1C | metallothionein 1C | chr1:2341603-2341865 FORWARD LENGTH=45	AT1G07610.1		TAIR10_pep_20101214_2.fasta	4494.5	0.991	3	3	4	0.000134	0.978	MAGSNCGCGSSCKCGDSCSCE	-	K	0.754	-0.647	0.0461	0	1	0	0	2	0	0	1	2372.74	2915.34	11947500	11383800	1	21	Empty	TRUE
baitINC4252018	Uncategorized Sample	WT	QEPlus2_04192018_31_WT: QEPlus2_04192018_31_WT	| Symbols: MT1C | metallothionein 1C | chr1:2341603-2341865 FORWARD LENGTH=45	AT1G07610.1		TAIR10_pep_20101214_2.fasta	4494.5	0.991	3	3	4	0.000134	0.978	MAGSNCGCGSSCKCGDSCSCEKNY	-	N	0.902	0.534	0.231	0	1	0	0	0	1	0	1	2736.92	3006.4	486841	486841	1	24	Empty	TRUE
baitINC4252018	Uncategorized Sample	WT	QEPlus2_04192018_31_WT: QEPlus2_04192018_31_WT	| Symbols: ATPME3, PME3 | pectin methylesterase 3 | chr3:4772214-4775095 REVERSE LENGTH=592	AT3G14310.1		TAIR10_pep_20101214_2.fasta	64256.5	1	3	3	3	0.0001	0.0676	DITFQNTAGPSK	R	H	0.873	0.451	3.18	0	1	0	0	1	0	0	2	1278.63	1420.98	14744300	14744300	373	384	Empty	TRUE
baitINC4252018	Uncategorized Sample	WT	QEPlus2_04192018_31_WT: QEPlus2_04192018_31_WT	| Symbols: ATPME3, PME3 | pectin methylesterase 3 | chr3:4772214-4775095 REVERSE LENGTH=592	AT3G14310.1		TAIR10_pep_20101214_2.fasta	64256.5	1	3	3	3	0.0001	0.0676	TDPNQNTGIVIQK	R	C	0.857	0.589	2.77	0	1	0	0	1	0	0	2	1427.75	1331.22	10367000	10367000	464	476	Empty	TRUE
baitINC4252018	Uncategorized Sample	WT	QEPlus2_04192018_31_WT: QEPlus2_04192018_31_WT	| Symbols: ATPME3, PME3 | pectin methylesterase 3 | chr3:4772214-4775095 REVERSE LENGTH=592	AT3G14310.1		TAIR10_pep_20101214_2.fasta	64256.5	1	3	3	3	0.0001	0.0676	TVAAAVAAAPENSNK	K	R	0.997	0.561	4.88	0	1	0	0	1	0	0	2	1413.73	1207.37	10164600	10164600	294	308	Empty	TRUE
baitINC4252018	Uncategorized Sample	WT	QEPlus2_04192018_31_WT: QEPlus2_04192018_31_WT	| Symbols: | Ribosomal protein L13 family protein | chr3:9064613-9065871 FORWARD LENGTH=206	AT3G24830.1		TAIR10_pep_20101214_2.fasta	23459.3	0.845	1	1	2	6.68e-05	0.121	LSSEVGWNHYDTIK	R	E	0.997	0.556	4.36	0	1	0	0	0	1	0	2	1648.8	1662.07	4754480	4754470	146	159	Empty	FALSE	AT3G07110.2,AT3G07110.1
baitINC4252018	Uncategorized Sample	WT	QEPlus2_04192018_31_WT: QEPlus2_04192018_31_WT	| Symbols: | Ribosomal protein L13 family protein | chr3:9064613-9065871 FORWARD LENGTH=206	AT3G24830.1		TAIR10_pep_20101214_2.fasta	23459.3	0.845	1	1	2	6.68e-05	0.121	VFEGVPPPYDK	K	V	0.684	0.449	3.08	0	1	0	0	1	0	0	2	1247.63	1656.69	6290520	6242450	109	119	Empty	TRUE
baitINC4252018	Uncategorized Sample	WT	QEPlus2_04192018_31_WT: QEPlus2_04192018_31_WT	| Symbols: PSBA | photosystem II reaction center protein A | chrC:383-1444 REVERSE LENGTH=353	ATCG00020.1		TAIR10_pep_20101214_2.fasta	38937.6	0.998	3	4	5	0.000167	0.0963	ANLGMEVMHER	R	N	0.907	0.5	3.27	0	1	0	0	1	1	0	2	1318.59	1043.13	10867400	10867400	324	334	Empty	TRUE
baitINC4252018	Uncategorized Sample	WT	QEPlus2_04192018_31_WT: QEPlus2_04192018_31_WT	| Symbols: PSBA | photosystem II reaction center protein A | chrC:383-1444 REVERSE LENGTH=353	ATCG00020.1		TAIR10_pep_20101214_2.fasta	38937.6	0.998	3	4	5	0.000167	0.0963	NFNQSVVDSQGR	F	V	0.813	0.53	3.05	0	1	0	0	1	0	0	1	1350.64	1304.87	2297210	2297210	301	312	Empty	TRUE
baitINC4252018	Uncategorized Sample	WT	QEPlus2_04192018_31_WT: QEPlus2_04192018_31_WT	| Symbols: PSBA | photosystem II reaction center protein A | chrC:383-1444 REVERSE LENGTH=353	ATCG00020.1		TAIR10_pep_20101214_2.fasta	38937.6	0.998	3	4	5	0.000167	0.0963	VINTWADIINR	R	A	0.899	0.529	3.04	0	1	0	0	2	0	0	2	1314.72	2189.08	103736000	103736000	313	323	Empty	TRUE
baitINC4252018	Uncategorized Sample	WT	QEPlus2_04192018_31_WT: QEPlus2_04192018_31_WT	| Symbols: GS2, GLN2, ATGSL1 | glutamine synthetase 2 | chr5:13831220-13833239 FORWARD LENGTH=430	AT5G35630.3		TAIR10_pep_20101214_2.fasta	47411.3	1	9	13	15	0.000501	0.381	HETASIDQFSWGVANR	K	G	0.904	0.172	4.61	0	1	0	0	0	1	0	2	1817.86	1900.05	16368300	16368300	354	369	Empty	TRUE
baitINC4252018	Uncategorized Sample	WT	QEPlus2_04192018_31_WT: QEPlus2_04192018_31_WT	| Symbols: GS2, GLN2, ATGSL1 | glutamine synthetase 2 | chr5:13831220-13833239 FORWARD LENGTH=430	AT5G35630.3		TAIR10_pep_20101214_2.fasta	47411.3	1	9	13	15	0.000501	0.381	HKEHISAYGEGNER	R	R	0.905	0.571	3	0	1	0	0	0	1	1	2	1626.76	759.283	3520940	3520940	335	348	Empty	TRUE
baitINC4252018	Uncategorized Sample	WT	QEPlus2_04192018_31_WT: QEPlus2_04192018_31_WT	| Symbols: GS2, GLN2, ATGSL1 | glutamine synthetase 2 | chr5:13831220-13833239 FORWARD LENGTH=430	AT5G35630.3		TAIR10_pep_20101214_2.fasta	47411.3	1	9	13	15	0.000501	0.381	IIAEYIWIGGSGIDLR	R	S	0.997	0.59	4.29	0	1	0	0	1	0	0	2	1775.97	2685.39	5350400	5350400	77	92	Empty	TRUE
baitINC4252018	Uncategorized Sample	WT	QEPlus2_04192018_31_WT: QEPlus2_04192018_31_WT	| Symbols: GS2, GLN2, ATGSL1 | glutamine synthetase 2 | chr5:13831220-13833239 FORWARD LENGTH=430	AT5G35630.3		TAIR10_pep_20101214_2.fasta	47411.3	1	9	13	15	0.000501	0.381	ITEQAGVVLTLDPK	R	P	0.948	0.594	3.67	0	1	0	0	2	0	0	1	1483.84	1972.09	13956100	13331100	282	295	Empty	TRUE
baitINC4252018	Uncategorized Sample	WT	QEPlus2_04192018_31_WT: QEPlus2_04192018_31_WT	| Symbols: GS2, GLN2, ATGSL1 | glutamine synthetase 2 | chr5:13831220-13833239 FORWARD LENGTH=430	AT5G35630.3		TAIR10_pep_20101214_2.fasta	47411.3	1	9	13	15	0.000501	0.381	IVTSLLAETTLLWEPTLEAEALAAQK	Y	L	0.997	0.682	5.71	0	1	0	0	0	1	0	1	2811.54	3310.26	8934290	8779210	400	425	Empty	TRUE
baitINC4252018	Uncategorized Sample	WT	QEPlus2_04192018_31_WT: QEPlus2_04192018_31_WT	| Symbols: GS2, GLN2, ATGSL1 | glutamine synthetase 2 | chr5:13831220-13833239 FORWARD LENGTH=430	AT5G35630.3		TAIR10_pep_20101214_2.fasta	47411.3	1	9	13	15	0.000501	0.381	TIEKPVEDPSELPK	R	W	0.982	0.549	4.03	0	1	0	0	1	1	0	2	1581.84	1398.44	26416500	26416500	97	110	Empty	TRUE
baitINC4252018	Uncategorized Sample	WT	QEPlus2_04192018_31_WT: QEPlus2_04192018_31_WT	| Symbols: GS2, GLN2, ATGSL1 | glutamine synthetase 2 | chr5:13831220-13833239 FORWARD LENGTH=430	AT5G35630.3		TAIR10_pep_20101214_2.fasta	47411.3	1	9	13	15	0.000501	0.381	VETLLNLDTKPYSDR	R	I	0.926	0.436	4.01	0	1	0	0	0	1	0	2	1763.92	1901.3	12895800	12895800	62	76	Empty	TRUE
baitINC4252018	Uncategorized Sample	WT	QEPlus2_04192018_31_WT: QEPlus2_04192018_31_WT	| Symbols: GS2, GLN2, ATGSL1 | glutamine synthetase 2 | chr5:13831220-13833239 FORWARD LENGTH=430	AT5G35630.3		TAIR10_pep_20101214_2.fasta	47411.3	1	9	13	15	0.000501	0.381	VSGEVPWFGIEQEYTLLQQNVK	K	W	0.997	0.589	5.24	0	1	0	0	1	3	0	2	2564.3	2898.49	22527500	21926200	177	198	Empty	TRUE
baitINC4252018	Uncategorized Sample	WT	QEPlus2_04192018_31_WT: QEPlus2_04192018_31_WT	| Symbols: GS2, GLN2, ATGSL1 | glutamine synthetase 2 | chr5:13831220-13833239 FORWARD LENGTH=430	AT5G35630.3		TAIR10_pep_20101214_2.fasta	47411.3	1	9	13	15	0.000501	0.381	WNYDGSSTGQAPGEDSEVILYPQAIFR	K	D	0.8	0.582	2.63	0	1	0	0	0	1	0	2	3001.39	2614.77	10726900	10726900	111	137	Empty	TRUE
baitINC4252018	Uncategorized Sample	WT	QEPlus2_04192018_31_WT: QEPlus2_04192018_31_WT	| Symbols: ATPRX Q | Thioredoxin superfamily protein | chr3:9524807-9526123 FORWARD LENGTH=216	AT3G26060.1,AT3G26060.2		TAIR10_pep_20101214_2.fasta	23678.9	1	3	4	6	0.0002	0.227	AGAEVIGISGDDSASHK	K	A	0.997	0.614	5.45	0	1	0	0	1	2	0	2	1613.78	1340.99	28206500	27820500	128	144	Empty	TRUE
baitINC4252018	Uncategorized Sample	WT	QEPlus2_04192018_31_WT: QEPlus2_04192018_31_WT	| Symbols: ATPRX Q | Thioredoxin superfamily protein | chr3:9524807-9526123 FORWARD LENGTH=216	AT3G26060.1,AT3G26060.2		TAIR10_pep_20101214_2.fasta	23678.9	1	3	4	6	0.0002	0.227	KDWGVPGDLFGALPGR	R	Q	0.912	0.46	3.77	0	1	0	0	0	2	0	2	1684.88	2366.38	18014200	17788400	166	181	Empty	TRUE
baitINC4252018	Uncategorized Sample	WT	QEPlus2_04192018_31_WT: QEPlus2_04192018_31_WT	| Symbols: ATPRX Q | Thioredoxin superfamily protein | chr3:9524807-9526123 FORWARD LENGTH=216	AT3G26060.1,AT3G26060.2		TAIR10_pep_20101214_2.fasta	23678.9	1	3	4	6	0.0002	0.227	NGVVQLIYNNQFQPEK	K	H	0.924	0.536	3.65	0	1	0	0	0	1	0	2	1891.95	2381.15	4548650	4548650	189	204	Empty	TRUE
baitINC4252018	Uncategorized Sample	WT	QEPlus2_04192018_31_WT: QEPlus2_04192018_31_WT	| Symbols: | Translation protein SH3-like family protein | chr3:18504311-18504751 FORWARD LENGTH=146	AT3G49910.1		TAIR10_pep_20101214_2.fasta	16944.7	1	4	4	6	0.0002	0.322	AHFTASSSER	K	R	0.892	0.493	3.17	0	1	0	0	0	2	0	2	1092.51	759.895	4900470	4900470	17	26	Empty	TRUE
baitINC4252018	Uncategorized Sample	WT	QEPlus2_04192018_31_WT: QEPlus2_04192018_31_WT	| Symbols: | Translation protein SH3-like family protein | chr3:18504311-18504751 FORWARD LENGTH=146	AT3G49910.1		TAIR10_pep_20101214_2.fasta	16944.7	1	4	4	6	0.0002	0.322	FTSEDVMQNVD	K	-	0.909	0.557	3.2	0	1	0	0	1	0	0	2	1284.54	1813.27	10722000	10533400	136	146	Empty	TRUE
baitINC4252018	Uncategorized Sample	WT	QEPlus2_04192018_31_WT: QEPlus2_04192018_31_WT	| Symbols: | Translation protein SH3-like family protein | chr3:18504311-18504751 FORWARD LENGTH=146	AT3G49910.1		TAIR10_pep_20101214_2.fasta	16944.7	1	4	4	6	0.0002	0.322	VIMSSPLSTDLR	R	Q	0.762	0.527	2.34	0	1	0	0	2	0	0	2	1318.7	1924.26	79790200	79786400	28	39	Empty	TRUE
baitINC4252018	Uncategorized Sample	WT	QEPlus2_04192018_31_WT: QEPlus2_04192018_31_WT	| Symbols: | Translation protein SH3-like family protein | chr3:18504311-18504751 FORWARD LENGTH=146	AT3G49910.1		TAIR10_pep_20101214_2.fasta	16944.7	1	4	4	6	0.0002	0.322	VNGTTVNVGIQPSK	K	V	0.997	0.645	5.01	0	1	0	0	1	0	0	2	1414.75	1437.66	19397900	19397900	89	102	Empty	TRUE
baitINC4252018	Uncategorized Sample	WT	QEPlus2_04192018_31_WT: QEPlus2_04192018_31_WT	| Symbols: APX1, MEE6, CS1, ATAPX1, ATAPX01 | ascorbate peroxidase 1 | chr1:2438005-2439435 FORWARD LENGTH=250	AT1G07890.2,AT1G07890.6		TAIR10_pep_20101214_2.fasta	27562	1	6	8	10	0.000334	0.384	ALLDDPVFRPLVEK	K	Y	0.888	0.502	3.08	0	1	0	0	0	2	0	2	1611.91	2221.7	25544400	25544400	210	223	Empty	TRUE
baitINC4252018	Uncategorized Sample	WT	QEPlus2_04192018_31_WT: QEPlus2_04192018_31_WT	| Symbols: APX1, MEE6, CS1, ATAPX1, ATAPX01 | ascorbate peroxidase 1 | chr1:2438005-2439435 FORWARD LENGTH=250	AT1G07890.2,AT1G07890.6		TAIR10_pep_20101214_2.fasta	27562	1	6	8	10	0.000334	0.384	FDAEQAHGANSGIH	R	I	0.919	0.555	3.41	0	1	0	0	0	1	0	1	1453.65	1090.11	8494460	8494460	62	75	Empty	TRUE
baitINC4252018	Uncategorized Sample	WT	QEPlus2_04192018_31_WT: QEPlus2_04192018_31_WT	| Symbols: APX1, MEE6, CS1, ATAPX1, ATAPX01 | ascorbate peroxidase 1 | chr1:2438005-2439435 FORWARD LENGTH=250	AT1G07890.2,AT1G07890.6		TAIR10_pep_20101214_2.fasta	27562	1	6	8	10	0.000334	0.384	NYPTVSEDYK	K	K	0.82	0.591	2.23	0	1	0	0	1	0	0	2	1215.55	1370.69	9762940	9762950	4	13	Empty	TRUE
baitINC4252018	Uncategorized Sample	WT	QEPlus2_04192018_31_WT: QEPlus2_04192018_31_WT	| Symbols: APX1, MEE6, CS1, ATAPX1, ATAPX01 | ascorbate peroxidase 1 | chr1:2438005-2439435 FORWARD LENGTH=250	AT1G07890.2,AT1G07890.6		TAIR10_pep_20101214_2.fasta	27562	1	6	8	10	0.000334	0.384	QMGLSDKDIVALSGAHTLGR	K	C	0.997	0.6	6.05	0	1	0	0	0	0	1	2	2069.08	1921.93	13421900	12462200	148	167	Empty	TRUE
baitINC4252018	Uncategorized Sample	WT	QEPlus2_04192018_31_WT: QEPlus2_04192018_31_WT	| Symbols: APX1, MEE6, CS1, ATAPX1, ATAPX01 | ascorbate peroxidase 1 | chr1:2438005-2439435 FORWARD LENGTH=250	AT1G07890.2,AT1G07890.6		TAIR10_pep_20101214_2.fasta	27562	1	6	8	10	0.000334	0.384	SGFEGAWTSNPLIFDNSYFK	R	E	0.997	0.648	4.98	0	1	0	0	1	1	0	2	2280.06	2764.86	7860570	7860570	173	192	Empty	TRUE
baitINC4252018	Uncategorized Sample	WT	QEPlus2_04192018_31_WT: QEPlus2_04192018_31_WT	| Symbols: APX1, MEE6, CS1, ATAPX1, ATAPX01 | ascorbate peroxidase 1 | chr1:2438005-2439435 FORWARD LENGTH=250	AT1G07890.2,AT1G07890.6		TAIR10_pep_20101214_2.fasta	27562	1	6	8	10	0.000334	0.384	YAADEDAFFADYAEAHMK	K	L	0.997	0.606	4.61	0	1	0	0	0	3	0	2	2080.86	2173.47	49392100	44778700	224	241	Empty	TRUE
baitINC4252018	Uncategorized Sample	WT	QEPlus2_04192018_31_WT: QEPlus2_04192018_31_WT	| Symbols: | unknown protein; FUNCTIONS IN: molecular_function unknown; INVOLVED IN: biological_process unknown; LOCATED IN: endomembrane system; BEST Arabidopsis thaliana protein match is: unknown protein (TAIR:AT1G53610.1); Has 5795 Blast hits to 2209 proteins in 338 species: Archae - 0; Bacteria - 1555; Metazoa - 2403; Fungi - 181; Plants - 1035; Viruses - 76; Other Eukaryotes - 545 (source: N…	AT1G53620.1-DECOY			0	0.961	2	2	2	6.68e-05	0	DGGGADGDCGGGDGGGGCGGSR	?	?	0.859	0.34	0.512	0	1	0	0	0	0	1	2	1854.64	970.471	5021370	5021370	0	0	Empty	TRUE
baitINC4252018	Uncategorized Sample	WT	QEPlus2_04192018_31_WT: QEPlus2_04192018_31_WT	| Symbols: | unknown protein; FUNCTIONS IN: molecular_function unknown; INVOLVED IN: biological_process unknown; LOCATED IN: endomembrane system; BEST Arabidopsis thaliana protein match is: unknown protein (TAIR:AT1G53610.1); Has 5795 Blast hits to 2209 proteins in 338 species: Archae - 0; Bacteria - 1555; Metazoa - 2403; Fungi - 181; Plants - 1035; Viruses - 76; Other Eukaryotes - 545 (source: N…	AT1G53620.1-DECOY			0	0.961	2	2	2	6.68e-05	0	GGCGGCGGCGGGDGGGADGDCGGGDGGGG	?	?	0.725	0.237	0.0992	0	1	0	0	1	0	0	2	2372.73	3027.46	2318840	2318840	0	0	Empty	TRUE
baitINC4252018	Uncategorized Sample	WT	QEPlus2_04192018_31_WT: QEPlus2_04192018_31_WT	| Symbols: | Transketolase | chr3:22454004-22456824 FORWARD LENGTH=741	AT3G60750.1		TAIR10_pep_20101214_2.fasta	79970.1	1	7	8	11	0.000367	0.212	AAVETVEPTTDSSIVDK	A	S	0.986	0.45	4.73	0	1	0	0	1	0	0	1	1761.88	1517.29	13661500	13661500	67	83	Empty	TRUE
baitINC4252018	Uncategorized Sample	WT	QEPlus2_04192018_31_WT: QEPlus2_04192018_31_WT	| Symbols: | Transketolase | chr3:22454004-22456824 FORWARD LENGTH=741	AT3G60750.1		TAIR10_pep_20101214_2.fasta	79970.1	1	7	8	11	0.000367	0.212	ALLHLAGYDSVQEEDLK	Y	Q	0.997	0.538	4.67	0	1	0	0	0	1	0	1	1900.97	1917.61	6576540	6551800	150	166	Empty	TRUE
baitINC4252018	Uncategorized Sample	WT	QEPlus2_04192018_31_WT: QEPlus2_04192018_31_WT	| Symbols: | Transketolase | chr3:22454004-22456824 FORWARD LENGTH=741	AT3G60750.1		TAIR10_pep_20101214_2.fasta	79970.1	1	7	8	11	0.000367	0.212	ALPTYTPESPGDATR	K	N	0.848	0.586	2.61	0	1	0	0	1	0	0	2	1575.77	1531.13	9488810	9488810	420	434	Empty	TRUE
baitINC4252018	Uncategorized Sample	WT	QEPlus2_04192018_31_WT: QEPlus2_04192018_31_WT	| Symbols: | Transketolase | chr3:22454004-22456824 FORWARD LENGTH=741	AT3G60750.1		TAIR10_pep_20101214_2.fasta	79970.1	1	7	8	11	0.000367	0.212	NGNTGYDEIR	K	A	0.913	0.575	3.39	0	1	0	0	2	0	0	2	1139.5	1241.12	7392300	7392300	295	304	Empty	TRUE
baitINC4252018	Uncategorized Sample	WT	QEPlus2_04192018_31_WT: QEPlus2_04192018_31_WT	| Symbols: | Transketolase | chr3:22454004-22456824 FORWARD LENGTH=741	AT3G60750.1		TAIR10_pep_20101214_2.fasta	79970.1	1	7	8	11	0.000367	0.212	PADGNETAGAYK	R	I	0.953	0.669	3.68	0	1	0	0	2	0	0	1	1193.54	880.747	5380170	5380170	571	582	Empty	TRUE
baitINC4252018	Uncategorized Sample	WT	QEPlus2_04192018_31_WT: QEPlus2_04192018_31_WT	| Symbols: | Transketolase | chr3:22454004-22456824 FORWARD LENGTH=741	AT3G60750.1		TAIR10_pep_20101214_2.fasta	79970.1	1	7	8	11	0.000367	0.212	SIGINSFGASAPAPLLYK	K	E	0.997	0.57	4.3	0	1	0	0	1	0	0	2	1805.98	2306.89	12161600	11473000	707	724	Empty	TRUE
baitINC4252018	Uncategorized Sample	WT	QEPlus2_04192018_31_WT: QEPlus2_04192018_31_WT	| Symbols: | Transketolase | chr3:22454004-22456824 FORWARD LENGTH=741	AT3G60750.1		TAIR10_pep_20101214_2.fasta	79970.1	1	7	8	11	0.000367	0.212	TPGHPENFETPGIEVTTGPLGQGIANAVGLALAEK	K	H	0.988	0.752	4.09	0	1	0	0	0	1	0	2	3487.76	2957.97	1516730	1516730	175	209	Empty	TRUE
baitINC4252018	Uncategorized Sample	WT	QEPlus2_04192018_31_WT: QEPlus2_04192018_31_WT	| Symbols: | Transketolase | chr3:22454004-22456824 FORWARD LENGTH=741	AT3G60750.1		TAIR10_pep_20101214_2.fasta	79970.1	1	7	8	11	0.000367	0.212	VTTTIGYGSPNK	K	A	0.747	0.389	3.24	0	1	0	0	1	0	0	2	1237.64	1269.89	8613150	8613140	322	333	Empty	TRUE
baitINC4252018	Uncategorized Sample	WT	QEPlus2_04192018_31_WT: QEPlus2_04192018_31_WT	| Symbols: | Transketolase | chr3:22454004-22456824 FORWARD LENGTH=741	AT3G60750.1		TAIR10_pep_20101214_2.fasta	79970.1	1	7	8	11	0.000367	0.212	VVPGFLGGSADLASSNMTLLK	K	A	0.926	0.392	4	0	1	0	0	0	1	0	2	2093.09	2306.82	9478340	9176310	447	467	Empty	TRUE
baitINC4252018	Uncategorized Sample	WT	QEPlus2_04192018_31_WT: QEPlus2_04192018_31_WT	Keratin, type I cytoskeletal 9 OS=Homo sapiens GN=KRT9 PE=1 SV=3	K1C9_HUMAN	KRT9	Crap_uniprot_with_human.fasta	62131	1	70	148	814	0.0272	0.734	DIENQYETQITQIEHEVSSSGQEVQ	K	S	0.854	0.452	3.69	0	1	0	0	0	2	0	1	2892.3	2568.67	14351000	13963000	340	364	Empty	TRUE
baitINC4252018	Uncategorized Sample	WT	QEPlus2_04192018_31_WT: QEPlus2_04192018_31_WT	Keratin, type I cytoskeletal 9 OS=Homo sapiens GN=KRT9 PE=1 SV=3	K1C9_HUMAN	KRT9	Crap_uniprot_with_human.fasta	62131	1	70	148	814	0.0272	0.734	DIENQYETQITQIEHEVSSSGQEVQSSAK	K	E	0.997	0.615	6.2	0	1	0	0	0	12	5	2	3264.51	2491.58	9484530000	9198010000	340	368	Empty	TRUE
baitINC4252018	Uncategorized Sample	WT	QEPlus2_04192018_31_WT: QEPlus2_04192018_31_WT	Keratin, type I cytoskeletal 9 OS=Homo sapiens GN=KRT9 PE=1 SV=3	K1C9_HUMAN	KRT9	Crap_uniprot_with_human.fasta	62131	1	70	148	814	0.0272	0.734	DQIVDLTVGNNK	K	T	0.833	0.44	3.2	0	1	0	0	2	0	0	2	1315.69	1721.9	96317500	96317500	213	224	Empty	TRUE
baitINC4252018	Uncategorized Sample	WT	QEPlus2_04192018_31_WT: QEPlus2_04192018_31_WT	Keratin, type I cytoskeletal 9 OS=Homo sapiens GN=KRT9 PE=1 SV=3	K1C9_HUMAN	KRT9	Crap_uniprot_with_human.fasta	62131	1	70	148	814	0.0272	0.734	EEMSQLTGQNSGDVNVEINVAPGK	K	D	0.997	0.64	4.84	0	1	0	0	1	2	0	2	2517.18	1916.15	21487600	20988300	294	317	Empty	TRUE
baitINC4252018	Uncategorized Sample	WT	QEPlus2_04192018_31_WT: QEPlus2_04192018_31_WT	Keratin, type I cytoskeletal 9 OS=Homo sapiens GN=KRT9 PE=1 SV=3	K1C9_HUMAN	KRT9	Crap_uniprot_with_human.fasta	62131	1	70	148	814	0.0272	0.734	EIETYHNLLEGGQEDFESSGAGK	K	I	0.997	0.625	5.16	0	1	0	0	2	7	1	2	2510.13	1947.29	2488250000	2481020000	450	472	Empty	TRUE
baitINC4252018	Uncategorized Sample	WT	QEPlus2_04192018_31_WT: QEPlus2_04192018_31_WT	Keratin, type I cytoskeletal 9 OS=Homo sapiens GN=KRT9 PE=1 SV=3	K1C9_HUMAN	KRT9	Crap_uniprot_with_human.fasta	62131	1	70	148	814	0.0272	0.734	EVSSSGQEVQSSAK	H	E	0.891	0.53	3.38	0	1	0	0	1	0	0	1	1422.67	795.618	4456930	4456930	355	368	Empty	TRUE
baitINC4252018	Uncategorized Sample	WT	QEPlus2_04192018_31_WT: QEPlus2_04192018_31_WT	Keratin, type I cytoskeletal 9 OS=Homo sapiens GN=KRT9 PE=1 SV=3	K1C9_HUMAN	KRT9	Crap_uniprot_with_human.fasta	62131	1	70	148	814	0.0272	0.734	FSSSSGYGGGSSR	R	V	0.904	0.501	0.597	0	1	0	0	14	0	0	2	1235.53	1017	3238190000	3237500000	47	59	Empty	TRUE
baitINC4252018	Uncategorized Sample	WT	QEPlus2_04192018_31_WT: QEPlus2_04192018_31_WT	Keratin, type I cytoskeletal 9 OS=Homo sapiens GN=KRT9 PE=1 SV=3	K1C9_HUMAN	KRT9	Crap_uniprot_with_human.fasta	62131	1	70	148	814	0.0272	0.734	GGFGGGAGGGDGGILTANEK	L	S	0.997	0.689	5.69	0	1	0	0	1	0	0	1	1691.8	1638.69	25281400	24773400	135	154	Empty	TRUE
baitINC4252018	Uncategorized Sample	WT	QEPlus2_04192018_31_WT: QEPlus2_04192018_31_WT	Keratin, type I cytoskeletal 9 OS=Homo sapiens GN=KRT9 PE=1 SV=3	K1C9_HUMAN	KRT9	Crap_uniprot_with_human.fasta	62131	1	70	148	814	0.0272	0.734	GGGAGGGDGGILTANEK	F	S	0.997	0.673	4.73	0	1	0	0	2	0	0	1	1430.69	1319.91	15189500	15189500	138	154	Empty	TRUE
baitINC4252018	Uncategorized Sample	WT	QEPlus2_04192018_31_WT: QEPlus2_04192018_31_WT	Keratin, type I cytoskeletal 9 OS=Homo sapiens GN=KRT9 PE=1 SV=3	K1C9_HUMAN	KRT9	Crap_uniprot_with_human.fasta	62131	1	70	148	814	0.0272	0.734	GGGGGGGLGSGGSIR	S	S	0.954	0.318	4.24	0	1	0	0	4	0	0	1	1145.57	1080.47	92996500	92996500	15	29	Empty	TRUE
baitINC4252018	Uncategorized Sample	WT	QEPlus2_04192018_31_WT: QEPlus2_04192018_31_WT	Keratin, type I cytoskeletal 9 OS=Homo sapiens GN=KRT9 PE=1 SV=3	K1C9_HUMAN	KRT9	Crap_uniprot_with_human.fasta	62131	1	70	148	814	0.0272	0.734	GGGGSFGYSYGGGSGGGF	R	S	0.997	0.7	4.58	0	1	0	0	1	0	0	1	1527.61	2000.93	10415300	9846900	64	81	Empty	TRUE
baitINC4252018	Uncategorized Sample	WT	QEPlus2_04192018_31_WT: QEPlus2_04192018_31_WT	Keratin, type I cytoskeletal 9 OS=Homo sapiens GN=KRT9 PE=1 SV=3	K1C9_HUMAN	KRT9	Crap_uniprot_with_human.fasta	62131	1	70	148	814	0.0272	0.734	GGGGSFGYSYGGGSGGGFSAS	R	S	0.984	0.415	4.44	0	1	0	0	1	0	0	1	1772.71	1899.38	10790700	8991800	64	84	Empty	TRUE
baitINC4252018	Uncategorized Sample	WT	QEPlus2_04192018_31_WT: QEPlus2_04192018_31_WT	Keratin, type I cytoskeletal 9 OS=Homo sapiens GN=KRT9 PE=1 SV=3	K1C9_HUMAN	KRT9	Crap_uniprot_with_human.fasta	62131	1	70	148	814	0.0272	0.734	GGGGSFGYSYGGGSGGGFSASSLGGGFGGGSR	R	G	0.997	0.657	5.1	0	1	0	0	15	74	0	2	2705.16	2743.72	2891740000	2671080000	64	95	Empty	TRUE
baitINC4252018	Uncategorized Sample	WT	QEPlus2_04192018_31_WT: QEPlus2_04192018_31_WT	Keratin, type I cytoskeletal 9 OS=Homo sapiens GN=KRT9 PE=1 SV=3	K1C9_HUMAN	KRT9	Crap_uniprot_with_human.fasta	62131	1	70	148	814	0.0272	0.734	GGGSGGGFSASSLGGGFGGGSR	Y	G	0.997	0.758	6.15	0	1	0	0	2	0	0	1	1772.79	1782.47	66195400	66177000	74	95	Empty	TRUE
baitINC4252018	Uncategorized Sample	WT	QEPlus2_04192018_31_WT: QEPlus2_04192018_31_WT	Keratin, type I cytoskeletal 9 OS=Homo sapiens GN=KRT9 PE=1 SV=3	K1C9_HUMAN	KRT9	Crap_uniprot_with_human.fasta	62131	1	70	148	814	0.0272	0.734	GGSGGSHGGGSGFGGE	R	S	0.909	0.551	3.63	0	1	0	0	2	0	0	1	1263.5	859.441	7247550	7247550	580	595	Empty	TRUE
baitINC4252018	Uncategorized Sample	WT	QEPlus2_04192018_31_WT: QEPlus2_04192018_31_WT	Keratin, type I cytoskeletal 9 OS=Homo sapiens GN=KRT9 PE=1 SV=3	K1C9_HUMAN	KRT9	Crap_uniprot_with_human.fasta	62131	1	70	148	814	0.0272	0.734	GGSGGSHGGGSGFGGES	R	G	0.848	0.513	2.99	0	1	0	0	1	0	0	1	1350.53	835.292	2073420	2073420	580	596	Empty	TRUE
baitINC4252018	Uncategorized Sample	WT	QEPlus2_04192018_31_WT: QEPlus2_04192018_31_WT	Keratin, type I cytoskeletal 9 OS=Homo sapiens GN=KRT9 PE=1 SV=3	K1C9_HUMAN	KRT9	Crap_uniprot_with_human.fasta	62131	1	70	148	814	0.0272	0.734	GGSGGSHGGGSGFGGESG	R	G	0.864	0.562	2.49	0	1	0	0	1	0	0	1	1407.55	844.965	1083170	1083170	580	597	Empty	TRUE
baitINC4252018	Uncategorized Sample	WT	QEPlus2_04192018_31_WT: QEPlus2_04192018_31_WT	Keratin, type I cytoskeletal 9 OS=Homo sapiens GN=KRT9 PE=1 SV=3	K1C9_HUMAN	KRT9	Crap_uniprot_with_human.fasta	62131	1	70	148	814	0.0272	0.734	GGSGGSHGGGSGFGGESGG	R	S	0.913	0.637	3.29	0	1	0	0	1	0	0	1	1464.57	846.118	1650060	1650060	580	598	Empty	TRUE
baitINC4252018	Uncategorized Sample	WT	QEPlus2_04192018_31_WT: QEPlus2_04192018_31_WT	Keratin, type I cytoskeletal 9 OS=Homo sapiens GN=KRT9 PE=1 SV=3	K1C9_HUMAN	KRT9	Crap_uniprot_with_human.fasta	62131	1	70	148	814	0.0272	0.734	GGSGGSHGGGSGFGGESGGS	R	Y	0.997	0.608	4.29	0	1	0	0	3	0	0	1	1551.61	841.211	7893900	7893900	580	599	Empty	TRUE
baitINC4252018	Uncategorized Sample	WT	QEPlus2_04192018_31_WT: QEPlus2_04192018_31_WT	Keratin, type I cytoskeletal 9 OS=Homo sapiens GN=KRT9 PE=1 SV=3	K1C9_HUMAN	KRT9	Crap_uniprot_with_human.fasta	62131	1	70	148	814	0.0272	0.734	GGSGGSHGGGSGFGGESGGSYGGGE	R	E	0.997	0.811	8.21	0	1	0	0	1	0	0	1	2014.78	1196.89	8562620	8182240	580	604	Empty	TRUE
baitINC4252018	Uncategorized Sample	WT	QEPlus2_04192018_31_WT: QEPlus2_04192018_31_WT	Keratin, type I cytoskeletal 9 OS=Homo sapiens GN=KRT9 PE=1 SV=3	K1C9_HUMAN	KRT9	Crap_uniprot_with_human.fasta	62131	1	70	148	814	0.0272	0.734	GGSGGSHGGGSGFGGESGGSYGGGEE	R	A	0.997	0.811	7.79	0	1	0	0	1	0	0	1	2143.82	1218.14	8719880	8683240	580	605	Empty	TRUE
baitINC4252018	Uncategorized Sample	WT	QEPlus2_04192018_31_WT: QEPlus2_04192018_31_WT	Keratin, type I cytoskeletal 9 OS=Homo sapiens GN=KRT9 PE=1 SV=3	K1C9_HUMAN	KRT9	Crap_uniprot_with_human.fasta	62131	1	70	148	814	0.0272	0.734	GGSGGSHGGGSGFGGESGGSYGGGEEASGSGGGYGGGSGK	R	S	0.997	0.742	4.8	0	1	0	0	0	74	5	2	3223.28	1677.22	3475500000	3296700000	580	619	Empty	TRUE
baitINC4252018	Uncategorized Sample	WT	QEPlus2_04192018_31_WT: QEPlus2_04192018_31_WT	Keratin, type I cytoskeletal 9 OS=Homo sapiens GN=KRT9 PE=1 SV=3	K1C9_HUMAN	KRT9	Crap_uniprot_with_human.fasta	62131	1	70	148	814	0.0272	0.734	GGSGGSYGGGGSGGGYGGGSGS	R	R	0.922	0.12	6.38	0	1	0	0	1	0	0	1	1635.63	1041.61	2067090	2067090	491	512	Empty	TRUE
baitINC4252018	Uncategorized Sample	WT	QEPlus2_04192018_31_WT: QEPlus2_04192018_31_WT	Keratin, type I cytoskeletal 9 OS=Homo sapiens GN=KRT9 PE=1 SV=3	K1C9_HUMAN	KRT9	Crap_uniprot_with_human.fasta	62131	1	70	148	814	0.0272	0.734	GGSGGSYGGGGSGGGYGGGSGSR	R	G	0.976	0.35	6.79	0	1	0	0	73	13	0	2	1791.73	1253.59	2561020000	2557360000	491	513	Empty	TRUE
baitINC4252018	Uncategorized Sample	WT	QEPlus2_04192018_31_WT: QEPlus2_04192018_31_WT	Keratin, type I cytoskeletal 9 OS=Homo sapiens GN=KRT9 PE=1 SV=3	K1C9_HUMAN	KRT9	Crap_uniprot_with_human.fasta	62131	1	70	148	814	0.0272	0.734	GGSGGSYGGGSGSGGGSGGGYGGGSGGGH	R	S	0.997	0.716	6.37	0	1	0	0	1	1	0	1	2144.83	920.444	5214700	5214700	514	542	Empty	TRUE
baitINC4252018	Uncategorized Sample	WT	QEPlus2_04192018_31_WT: QEPlus2_04192018_31_WT	Keratin, type I cytoskeletal 9 OS=Homo sapiens GN=KRT9 PE=1 SV=3	K1C9_HUMAN	KRT9	Crap_uniprot_with_human.fasta	62131	1	70	148	814	0.0272	0.734	GGSGGSYGGGSGSGGGSGGGYGGGSGGGHSGGSGGGH	R	S	0.997	0.755	4.76	0	1	0	0	0	6	0	1	2741.06	869.598	30426100	30101000	514	550	Empty	TRUE
baitINC4252018	Uncategorized Sample	WT	QEPlus2_04192018_31_WT: QEPlus2_04192018_31_WT	Keratin, type I cytoskeletal 9 OS=Homo sapiens GN=KRT9 PE=1 SV=3	K1C9_HUMAN	KRT9	Crap_uniprot_with_human.fasta	62131	1	70	148	814	0.0272	0.734	GGSGGSYGGGSGSGGGSGGGYGGGSGGGHSGGSGGGHSGGSGGN	R	Y	0.951	0.321	7.24	0	1	0	0	0	4	0	1	3257.25	849.788	16599100	16535100	514	557	Empty	TRUE
baitINC4252018	Uncategorized Sample	WT	QEPlus2_04192018_31_WT: QEPlus2_04192018_31_WT	Keratin, type I cytoskeletal 9 OS=Homo sapiens GN=KRT9 PE=1 SV=3	K1C9_HUMAN	KRT9	Crap_uniprot_with_human.fasta	62131	1	70	148	814	0.0272	0.734	GGSGGSYGGGSGSGGGSGGGYGGGSGGGHSGGSGGGHSGGSGGNYGGGSGSGGGSGGGYGGGSGSR	R	G	0.932	0.262	6.61	0	1	0	0	0	0	65	2	4972.94	1435.73	2014440000	1997250000	514	579	Empty	TRUE
baitINC4252018	Uncategorized Sample	WT	QEPlus2_04192018_31_WT: QEPlus2_04192018_31_WT	Keratin, type I cytoskeletal 9 OS=Homo sapiens GN=KRT9 PE=1 SV=3	K1C9_HUMAN	KRT9	Crap_uniprot_with_human.fasta	62131	1	70	148	814	0.0272	0.734	GPAAIQKNYSPYYNTIDDLKDQIVDLTVGNNK	K	T	0.997	0.656	7.32	0	1	0	0	0	0	1	2	3569.77	2752.8	10995800	9587880	193	224	Empty	TRUE
baitINC4252018	Uncategorized Sample	WT	QEPlus2_04192018_31_WT: QEPlus2_04192018_31_WT	Keratin, type I cytoskeletal 9 OS=Homo sapiens GN=KRT9 PE=1 SV=3	K1C9_HUMAN	KRT9	Crap_uniprot_with_human.fasta	62131	1	70	148	814	0.0272	0.734	GYSYGGGSGGGFSASSLGGGFGGGSR	F	G	0.997	0.728	5.28	0	1	0	0	1	1	0	1	2242.97	1954.39	17713000	17119400	70	95	Empty	TRUE
baitINC4252018	Uncategorized Sample	WT	QEPlus2_04192018_31_WT: QEPlus2_04192018_31_WT	Keratin, type I cytoskeletal 9 OS=Homo sapiens GN=KRT9 PE=1 SV=3	K1C9_HUMAN	KRT9	Crap_uniprot_with_human.fasta	62131	1	70	148	814	0.0272	0.734	HEVSSSGQEVQSSAK	E	E	0.997	0.613	5.04	0	1	0	0	0	1	0	1	1559.73	713.048	4598500	4598500	354	368	Empty	TRUE
baitINC4252018	Uncategorized Sample	WT	QEPlus2_04192018_31_WT: QEPlus2_04192018_31_WT	Keratin, type I cytoskeletal 9 OS=Homo sapiens GN=KRT9 PE=1 SV=3	K1C9_HUMAN	KRT9	Crap_uniprot_with_human.fasta	62131	1	70	148	814	0.0272	0.734	HGVQELEIELQSQLSK	R	K	0.997	0.597	5.71	0	1	0	0	6	6	0	2	1837.97	2193.76	2726620000	2725110000	375	390	Empty	TRUE
baitINC4252018	Uncategorized Sample	WT	QEPlus2_04192018_31_WT: QEPlus2_04192018_31_WT	Keratin, type I cytoskeletal 9 OS=Homo sapiens GN=KRT9 PE=1 SV=3	K1C9_HUMAN	KRT9	Crap_uniprot_with_human.fasta	62131	1	70	148	814	0.0272	0.734	HGVQELEIELQSQLSKK	R	A	0.997	0.604	6.04	0	1	0	0	0	7	1	2	1966.06	2065.33	668102000	667342000	375	391	Empty	TRUE
baitINC4252018	Uncategorized Sample	WT	QEPlus2_04192018_31_WT: QEPlus2_04192018_31_WT	Keratin, type I cytoskeletal 9 OS=Homo sapiens GN=KRT9 PE=1 SV=3	K1C9_HUMAN	KRT9	Crap_uniprot_with_human.fasta	62131	1	70	148	814	0.0272	0.734	HNLLEGGQEDFESSGAGK	Y	I	0.997	0.653	4.88	0	1	0	0	0	2	0	1	1874.85	1570.46	31590800	31420400	455	472	Empty	TRUE
baitINC4252018	Uncategorized Sample	WT	QEPlus2_04192018_31_WT: QEPlus2_04192018_31_WT	Keratin, type I cytoskeletal 9 OS=Homo sapiens GN=KRT9 PE=1 SV=3	K1C9_HUMAN	KRT9	Crap_uniprot_with_human.fasta	62131	1	70	148	814	0.0272	0.734	IEHEVSSSGQEVQSSAK	Q	E	0.997	0.596	5.67	0	1	0	0	0	1	0	1	1801.86	946.69	5610380	5610380	352	368	Empty	TRUE
baitINC4252018	Uncategorized Sample	WT	QEPlus2_04192018_31_WT: QEPlus2_04192018_31_WT	Keratin, type I cytoskeletal 9 OS=Homo sapiens GN=KRT9 PE=1 SV=3	K1C9_HUMAN	KRT9	Crap_uniprot_with_human.fasta	62131	1	70	148	814	0.0272	0.734	IKFEMEQNLR	R	Q	0.923	0.478	3.81	0	1	0	0	0	4	0	2	1307.68	1726.17	42791000	42545000	241	250	Empty	TRUE
baitINC4252018	Uncategorized Sample	WT	QEPlus2_04192018_31_WT: QEPlus2_04192018_31_WT	Keratin, type I cytoskeletal 9 OS=Homo sapiens GN=KRT9 PE=1 SV=3	K1C9_HUMAN	KRT9	Crap_uniprot_with_human.fasta	62131	1	70	148	814	0.0272	0.734	ITQIEHEVSSSGQEVQSSAK	Q	E	0.997	0.616	6.52	0	1	0	0	0	1	0	1	2144.05	1384.27	54584100	54584100	349	368	Empty	TRUE
baitINC4252018	Uncategorized Sample	WT	QEPlus2_04192018_31_WT: QEPlus2_04192018_31_WT	Keratin, type I cytoskeletal 9 OS=Homo sapiens GN=KRT9 PE=1 SV=3	K1C9_HUMAN	KRT9	Crap_uniprot_with_human.fasta	62131	1	70	148	814	0.0272	0.734	KDIENQYETQITQIEHEVSSSGQEVQSSAK	R	E	0.997	0.638	6.37	0	1	0	0	0	5	8	2	3393.59	2252.1	440642000	413827000	339	368	Empty	TRUE
baitINC4252018	Uncategorized Sample	WT	QEPlus2_04192018_31_WT: QEPlus2_04192018_31_WT	Keratin, type I cytoskeletal 9 OS=Homo sapiens GN=KRT9 PE=1 SV=3	K1C9_HUMAN	KRT9	Crap_uniprot_with_human.fasta	62131	1	70	148	814	0.0272	0.734	KNHKEEMSQLTGQNSGDVNVEINVAPGK	K	D	0.997	0.608	5.55	0	1	0	0	0	0	14	2	3024.47	1636.17	215887000	212541000	290	317	Empty	TRUE
baitINC4252018	Uncategorized Sample	WT	QEPlus2_04192018_31_WT: QEPlus2_04192018_31_WT	Keratin, type I cytoskeletal 9 OS=Homo sapiens GN=KRT9 PE=1 SV=3	K1C9_HUMAN	KRT9	Crap_uniprot_with_human.fasta	62131	1	70	148	814	0.0272	0.734	KVQALEEANNDLENK	D	I	0.902	0.506	3.32	0	1	0	0	0	1	0	1	1714.86	1381.39	16667400	16667400	170	184	Empty	TRUE
baitINC4252018	Uncategorized Sample	WT	QEPlus2_04192018_31_WT: QEPlus2_04192018_31_WT	Keratin, type I cytoskeletal 9 OS=Homo sapiens GN=KRT9 PE=1 SV=3	K1C9_HUMAN	KRT9	Crap_uniprot_with_human.fasta	62131	1	70	148	814	0.0272	0.734	LASYLDKVQALEEANNDLENK	R	I	0.997	0.65	6.03	0	1	0	0	4	13	1	2	2377.19	2110.51	3438410000	3384690000	164	184	Empty	TRUE
baitINC4252018	Uncategorized Sample	WT	QEPlus2_04192018_31_WT: QEPlus2_04192018_31_WT	Keratin, type I cytoskeletal 9 OS=Homo sapiens GN=KRT9 PE=1 SV=3	K1C9_HUMAN	KRT9	Crap_uniprot_with_human.fasta	62131	1	70	148	814	0.0272	0.734	LEKEIETYHNLLEGGQEDFESSGAGK	R	I	0.997	0.671	6.49	0	1	0	0	1	4	4	2	2880.35	1965.04	779790000	758756000	447	472	Empty	TRUE
baitINC4252018	Uncategorized Sample	WT	QEPlus2_04192018_31_WT: QEPlus2_04192018_31_WT	Keratin, type I cytoskeletal 9 OS=Homo sapiens GN=KRT9 PE=1 SV=3	K1C9_HUMAN	KRT9	Crap_uniprot_with_human.fasta	62131	1	70	148	814	0.0272	0.734	MIQEQISNLEAQITDVR	Q	Q	0.997	0.655	5.73	0	1	0	0	2	3	0	1	1988.01	2438.77	438615000	438244000	411	427	Empty	TRUE
baitINC4252018	Uncategorized Sample	WT	QEPlus2_04192018_31_WT: QEPlus2_04192018_31_WT	Keratin, type I cytoskeletal 9 OS=Homo sapiens GN=KRT9 PE=1 SV=3	K1C9_HUMAN	KRT9	Crap_uniprot_with_human.fasta	62131	1	70	148	814	0.0272	0.734	NHKEEMSQLTGQNSGDVNVEIN	K	V	0.99	0.544	4.16	0	1	0	0	0	1	0	1	2444.1	1604.25	8143220	8036590	291	312	Empty	TRUE
baitINC4252018	Uncategorized Sample	WT	QEPlus2_04192018_31_WT: QEPlus2_04192018_31_WT	Keratin, type I cytoskeletal 9 OS=Homo sapiens GN=KRT9 PE=1 SV=3	K1C9_HUMAN	KRT9	Crap_uniprot_with_human.fasta	62131	1	70	148	814	0.0272	0.734	NHKEEMSQLTGQNSGDVNVEINVAPGK	K	D	0.997	0.59	5.79	0	1	0	0	2	30	79	2	2896.37	1980.98	2382970000	2297240000	291	317	Empty	TRUE
baitINC4252018	Uncategorized Sample	WT	QEPlus2_04192018_31_WT: QEPlus2_04192018_31_WT	Keratin, type I cytoskeletal 9 OS=Homo sapiens GN=KRT9 PE=1 SV=3	K1C9_HUMAN	KRT9	Crap_uniprot_with_human.fasta	62131	1	70	148	814	0.0272	0.734	NLLEGGQEDFESSGAGK	H	I	0.977	0.582	3.95	0	1	0	0	1	0	0	1	1737.79	1718.36	8970770	8970770	456	472	Empty	TRUE
baitINC4252018	Uncategorized Sample	WT	QEPlus2_04192018_31_WT: QEPlus2_04192018_31_WT	Keratin, type I cytoskeletal 9 OS=Homo sapiens GN=KRT9 PE=1 SV=3	K1C9_HUMAN	KRT9	Crap_uniprot_with_human.fasta	62131	1	70	148	814	0.0272	0.734	NYSPYYNTIDDLKDQIVDLTVGNNK	K	T	0.997	0.681	5.38	0	1	0	0	2	15	6	2	2902.41	2816.59	5294030000	5261210000	200	224	Empty	TRUE
baitINC4252018	Uncategorized Sample	WT	QEPlus2_04192018_31_WT: QEPlus2_04192018_31_WT	Keratin, type I cytoskeletal 9 OS=Homo sapiens GN=KRT9 PE=1 SV=3	K1C9_HUMAN	KRT9	Crap_uniprot_with_human.fasta	62131	1	70	148	814	0.0272	0.734	NYSPYYNTIDDLKDQIVDLTVGNNKTLLDIDNTR	K	M	0.997	0.581	5.36	0	1	0	0	0	3	4	2	3944.94	2939.65	438073000	434316000	200	233	Empty	TRUE
baitINC4252018	Uncategorized Sample	WT	QEPlus2_04192018_31_WT: QEPlus2_04192018_31_WT	Keratin, type I cytoskeletal 9 OS=Homo sapiens GN=KRT9 PE=1 SV=3	K1C9_HUMAN	KRT9	Crap_uniprot_with_human.fasta	62131	1	70	148	814	0.0272	0.734	QEYEQLIAK	R	N	0.88	0.427	3.25	0	1	0	0	8	0	0	2	1121.58	1559.64	520889000	520889000	328	336	Empty	TRUE
baitINC4252018	Uncategorized Sample	WT	QEPlus2_04192018_31_WT: QEPlus2_04192018_31_WT	Keratin, type I cytoskeletal 9 OS=Homo sapiens GN=KRT9 PE=1 SV=3	K1C9_HUMAN	KRT9	Crap_uniprot_with_human.fasta	62131	1	70	148	814	0.0272	0.734	QFSSSYLSR	R	S	0.654	0.456	2.81	0	1	0	0	1	0	0	2	1074.52	1453.26	20353700	20353700	5	13	Empty	TRUE
baitINC4252018	Uncategorized Sample	WT	QEPlus2_04192018_31_WT: QEPlus2_04192018_31_WT	Keratin, type I cytoskeletal 9 OS=Homo sapiens GN=KRT9 PE=1 SV=3	K1C9_HUMAN	KRT9	Crap_uniprot_with_human.fasta	62131	1	70	148	814	0.0272	0.734	QGVDADINGLR	R	Q	0.972	0.587	3.79	0	1	0	0	13	0	0	2	1158.58	1575.55	496686000	496454000	251	261	Empty	TRUE
baitINC4252018	Uncategorized Sample	WT	QEPlus2_04192018_31_WT: QEPlus2_04192018_31_WT	Keratin, type I cytoskeletal 9 OS=Homo sapiens GN=KRT9 PE=1 SV=3	K1C9_HUMAN	KRT9	Crap_uniprot_with_human.fasta	62131	1	70	148	814	0.0272	0.734	QIEHEVSSSGQEVQSSAK	T	E	0.997	0.642	5.63	0	1	0	0	1	2	0	1	1929.91	1072.1	28111500	27518500	351	368	Empty	TRUE
baitINC4252018	Uncategorized Sample	WT	QEPlus2_04192018_31_WT: QEPlus2_04192018_31_WT	Keratin, type I cytoskeletal 9 OS=Homo sapiens GN=KRT9 PE=1 SV=3	K1C9_HUMAN	KRT9	Crap_uniprot_with_human.fasta	62131	1	70	148	814	0.0272	0.734	QVLDNLTMEK	R	S	0.736	0.368	3.27	0	1	0	0	2	0	0	2	1190.61	1744.21	22508400	22037500	262	271	Empty	TRUE
baitINC4252018	Uncategorized Sample	WT	QEPlus2_04192018_31_WT: QEPlus2_04192018_31_WT	Keratin, type I cytoskeletal 9 OS=Homo sapiens GN=KRT9 PE=1 SV=3	K1C9_HUMAN	KRT9	Crap_uniprot_with_human.fasta	62131	1	70	148	814	0.0272	0.734	QVLDNLTMEKSDLEMQYETLQEELMALK	R	K	0.997	0.622	5.79	0	1	0	0	0	6	1	2	3343.6	2982.43	183072000	169027000	262	289	Empty	TRUE
baitINC4252018	Uncategorized Sample	WT	QEPlus2_04192018_31_WT: QEPlus2_04192018_31_WT	Keratin, type I cytoskeletal 9 OS=Homo sapiens GN=KRT9 PE=1 SV=3	K1C9_HUMAN	KRT9	Crap_uniprot_with_human.fasta	62131	1	70	148	814	0.0272	0.734	QVLDNLTMEKSDLEMQYETLQEELMALKK	R	N	0.997	0.619	6.01	0	1	0	0	0	5	18	2	3471.69	2802.38	664880000	626081000	262	290	Empty	TRUE
baitINC4252018	Uncategorized Sample	WT	QEPlus2_04192018_31_WT: QEPlus2_04192018_31_WT	Keratin, type I cytoskeletal 9 OS=Homo sapiens GN=KRT9 PE=1 SV=3	K1C9_HUMAN	KRT9	Crap_uniprot_with_human.fasta	62131	1	70	148	814	0.0272	0.734	RSGGGGGGGLGSGGSIR	S	S	0.958	0.504	3.9	0	1	0	0	0	1	0	1	1388.7	924.424	3523240	3523240	13	29	Empty	TRUE
baitINC4252018	Uncategorized Sample	WT	QEPlus2_04192018_31_WT: QEPlus2_04192018_31_WT	Keratin, type I cytoskeletal 9 OS=Homo sapiens GN=KRT9 PE=1 SV=3	K1C9_HUMAN	KRT9	Crap_uniprot_with_human.fasta	62131	1	70	148	814	0.0272	0.734	SDLEMQYETLQEELMALK	K	K	0.997	0.641	5.47	0	1	0	0	13	6	0	2	2171.02	2826.46	860626000	843830000	272	289	Empty	TRUE
baitINC4252018	Uncategorized Sample	WT	QEPlus2_04192018_31_WT: QEPlus2_04192018_31_WT	Keratin, type I cytoskeletal 9 OS=Homo sapiens GN=KRT9 PE=1 SV=3	K1C9_HUMAN	KRT9	Crap_uniprot_with_human.fasta	62131	1	70	148	814	0.0272	0.734	SDLEMQYETLQEELMALKK	K	N	0.997	0.659	5.77	0	1	0	0	4	17	3	2	2299.12	2569.65	2500060000	2484430000	272	290	Empty	TRUE
baitINC4252018	Uncategorized Sample	WT	QEPlus2_04192018_31_WT: QEPlus2_04192018_31_WT	Keratin, type I cytoskeletal 9 OS=Homo sapiens GN=KRT9 PE=1 SV=3	K1C9_HUMAN	KRT9	Crap_uniprot_with_human.fasta	62131	1	70	148	814	0.0272	0.734	SGDVNVEINVAPGK	N	D	0.997	0.673	4.24	0	1	0	0	1	0	0	1	1398.72	1609.96	5187530	5187530	304	317	Empty	TRUE
baitINC4252018	Uncategorized Sample	WT	QEPlus2_04192018_31_WT: QEPlus2_04192018_31_WT	Keratin, type I cytoskeletal 9 OS=Homo sapiens GN=KRT9 PE=1 SV=3	K1C9_HUMAN	KRT9	Crap_uniprot_with_human.fasta	62131	1	70	148	814	0.0272	0.734	SGGGGGGGLGSGGSIR	R	S	0.997	0.568	5.51	0	1	0	0	30	2	0	2	1232.6	1208.34	4298470000	4298240000	14	29	Empty	TRUE
baitINC4252018	Uncategorized Sample	WT	QEPlus2_04192018_31_WT: QEPlus2_04192018_31_WT	Keratin, type I cytoskeletal 9 OS=Homo sapiens GN=KRT9 PE=1 SV=3	K1C9_HUMAN	KRT9	Crap_uniprot_with_human.fasta	62131	1	70	148	814	0.0272	0.734	SGGSGGGHSGGSGGNYGGGSGSGGGSGGGYGGGSGSR	H	G	0.997	0.666	5.54	0	1	0	0	0	6	0	1	2848.11	880.492	16134400	16005000	543	579	Empty	TRUE
baitINC4252018	Uncategorized Sample	WT	QEPlus2_04192018_31_WT: QEPlus2_04192018_31_WT	Keratin, type I cytoskeletal 9 OS=Homo sapiens GN=KRT9 PE=1 SV=3	K1C9_HUMAN	KRT9	Crap_uniprot_with_human.fasta	62131	1	70	148	814	0.0272	0.734	SGGSGGNYGGGSGSGGGSGGGYGGGSGSR	H	G	0.997	0.763	6.75	0	1	0	0	1	1	0	1	2250.9	926.278	6548750	6548750	551	579	Empty	TRUE
baitINC4252018	Uncategorized Sample	WT	QEPlus2_04192018_31_WT: QEPlus2_04192018_31_WT	Keratin, type I cytoskeletal 9 OS=Homo sapiens GN=KRT9 PE=1 SV=3	K1C9_HUMAN	KRT9	Crap_uniprot_with_human.fasta	62131	1	70	148	814	0.0272	0.734	SSLGGGFGGGSR	A	G	0.663	0.509	2.4	0	1	0	0	1	0	0	1	1038.5	1250.47	30877100	30877100	84	95	Empty	TRUE
baitINC4252018	Uncategorized Sample	WT	QEPlus2_04192018_31_WT: QEPlus2_04192018_31_WT	Keratin, type I cytoskeletal 9 OS=Homo sapiens GN=KRT9 PE=1 SV=3	K1C9_HUMAN	KRT9	Crap_uniprot_with_human.fasta	62131	1	70	148	814	0.0272	0.734	SYGGGSGGGFSASSLGGGFGGGSR	Y	G	0.997	0.732	4.38	0	1	0	0	4	1	0	1	2022.89	1866.91	310875000	309097000	72	95	Empty	TRUE
baitINC4252018	Uncategorized Sample	WT	QEPlus2_04192018_31_WT: QEPlus2_04192018_31_WT	Keratin, type I cytoskeletal 9 OS=Homo sapiens GN=KRT9 PE=1 SV=3	K1C9_HUMAN	KRT9	Crap_uniprot_with_human.fasta	62131	1	70	148	814	0.0272	0.734	TIDDLKDQIVDLTVGNNK	N	T	0.997	0.593	4.75	0	1	0	0	0	1	0	1	2001.05	2292.74	8922880	8176740	207	224	Empty	TRUE
baitINC4252018	Uncategorized Sample	WT	QEPlus2_04192018_31_WT: QEPlus2_04192018_31_WT	Keratin, type I cytoskeletal 9 OS=Homo sapiens GN=KRT9 PE=1 SV=3	K1C9_HUMAN	KRT9	Crap_uniprot_with_human.fasta	62131	1	70	148	814	0.0272	0.734	VQALEEANNDLENK	K	I	0.997	0.61	4.57	0	1	0	0	17	2	0	2	1586.77	1510.88	1989050000	1987660000	171	184	Empty	TRUE
baitINC4252018	Uncategorized Sample	WT	QEPlus2_04192018_31_WT: QEPlus2_04192018_31_WT	Keratin, type I cytoskeletal 9 OS=Homo sapiens GN=KRT9 PE=1 SV=3	K1C9_HUMAN	KRT9	Crap_uniprot_with_human.fasta	62131	1	70	148	814	0.0272	0.734	YGGGSGSGGGSGGGYGGGSGSR	N	G	0.759	0.226	3.61	0	1	0	0	1	0	0	1	1734.71	873.072	925392	925392	558	579	Empty	TRUE
baitINC4252018	Uncategorized Sample	WT	QEPlus2_04192018_31_WT: QEPlus2_04192018_31_WT	Keratin, type I cytoskeletal 9 OS=Homo sapiens GN=KRT9 PE=1 SV=3	K1C9_HUMAN	KRT9	Crap_uniprot_with_human.fasta	62131	1	70	148	814	0.0272	0.734	YNTIDDLKDQIVDLTVGNNK	Y	T	0.997	0.595	5.35	0	1	0	0	2	3	0	1	2278.16	2510.59	83092400	81711500	205	224	Empty	TRUE
baitINC4252018	Uncategorized Sample	WT	QEPlus2_04192018_31_WT: QEPlus2_04192018_31_WT	Keratin, type I cytoskeletal 9 OS=Homo sapiens GN=KRT9 PE=1 SV=3	K1C9_HUMAN	KRT9	Crap_uniprot_with_human.fasta	62131	1	70	148	814	0.0272	0.734	YSPYYNTIDDLKDQIVDLTVGNNK	N	T	0.997	0.664	4.18	0	1	0	0	0	2	0	1	2788.37	2775.09	12902400	12775600	201	224	Empty	TRUE
baitINC4252018	Uncategorized Sample	WT	QEPlus2_04192018_31_WT: QEPlus2_04192018_31_WT	Keratin, type I cytoskeletal 9 OS=Homo sapiens GN=KRT9 PE=1 SV=3	K1C9_HUMAN	KRT9	Crap_uniprot_with_human.fasta	62131	1	70	148	814	0.0272	0.734	YSYGGGSGGGFSASSLGGGFGGGSR	G	G	0.997	0.808	5.93	0	1	0	0	1	0	0	1	2185.95	1940.37	4555600	4555600	71	95	Empty	TRUE
baitINC4252018	Uncategorized Sample	WT	QEPlus2_04192018_31_WT: QEPlus2_04192018_31_WT	| Symbols: CA2, CA18, BETA CA2 | carbonic anhydrase 2 | chr5:4758257-4762382 FORWARD LENGTH=330	AT5G14740.3		TAIR10_pep_20101214_2.fasta	36528.5	1	4	4	19	0.000635	0.336	EKYETNPALYGELAK	K	G	0.997	0.679	4.34	0	1	0	0	1	2	0	2	1725.87	1656.15	55836400	55555300	137	151	Empty	FALSE	AT3G01500.1,AT3G01500.2
baitINC4252018	Uncategorized Sample	WT	QEPlus2_04192018_31_WT: QEPlus2_04192018_31_WT	| Symbols: CA2, CA18, BETA CA2 | carbonic anhydrase 2 | chr5:4758257-4762382 FORWARD LENGTH=330	AT5G14740.3		TAIR10_pep_20101214_2.fasta	36528.5	1	4	4	19	0.000635	0.336	GLMSFPLDGNNSTDFIEDWVK	K	I	0.997	0.655	5.07	0	1	0	0	3	1	0	2	2385.11	2970.77	50204500	49703600	230	250	Empty	FALSE	AT3G01500.1,AT3G01500.2
baitINC4252018	Uncategorized Sample	WT	QEPlus2_04192018_31_WT: QEPlus2_04192018_31_WT	| Symbols: CA2, CA18, BETA CA2 | carbonic anhydrase 2 | chr5:4758257-4762382 FORWARD LENGTH=330	AT5G14740.3		TAIR10_pep_20101214_2.fasta	36528.5	1	4	4	19	0.000635	0.336	GNESYEDAIEALKK	M	L	0.997	0.627	4.55	0	1	0	0	0	2	0	1	1566.76	1803.97	17638900	17367300	74	87	Empty	TRUE
baitINC4252018	Uncategorized Sample	WT	QEPlus2_04192018_31_WT: QEPlus2_04192018_31_WT	| Symbols: CA2, CA18, BETA CA2 | carbonic anhydrase 2 | chr5:4758257-4762382 FORWARD LENGTH=330	AT5G14740.3		TAIR10_pep_20101214_2.fasta	36528.5	1	4	4	19	0.000635	0.336	ITAELQAASSSDSK	K	S	0.897	0.417	3.93	0	1	0	0	1	0	0	2	1407.7	1260.6	9567900	9567900	106	119	Empty	TRUE
baitINC4252018	Uncategorized Sample	WT	QEPlus2_04192018_31_WT: QEPlus2_04192018_31_WT	| Symbols: CA2, CA18, BETA CA2 | carbonic anhydrase 2 | chr5:4758257-4762382 FORWARD LENGTH=330	AT5G14740.3		TAIR10_pep_20101214_2.fasta	36528.5	1	4	4	19	0.000635	0.336	KITAELQAASSSDSK	K	S	0.997	0.602	4.71	0	1	0	0	0	1	0	2	1535.79	1195.72	5730870	5730870	105	119	Empty	TRUE
baitINC4252018	Uncategorized Sample	WT	QEPlus2_04192018_31_WT: QEPlus2_04192018_31_WT	| Symbols: CA2, CA18, BETA CA2 | carbonic anhydrase 2 | chr5:4758257-4762382 FORWARD LENGTH=330	AT5G14740.3		TAIR10_pep_20101214_2.fasta	36528.5	1	4	4	19	0.000635	0.336	LNVSLANLLTYPFVREGVVKGTLALK	V	G	0.826	-0.418	0.235	0	1	0	0	0	1	0	1	2816.63	558.206	968123	968123	279	304	Empty	TRUE
baitINC4252018	Uncategorized Sample	WT	QEPlus2_04192018_31_WT: QEPlus2_04192018_31_WT	| Symbols: CA2, CA18, BETA CA2 | carbonic anhydrase 2 | chr5:4758257-4762382 FORWARD LENGTH=330	AT5G14740.3		TAIR10_pep_20101214_2.fasta	36528.5	1	4	4	19	0.000635	0.336	NIANMVPPFDK	R	V	0.876	0.527	3.42	0	1	0	0	3	0	0	2	1261.62	1720.34	33262500	33262500	185	195	Empty	FALSE	AT3G01500.1,AT3G01500.2
baitINC4252018	Uncategorized Sample	WT	QEPlus2_04192018_31_WT: QEPlus2_04192018_31_WT	| Symbols: CA2, CA18, BETA CA2 | carbonic anhydrase 2 | chr5:4758257-4762382 FORWARD LENGTH=330	AT5G14740.3		TAIR10_pep_20101214_2.fasta	36528.5	1	4	4	19	0.000635	0.336	VENIVVIGH	K	S	0.908	0.566	3.12	0	1	0	0	2	0	0	1	979.557	1641.88	37533600	37533600	214	222	Empty	FALSE	AT3G01500.1,AT3G01500.2
baitINC4252018	Uncategorized Sample	WT	QEPlus2_04192018_31_WT: QEPlus2_04192018_31_WT	| Symbols: CA2, CA18, BETA CA2 | carbonic anhydrase 2 | chr5:4758257-4762382 FORWARD LENGTH=330	AT5G14740.3		TAIR10_pep_20101214_2.fasta	36528.5	1	4	4	19	0.000635	0.336	YETNPALYGELAK	K	G	0.908	0.537	3.48	0	1	0	0	2	0	0	2	1468.73	1804.85	48295400	47730800	139	151	Empty	FALSE	AT3G01500.1,AT3G01500.2
baitINC4252018	Uncategorized Sample	WT	QEPlus2_04192018_31_WT: QEPlus2_04192018_31_WT	| Symbols: | glycine-rich protein | chr3:11051645-11052629 REVERSE LENGTH=294	AT3G29075.1			0	0.988	2	2	3	0.0001	0	IESDYVKPSYGGHEDDGDDGHKK	?	?	0.882	0.532	3.38	0	1	0	0	0	0	1	2	2548.12	1084.86	5143130	5143130	0	0	Empty	TRUE
baitINC4252018	Uncategorized Sample	WT	QEPlus2_04192018_31_WT: QEPlus2_04192018_31_WT	| Symbols: | glycine-rich protein | chr3:11051645-11052629 REVERSE LENGTH=294	AT3G29075.1			0	0.988	2	2	3	0.0001	0	PGPVGSGSDFGR	?	?	0.901	0.592	2.98	0	1	0	0	2	0	0	2	1132.54	1311.18	14614600	14568300	0	0	Empty	TRUE
baitINC4252018	Uncategorized Sample	WT	QEPlus2_04192018_31_WT: QEPlus2_04192018_31_WT	| Symbols: | unknown protein; Has 46 Blast hits to 40 proteins in 10 species: Archae - 0; Bacteria - 0; Metazoa - 0; Fungi - 0; Plants - 44; Viruses - 0; Other Eukaryotes - 2 (source: NCBI BLink). | chr4:18339731-18354701 FORWARD LENGTH=2513	AT4G39420.1,AT4G39420.2		TAIR10_pep_20101214_2.fasta	280340	0.937	2	2	3	0.0001	0.0211	NGAPNSEPSVPEIDEMVCTVDDIADGAGEMA	R	A	0.67	-0.31	0.411	0	1	0	0	0	2	0	1	3207.33	1186.48	739433	1478870	808	838	Empty	TRUE
baitINC4252018	Uncategorized Sample	WT	QEPlus2_04192018_31_WT: QEPlus2_04192018_31_WT	| Symbols: | unknown protein; Has 46 Blast hits to 40 proteins in 10 species: Archae - 0; Bacteria - 0; Metazoa - 0; Fungi - 0; Plants - 44; Viruses - 0; Other Eukaryotes - 2 (source: NCBI BLink). | chr4:18339731-18354701 FORWARD LENGTH=2513	AT4G39420.1,AT4G39420.2		TAIR10_pep_20101214_2.fasta	280340	0.937	2	2	3	0.0001	0.0211	SLSGDNEELNSPSCSGGSDPEK	V	I	0.809	-0.329	0.249	0	1	0	0	1	0	0	1	2267.91	3093.73	229435	229435	66	87	Empty	TRUE
baitINC4252018	Uncategorized Sample	WT	QEPlus2_04192018_31_WT: QEPlus2_04192018_31_WT	| Symbols: | Heavy metal transport/detoxification superfamily protein | chr5:9803796-9805036 FORWARD LENGTH=352	AT5G27690.1		TAIR10_pep_20101214_2.fasta	38700	0.894	2	2	2	6.68e-05	0.0994	DNEETSGDEDDDENNNNNNGGGDVGG	K	G	0.64	0.165	0.326	0	1	0	0	0	1	0	1	2654.9	2729.2	4434940	4400880	115	140	Empty	TRUE
baitINC4252018	Uncategorized Sample	WT	QEPlus2_04192018_31_WT: QEPlus2_04192018_31_WT	| Symbols: | Heavy metal transport/detoxification superfamily protein | chr5:9803796-9805036 FORWARD LENGTH=352	AT5G27690.1		TAIR10_pep_20101214_2.fasta	38700	0.894	2	2	2	6.68e-05	0.0994	EILIKKIMK	P	A	0.704	-0.4	0.148	0	1	0	0	1	0	0	1	1131.72	3621.24	165613	165613	78	86	Empty	TRUE
baitINC4252018	Uncategorized Sample	WT	QEPlus2_04192018_31_WT: QEPlus2_04192018_31_WT	| Symbols: ESP, TASTY | epithiospecifier protein | chr1:20170995-20173885 REVERSE LENGTH=341	AT1G54040.2		TAIR10_pep_20101214_2.fasta	37008.4	1	3	3	3	0.0001	0.106	LGEEGAPAIPR	K	G	0.919	0.544	3.44	0	1	0	0	1	0	0	2	1109.6	1455.18	14433200	14433200	291	301	Empty	TRUE
baitINC4252018	Uncategorized Sample	WT	QEPlus2_04192018_31_WT: QEPlus2_04192018_31_WT	| Symbols: ESP, TASTY | epithiospecifier protein | chr1:20170995-20173885 REVERSE LENGTH=341	AT1G54040.2		TAIR10_pep_20101214_2.fasta	37008.4	1	3	3	3	0.0001	0.106	LYSFGGELTPNK	K	H	0.888	0.453	3.21	0	1	0	0	1	0	0	2	1325.67	1864.65	10029700	9631420	35	46	Empty	TRUE
baitINC4252018	Uncategorized Sample	WT	QEPlus2_04192018_31_WT: QEPlus2_04192018_31_WT	| Symbols: ESP, TASTY | epithiospecifier protein | chr1:20170995-20173885 REVERSE LENGTH=341	AT1G54040.2		TAIR10_pep_20101214_2.fasta	37008.4	1	3	3	3	0.0001	0.106	WAQLPDPGDNFEK	K	R	0.907	0.614	3.04	0	1	0	0	1	0	0	2	1516.71	1952.94	11175000	10848200	171	183	Empty	TRUE
baitINC4252018	Uncategorized Sample	WT	QEPlus2_04192018_31_WT: QEPlus2_04192018_31_WT	| Symbols: | Cysteine/Histidine-rich C1 domain family protein | chr5:5370350-5370607 FORWARD LENGTH=85	AT5G16430.1		TAIR10_pep_20101214_2.fasta	9604.7	0.926	2	2	2	6.68e-05	0.341	MVQTSEASQSHNCDGCCEVSGYGYYC	-	S	0.648	-0.331	0.0874	0	1	0	0	1	0	0	1	3093.09	3309.85	1328320	1328320	1	26	Empty	TRUE
baitINC4252018	Uncategorized Sample	WT	QEPlus2_04192018_31_WT: QEPlus2_04192018_31_WT	| Symbols: | Cysteine/Histidine-rich C1 domain family protein | chr5:5370350-5370607 FORWARD LENGTH=85	AT5G16430.1		TAIR10_pep_20101214_2.fasta	9604.7	0.926	2	2	2	6.68e-05	0.341	MVQTSEASQSHNCDGCCEVSGYGYYCSSC	-	E	0.79	-0.668	0.0617	0	1	0	0	0	1	0	1	3386.16	3328.06	2584260	2584260	1	29	Empty	TRUE
baitINC4252018	Uncategorized Sample	WT	QEPlus2_04192018_31_WT: QEPlus2_04192018_31_WT	| Symbols: | TRAF-like superfamily protein | chr3:3783273-3785098 REVERSE LENGTH=572	AT3G11950.2-DECOY			0	0.951	2	2	3	0.0001	0	DHNEMQNACFVATCGENECNMTR	?	?	0.796	-0.5	0.123	0	1	0	0	2	0	0	2	2806.03	3541.34	71180	142360	0	0	Empty	TRUE
baitINC4252018	Uncategorized Sample	WT	QEPlus2_04192018_31_WT: QEPlus2_04192018_31_WT	| Symbols: | TRAF-like superfamily protein | chr3:3783273-3785098 REVERSE LENGTH=572	AT3G11950.2-DECOY			0	0.951	2	2	3	0.0001	0	VSDHNEMQNACFVATCGENECNMTRYGCNMAHEALEGETQFK	?	?	0.76	0.25	0.365	0	1	0	0	0	0	1	2	4972.97	3689.46	174141	174141	0	0	Empty	TRUE
baitINC4252018	Uncategorized Sample	WT	QEPlus2_04192018_31_WT: QEPlus2_04192018_31_WT	| Symbols: emb2394 | Ribosomal protein L6 family | chr1:1502515-1503738 REVERSE LENGTH=223	AT1G05190.1		TAIR10_pep_20101214_2.fasta	24705.8	1	6	8	12	0.000401	0.368	ELVLNLGFSHPVK	K	M	0.98	0.405	4.47	0	1	0	0	0	1	0	2	1452.82	2046.99	43020300	43020300	145	157	Empty	TRUE
baitINC4252018	Uncategorized Sample	WT	QEPlus2_04192018_31_WT: QEPlus2_04192018_31_WT	| Symbols: emb2394 | Ribosomal protein L6 family | chr1:1502515-1503738 REVERSE LENGTH=223	AT1G05190.1		TAIR10_pep_20101214_2.fasta	24705.8	1	6	8	12	0.000401	0.368	EVELTKEESGFLR	R	V	0.908	0.366	3.67	0	1	0	0	0	1	0	2	1536.79	1756.08	12194700	12194700	82	94	Empty	TRUE
baitINC4252018	Uncategorized Sample	WT	QEPlus2_04192018_31_WT: QEPlus2_04192018_31_WT	| Symbols: emb2394 | Ribosomal protein L6 family | chr1:1502515-1503738 REVERSE LENGTH=223	AT1G05190.1		TAIR10_pep_20101214_2.fasta	24705.8	1	6	8	12	0.000401	0.368	QPIAVPSNVTIALEGQDLK	K	V	0.997	0.56	5.21	0	1	0	0	2	2	0	2	1993.1	2264.42	102976000	100192000	49	67	Empty	TRUE
baitINC4252018	Uncategorized Sample	WT	QEPlus2_04192018_31_WT: QEPlus2_04192018_31_WT	| Symbols: emb2394 | Ribosomal protein L6 family | chr1:1502515-1503738 REVERSE LENGTH=223	AT1G05190.1		TAIR10_pep_20101214_2.fasta	24705.8	1	6	8	12	0.000401	0.368	SEIGQFAATVR	K	K	0.785	0.472	2.88	0	1	0	0	2	0	0	2	1178.62	1752.83	161681000	161681000	182	192	Empty	TRUE
baitINC4252018	Uncategorized Sample	WT	QEPlus2_04192018_31_WT: QEPlus2_04192018_31_WT	| Symbols: emb2394 | Ribosomal protein L6 family | chr1:1502515-1503738 REVERSE LENGTH=223	AT1G05190.1		TAIR10_pep_20101214_2.fasta	24705.8	1	6	8	12	0.000401	0.368	TLTDNMVVGVSK	R	G	0.913	0.582	3.24	0	1	0	0	3	0	0	2	1263.66	1654.39	117854000	117854000	113	124	Empty	TRUE
baitINC4252018	Uncategorized Sample	WT	QEPlus2_04192018_31_WT: QEPlus2_04192018_31_WT	| Symbols: emb2394 | Ribosomal protein L6 family | chr1:1502515-1503738 REVERSE LENGTH=223	AT1G05190.1		TAIR10_pep_20101214_2.fasta	24705.8	1	6	8	12	0.000401	0.368	VKGPLGELALTYPR	K	E	0.875	0.503	3.1	0	1	0	0	0	1	0	2	1513.87	2051.3	17266300	17266300	68	81	Empty	TRUE
baitINC4252018	Uncategorized Sample	WT	QEPlus2_04192018_31_WT: QEPlus2_04192018_31_WT	| Symbols: | Phosphoinositide-specific phospholipase C family protein | chr3:20747787-20750184 FORWARD LENGTH=584	AT3G55940.1-DECOY			0	0.99	2	2	2	6.68e-05	0	DDDDDDDDGNSDNK	?	?	0.848	0.572	0.518	0	1	0	0	1	0	0	2	1554.5	3345.67	6419400	6419400	0	0	Empty	TRUE
baitINC4252018	Uncategorized Sample	WT	QEPlus2_04192018_31_WT: QEPlus2_04192018_31_WT	| Symbols: | Phosphoinositide-specific phospholipase C family protein | chr3:20747787-20750184 FORWARD LENGTH=584	AT3G55940.1-DECOY			0	0.99	2	2	2	6.68e-05	0	DGDDDDDDDDDDDDDDGNSDNKDVSRDR	?	?	0.933	0.555	0.151	0	1	0	0	0	1	0	2	3147.03	2791	5673570	5673570	0	0	Empty	TRUE
baitINC4252018	Uncategorized Sample	WT	QEPlus2_04192018_31_WT: QEPlus2_04192018_31_WT	| Symbols: ATE2, ATATE2 | arginine-tRNA protein transferase 2 | chr3:3518665-3521092 REVERSE LENGTH=605	AT3G11240.1		TAIR10_pep_20101214_2.fasta	68601	0.945	2	2	2	6.68e-05	0.0512	DMEQGDTNDDDDEMYNSDEDSDSDSSSSRNR	E	S	0.711	-0.51	0.218	0	1	0	0	0	1	0	1	3563.23	3344.41	17217600	16532900	519	549	Empty	TRUE
baitINC4252018	Uncategorized Sample	WT	QEPlus2_04192018_31_WT: QEPlus2_04192018_31_WT	| Symbols: ATE2, ATATE2 | arginine-tRNA protein transferase 2 | chr3:3518665-3521092 REVERSE LENGTH=605	AT3G11240.1		TAIR10_pep_20101214_2.fasta	68601	0.945	2	2	2	6.68e-05	0.0512	TNDDDDEMYNSDEDSDSDSSSSRNR	D	S	0.81	-0.591	0.126	0	1	0	0	1	0	0	1	2873.99	3314.81	1532050	1532050	525	549	Empty	TRUE
baitINC4252018	Uncategorized Sample	WT	QEPlus2_04192018_31_WT: QEPlus2_04192018_31_WT	| Symbols: RPL15 | ribosomal protein L15 | chr3:9491268-9492558 REVERSE LENGTH=277	AT3G25920.1		TAIR10_pep_20101214_2.fasta	29708.4	0.999	2	2	2	6.68e-05	0.0866	GFEGGQTALYR	R	R	0.854	0.505	2.89	0	1	0	0	1	0	0	2	1198.59	1494.92	14185900	14185900	129	139	Empty	TRUE
baitINC4252018	Uncategorized Sample	WT	QEPlus2_04192018_31_WT: QEPlus2_04192018_31_WT	| Symbols: RPL15 | ribosomal protein L15 | chr3:9491268-9492558 REVERSE LENGTH=277	AT3G25920.1		TAIR10_pep_20101214_2.fasta	29708.4	0.999	2	2	2	6.68e-05	0.0866	TAATSSAVVAPER	Q	F	0.993	0.6	4.08	0	1	0	0	1	0	0	1	1259.66	1120.82	13501000	13501000	68	80	Empty	TRUE
baitINC4252018	Uncategorized Sample	WT	QEPlus2_04192018_31_WT: QEPlus2_04192018_31_WT	| Symbols: ARI5, ATARI5 | RING/U-box superfamily protein | chr1:1779631-1784166 FORWARD LENGTH=552	AT1G05890.1-DECOY,AT1G05890.2-DECOY			0	0.978	2	2	2	6.68e-05	0	GGSYYDYDVSDMDHMDDDSDM	?	?	0.865	0.505	0.0988	0	1	0	0	1	0	0	2	2480.8	2883.04	2952150	2952150	0	0	Empty	TRUE
baitINC4252018	Uncategorized Sample	WT	QEPlus2_04192018_31_WT: QEPlus2_04192018_31_WT	| Symbols: ARI5, ATARI5 | RING/U-box superfamily protein | chr1:1779631-1784166 FORWARD LENGTH=552	AT1G05890.1-DECOY,AT1G05890.2-DECOY			0	0.978	2	2	2	6.68e-05	0	YTGGSYYDYDVSDMDHMDDDSDM	?	?	0.839	0.239	0.255	0	1	0	0	0	1	0	2	2728.91	2511.74	1549540	1549540	0	0	Empty	TRUE
baitINC4252018	Uncategorized Sample	WT	QEPlus2_04192018_31_WT: QEPlus2_04192018_31_WT	| Symbols: ACT7 | actin 7 | chr5:3052809-3054220 FORWARD LENGTH=377	AT5G09810.1		TAIR10_pep_20101214_2.fasta	41736.6	0.99	1	2	11	0.000367	0.207	GYMFTTTAER	R	E	0.85	0.595	2.18	0	1	0	0	1	0	0	2	1192.53	1402.81	10615900	10615900	199	208	Empty	FALSE	AT3G18780.2,AT1G49240.1
baitINC4252018	Uncategorized Sample	WT	QEPlus2_04192018_31_WT: QEPlus2_04192018_31_WT	| Symbols: ACT7 | actin 7 | chr5:3052809-3054220 FORWARD LENGTH=377	AT5G09810.1		TAIR10_pep_20101214_2.fasta	41736.6	0.99	1	2	11	0.000367	0.207	MTQIMFETFNVPAMYVAIQAVLSLYASGR	K	T	0.887	0	4.59	0	1	0	0	0	3	0	2	3253.6	3363.14	85548800	73755300	121	149	Empty	TRUE
baitINC4252018	Uncategorized Sample	WT	QEPlus2_04192018_31_WT: QEPlus2_04192018_31_WT	| Symbols: ACT7 | actin 7 | chr5:3052809-3054220 FORWARD LENGTH=377	AT5G09810.1		TAIR10_pep_20101214_2.fasta	41736.6	0.99	1	2	11	0.000367	0.207	NYELPDGQVITIGAER	K	F	0.902	0.421	3.59	0	1	0	0	1	0	0	2	1774.9	2175.76	19728900	19629800	241	256	Empty	FALSE	AT3G18780.2,AT1G49240.1
baitINC4252018	Uncategorized Sample	WT	QEPlus2_04192018_31_WT: QEPlus2_04192018_31_WT	| Symbols: ACT7 | actin 7 | chr5:3052809-3054220 FORWARD LENGTH=377	AT5G09810.1		TAIR10_pep_20101214_2.fasta	41736.6	0.99	1	2	11	0.000367	0.207	YSVWIGGSILASLSTFQQM	K	W	0.997	0.674	5.2	0	1	0	0	1	0	0	1	2088.05	3359.53	11346500	10329900	339	357	Empty	FALSE	AT3G46520.1,AT3G18780.2,AT5G59370.2,AT1G49240.1
baitINC4252018	Uncategorized Sample	WT	QEPlus2_04192018_31_WT: QEPlus2_04192018_31_WT	| Symbols: ACT7 | actin 7 | chr5:3052809-3054220 FORWARD LENGTH=377	AT5G09810.1		TAIR10_pep_20101214_2.fasta	41736.6	0.99	1	2	11	0.000367	0.207	YSVWIGGSILASLSTFQQMWISK	K	S	0.997	0.629	6.04	0	1	0	0	2	3	0	2	2618.33	3358.69	1047750000	897947000	339	361	Empty	FALSE	AT3G18780.2,AT1G49240.1
baitINC4252018	Uncategorized Sample	WT	QEPlus2_04192018_31_WT: QEPlus2_04192018_31_WT	| Symbols: REF6 | relative of early flowering 6 | chr3:17935609-17940456 FORWARD LENGTH=1360	AT3G48430.1		TAIR10_pep_20101214_2.fasta	152630	0.987	2	2	2	6.68e-05	0.0235	EEEEEEEENEEEECAAYQCNMEGCT	K	M	0.851	0.404	0.179	0	1	0	0	0	1	0	1	3129.02	2836.89	4708270	4708270	1227	1251	Empty	TRUE
baitINC4252018	Uncategorized Sample	WT	QEPlus2_04192018_31_WT: QEPlus2_04192018_31_WT	| Symbols: REF6 | relative of early flowering 6 | chr3:17935609-17940456 FORWARD LENGTH=1360	AT3G48430.1		TAIR10_pep_20101214_2.fasta	152630	0.987	2	2	2	6.68e-05	0.0235	QCNMEGCTMSFSSEK	Y	Q	0.684	-0.365	0.161	0	1	0	0	1	0	0	1	1829.63	2605.1	2304910	2304910	1244	1258	Empty	TRUE
baitINC4252018	Uncategorized Sample	WT	QEPlus2_04192018_31_WT: QEPlus2_04192018_31_WT	| Symbols: | Ribosomal protein S5/Elongation factor G/III/V family protein | chr3:8160269-8163316 REVERSE LENGTH=1015	AT3G22980.1		TAIR10_pep_20101214_2.fasta	111956	0.959	2	2	2	6.68e-05	0.0256	MNGLNDDDSKSESDECF	R	L	0.847	0.479	0.232	0	1	0	0	1	0	0	1	1979.71	681.809	1630910	1630910	424	440	Empty	TRUE
baitINC4252018	Uncategorized Sample	WT	QEPlus2_04192018_31_WT: QEPlus2_04192018_31_WT	| Symbols: | Ribosomal protein S5/Elongation factor G/III/V family protein | chr3:8160269-8163316 REVERSE LENGTH=1015	AT3G22980.1		TAIR10_pep_20101214_2.fasta	111956	0.959	2	2	2	6.68e-05	0.0256	VDPIEELKK	N	Q	0.734	-0.424	0.298	0	1	0	0	1	0	0	1	1070.61	3898.12	72317.2	72317.1	698	706	Empty	TRUE
baitINC4252018	Uncategorized Sample	WT	QEPlus2_04192018_31_WT: QEPlus2_04192018_31_WT	| Symbols: CA1, ATBCA1, SABP3, ATSABP3 | carbonic anhydrase 1 | chr3:194853-196716 REVERSE LENGTH=270	AT3G01500.1,AT3G01500.2		TAIR10_pep_20101214_2.fasta	37450.7	1	2	3	18	0.000601	0.27	EAVNVSLANLLTYPF	R	V	0.885	0.652	2.75	0	1	0	0	1	0	0	1	1650.87	3297.84	2887500	2887500	283	297	Empty	TRUE
baitINC4252018	Uncategorized Sample	WT	QEPlus2_04192018_31_WT: QEPlus2_04192018_31_WT	| Symbols: CA1, ATBCA1, SABP3, ATSABP3 | carbonic anhydrase 1 | chr3:194853-196716 REVERSE LENGTH=270	AT3G01500.1,AT3G01500.2		TAIR10_pep_20101214_2.fasta	37450.7	1	2	3	18	0.000601	0.27	EAVNVSLANLLTYPFVR	R	E	0.997	0.723	5.57	0	1	0	0	1	2	0	2	1906.04	3034.89	25460100	25460100	283	299	Empty	TRUE
baitINC4252018	Uncategorized Sample	WT	QEPlus2_04192018_31_WT: QEPlus2_04192018_31_WT	| Symbols: CA1, ATBCA1, SABP3, ATSABP3 | carbonic anhydrase 1 | chr3:194853-196716 REVERSE LENGTH=270	AT3G01500.1,AT3G01500.2		TAIR10_pep_20101214_2.fasta	37450.7	1	2	3	18	0.000601	0.27	EKYETNPALYGELAK	K	G	0.997	0.679	4.34	0	1	0	0	1	2	0	2	1725.87	1656.15	55836400	55555300	142	156	Empty	FALSE	AT5G14740.3
baitINC4252018	Uncategorized Sample	WT	QEPlus2_04192018_31_WT: QEPlus2_04192018_31_WT	| Symbols: CA1, ATBCA1, SABP3, ATSABP3 | carbonic anhydrase 1 | chr3:194853-196716 REVERSE LENGTH=270	AT3G01500.1,AT3G01500.2		TAIR10_pep_20101214_2.fasta	37450.7	1	2	3	18	0.000601	0.27	GLMSFPLDGNNSTDFIEDWVK	K	I	0.997	0.655	5.07	0	1	0	0	3	1	0	2	2385.11	2970.77	50204500	49703600	235	255	Empty	FALSE	AT5G14740.3
baitINC4252018	Uncategorized Sample	WT	QEPlus2_04192018_31_WT: QEPlus2_04192018_31_WT	| Symbols: CA1, ATBCA1, SABP3, ATSABP3 | carbonic anhydrase 1 | chr3:194853-196716 REVERSE LENGTH=270	AT3G01500.1,AT3G01500.2		TAIR10_pep_20101214_2.fasta	37450.7	1	2	3	18	0.000601	0.27	NIANMVPPFDK	R	V	0.876	0.527	3.42	0	1	0	0	3	0	0	2	1261.62	1720.34	33262500	33262500	190	200	Empty	FALSE	AT5G14740.3
baitINC4252018	Uncategorized Sample	WT	QEPlus2_04192018_31_WT: QEPlus2_04192018_31_WT	| Symbols: CA1, ATBCA1, SABP3, ATSABP3 | carbonic anhydrase 1 | chr3:194853-196716 REVERSE LENGTH=270	AT3G01500.1,AT3G01500.2		TAIR10_pep_20101214_2.fasta	37450.7	1	2	3	18	0.000601	0.27	VENIVVIGH	K	S	0.908	0.566	3.12	0	1	0	0	2	0	0	1	979.557	1641.88	37533600	37533600	219	227	Empty	FALSE	AT5G14740.3
baitINC4252018	Uncategorized Sample	WT	QEPlus2_04192018_31_WT: QEPlus2_04192018_31_WT	| Symbols: CA1, ATBCA1, SABP3, ATSABP3 | carbonic anhydrase 1 | chr3:194853-196716 REVERSE LENGTH=270	AT3G01500.1,AT3G01500.2		TAIR10_pep_20101214_2.fasta	37450.7	1	2	3	18	0.000601	0.27	YETNPALYGELAK	K	G	0.908	0.537	3.48	0	1	0	0	2	0	0	2	1468.73	1804.85	48295400	47730800	144	156	Empty	FALSE	AT5G14740.3
baitINC4252018	Uncategorized Sample	WT	QEPlus2_04192018_31_WT: QEPlus2_04192018_31_WT	| Symbols: PGK1 | phosphoglycerate kinase 1 | chr3:4061127-4063140 REVERSE LENGTH=481	AT3G12780.1		TAIR10_pep_20101214_2.fasta	50113.1	1	7	9	18	0.000601	0.426	ADLNVPLDDNQTITDDTR	R	I	0.859	0.569	3.56	0	1	0	0	1	0	0	2	2015.95	1860.04	12714600	12373900	99	116	Empty	TRUE
baitINC4252018	Uncategorized Sample	WT	QEPlus2_04192018_31_WT: QEPlus2_04192018_31_WT	| Symbols: PGK1 | phosphoglycerate kinase 1 | chr3:4061127-4063140 REVERSE LENGTH=481	AT3G12780.1		TAIR10_pep_20101214_2.fasta	50113.1	1	7	9	18	0.000601	0.426	AQGLSVGSSLVEEDKLELATELLAK	K	A	0.997	0.644	5.13	0	1	0	0	0	2	0	2	2600.4	2566.82	24106000	22888600	308	332	Empty	TRUE
baitINC4252018	Uncategorized Sample	WT	QEPlus2_04192018_31_WT: QEPlus2_04192018_31_WT	| Symbols: PGK1 | phosphoglycerate kinase 1 | chr3:4061127-4063140 REVERSE LENGTH=481	AT3G12780.1		TAIR10_pep_20101214_2.fasta	50113.1	1	7	9	18	0.000601	0.426	ELDYLVGAVSNPK	K	R	0.877	0.505	3.24	0	1	0	0	1	0	0	2	1404.74	1965.18	16092000	16092000	254	266	Empty	FALSE	AT1G56190.1
baitINC4252018	Uncategorized Sample	WT	QEPlus2_04192018_31_WT: QEPlus2_04192018_31_WT	| Symbols: PGK1 | phosphoglycerate kinase 1 | chr3:4061127-4063140 REVERSE LENGTH=481	AT3G12780.1		TAIR10_pep_20101214_2.fasta	50113.1	1	7	9	18	0.000601	0.426	FSLAPLVPR	K	L	0.832	0.522	2.68	0	1	0	0	1	0	0	2	999.599	2194.87	10151300	10151300	150	158	Empty	FALSE	AT1G56190.1
baitINC4252018	Uncategorized Sample	WT	QEPlus2_04192018_31_WT: QEPlus2_04192018_31_WT	| Symbols: PGK1 | phosphoglycerate kinase 1 | chr3:4061127-4063140 REVERSE LENGTH=481	AT3G12780.1		TAIR10_pep_20101214_2.fasta	50113.1	1	7	9	18	0.000601	0.426	FYKEEEKNDPEFAK	R	K	0.905	0.321	3.76	0	1	0	0	0	1	1	2	1773.83	1179.07	14208800	14089800	198	211	Empty	TRUE
baitINC4252018	Uncategorized Sample	WT	QEPlus2_04192018_31_WT: QEPlus2_04192018_31_WT	| Symbols: PGK1 | phosphoglycerate kinase 1 | chr3:4061127-4063140 REVERSE LENGTH=481	AT3G12780.1		TAIR10_pep_20101214_2.fasta	50113.1	1	7	9	18	0.000601	0.426	GVSLLLPTDVVVADK	K	F	0.947	0.426	4.07	0	1	0	0	2	0	0	2	1525.88	2384.89	35682700	35451500	337	351	Empty	TRUE
baitINC4252018	Uncategorized Sample	WT	QEPlus2_04192018_31_WT: QEPlus2_04192018_31_WT	| Symbols: PGK1 | phosphoglycerate kinase 1 | chr3:4061127-4063140 REVERSE LENGTH=481	AT3G12780.1		TAIR10_pep_20101214_2.fasta	50113.1	1	7	9	18	0.000601	0.426	GVTTIIGGGDSVAAVEK	K	V	0.997	0.511	4.35	0	1	0	0	1	1	0	2	1573.84	1801.18	16244800	16054000	425	441	Empty	FALSE	AT1G56190.1,AT1G79550.2
baitINC4252018	Uncategorized Sample	WT	QEPlus2_04192018_31_WT: QEPlus2_04192018_31_WT	| Symbols: PGK1 | phosphoglycerate kinase 1 | chr3:4061127-4063140 REVERSE LENGTH=481	AT3G12780.1		TAIR10_pep_20101214_2.fasta	50113.1	1	7	9	18	0.000601	0.426	ISTGGGASLELLEGK	H	V	0.965	0.547	3.82	0	1	0	0	1	0	0	1	1431.77	1965.7	6618130	6593890	451	465	Empty	FALSE	AT1G56190.1
baitINC4252018	Uncategorized Sample	WT	QEPlus2_04192018_31_WT: QEPlus2_04192018_31_WT	| Symbols: PGK1 | phosphoglycerate kinase 1 | chr3:4061127-4063140 REVERSE LENGTH=481	AT3G12780.1		TAIR10_pep_20101214_2.fasta	50113.1	1	7	9	18	0.000601	0.426	LASLADLYVNDAFGTAHR	K	A	0.997	0.531	5.47	0	1	0	0	0	1	0	2	1933.98	2301.02	12995400	12051700	213	230	Empty	FALSE	AT1G56190.1
baitINC4252018	Uncategorized Sample	WT	QEPlus2_04192018_31_WT: QEPlus2_04192018_31_WT	| Symbols: PGK1 | phosphoglycerate kinase 1 | chr3:4061127-4063140 REVERSE LENGTH=481	AT3G12780.1		TAIR10_pep_20101214_2.fasta	50113.1	1	7	9	18	0.000601	0.426	SVGDLTSADLK	K	G	0.868	0.387	3.37	0	1	0	0	1	0	0	2	1105.57	1519.72	23288400	23288400	81	91	Empty	TRUE
baitINC4252018	Uncategorized Sample	WT	QEPlus2_04192018_31_WT: QEPlus2_04192018_31_WT	| Symbols: PGK1 | phosphoglycerate kinase 1 | chr3:4061127-4063140 REVERSE LENGTH=481	AT3G12780.1		TAIR10_pep_20101214_2.fasta	50113.1	1	7	9	18	0.000601	0.426	TFNEALDTTQTVIWNGPMGVFEMEK	K	F	0.997	0.507	4.72	0	1	0	0	0	1	0	2	2858.34	2919.9	3830020	3830020	382	406	Empty	TRUE
baitINC4252018	Uncategorized Sample	WT	QEPlus2_04192018_31_WT: QEPlus2_04192018_31_WT	| Symbols: PGK1 | phosphoglycerate kinase 1 | chr3:4061127-4063140 REVERSE LENGTH=481	AT3G12780.1		TAIR10_pep_20101214_2.fasta	50113.1	1	7	9	18	0.000601	0.426	VILSTHLGR	K	P	0.789	0.469	2.9	0	1	0	0	0	1	0	1	995.6	1385.42	21587400	21587400	134	142	Empty	FALSE	AT1G56190.1
baitINC4252018	Uncategorized Sample	WT	QEPlus2_04192018_31_WT: QEPlus2_04192018_31_WT	| Symbols: PGK1 | phosphoglycerate kinase 1 | chr3:4061127-4063140 REVERSE LENGTH=481	AT3G12780.1		TAIR10_pep_20101214_2.fasta	50113.1	1	7	9	18	0.000601	0.426	VLPGVIALDEAIPVTV	K	-	0.908	0.665	2.97	0	1	0	0	2	0	0	2	1605.95	3052.52	28595800	28595800	466	481	Empty	TRUE
baitINC4252018	Uncategorized Sample	WT	QEPlus2_04192018_31_WT: QEPlus2_04192018_31_WT	| Symbols: RPS2 | ribosomal protein S2 | chrC:15013-15723 REVERSE LENGTH=236	ATCG00160.1		TAIR10_pep_20101214_2.fasta	26905.8	0.974	2	2	2	6.68e-05	0.131	GIHIINLTR	K	T	0.845	0.476	2.99	0	1	0	0	0	1	0	2	1036.63	1680.49	3057160	3057160	41	49	Empty	TRUE
baitINC4252018	Uncategorized Sample	WT	QEPlus2_04192018_31_WT: QEPlus2_04192018_31_WT	| Symbols: RPS2 | ribosomal protein S2 | chrC:15013-15723 REVERSE LENGTH=236	ATCG00160.1		TAIR10_pep_20101214_2.fasta	26905.8	0.974	2	2	2	6.68e-05	0.131	YMTGLPDIVIILDQQEEYTALR	K	E	0.793	0.472	3.08	0	1	0	0	0	1	0	2	2582.31	3105.93	2308970	2308970	157	178	Empty	TRUE
baitINC4252018	Uncategorized Sample	WT	QEPlus2_04192018_31_WT: QEPlus2_04192018_31_WT	| Symbols: VDAC1, ATVDAC1 | voltage dependent anion channel 1 | chr3:85754-87612 FORWARD LENGTH=276	AT3G01280.1		TAIR10_pep_20101214_2.fasta	29426.3	1	2	2	2	6.68e-05	0.138	DSTITVGTQHSLDPLTSVK	K	A	0.862	0.575	3.39	0	1	0	0	0	1	0	2	1999.03	1883.37	8245980	7903050	210	228	Empty	TRUE
baitINC4252018	Uncategorized Sample	WT	QEPlus2_04192018_31_WT: QEPlus2_04192018_31_WT	| Symbols: VDAC1, ATVDAC1 | voltage dependent anion channel 1 | chr3:85754-87612 FORWARD LENGTH=276	AT3G01280.1		TAIR10_pep_20101214_2.fasta	29426.3	1	2	2	2	6.68e-05	0.138	FSITTFSPAGVAITSTGTK	K	K	0.997	0.683	4.83	0	1	0	0	1	0	0	2	1885.99	2308.9	7932310	7797130	29	47	Empty	TRUE
baitINC4252018	Uncategorized Sample	WT	QEPlus2_04192018_31_WT: QEPlus2_04192018_31_WT	| Symbols: CLPC, ATHSP93-V, HSP93-V, DCA1, CLPC1 | CLPC homologue 1 | chr5:20715710-20719800 REVERSE LENGTH=929	AT5G50920.1			0	1	4	4	4	0.000134	0	HAQVPEEAR	?	?	0.793	0.538	2.4	0	1	0	0	1	0	0	2	1036.52	782.855	1853740	1853740	0	0	Empty	TRUE
baitINC4252018	Uncategorized Sample	WT	QEPlus2_04192018_31_WT: QEPlus2_04192018_31_WT	| Symbols: CLPC, ATHSP93-V, HSP93-V, DCA1, CLPC1 | CLPC homologue 1 | chr5:20715710-20719800 REVERSE LENGTH=929	AT5G50920.1			0	1	4	4	4	0.000134	0	HIEKDPALER	?	?	0.926	0.428	3.89	0	1	0	0	0	1	0	2	1207.64	881.075	3437100	3437100	0	0	Empty	TRUE
baitINC4252018	Uncategorized Sample	WT	QEPlus2_04192018_31_WT: QEPlus2_04192018_31_WT	| Symbols: CLPC, ATHSP93-V, HSP93-V, DCA1, CLPC1 | CLPC homologue 1 | chr5:20715710-20719800 REVERSE LENGTH=929	AT5G50920.1			0	1	4	4	4	0.000134	0	QSDEIILFIDEVHTLIGAGAAEGAIDAANILKPALAR	?	?	0.997	0.525	5.1	0	1	0	0	0	0	1	2	3816.05	3356.25	7734940	7370780	0	0	Empty	TRUE
baitINC4252018	Uncategorized Sample	WT	QEPlus2_04192018_31_WT: QEPlus2_04192018_31_WT	| Symbols: CLPC, ATHSP93-V, HSP93-V, DCA1, CLPC1 | CLPC homologue 1 | chr5:20715710-20719800 REVERSE LENGTH=929	AT5G50920.1			0	1	4	4	4	0.000134	0	VLENLGADPSNIR	?	?	0.859	0.461	3.44	0	1	0	0	1	0	0	2	1397.74	1644.02	8838250	8838250	0	0	Empty	TRUE
baitINC4252018	Uncategorized Sample	WT	QEPlus2_04192018_31_WT: QEPlus2_04192018_31_WT	Serum albumin OS=Bos taurus GN=ALB PE=1 SV=4	ALBU_BOVIN	ALB	Crap_uniprot_with_human.fasta	69294.2	0.998	1	1	3	0.0001	0.0461	KVPQVSTPTLVEVSR	R	S	0.905	0.517	3.73	0	1	0	0	0	1	0	2	1639.94	1684.74	5425400	5425390	437	451	Empty	FALSE	ALBU_HUMAN
baitINC4252018	Uncategorized Sample	WT	QEPlus2_04192018_31_WT: QEPlus2_04192018_31_WT	Serum albumin OS=Bos taurus GN=ALB PE=1 SV=4	ALBU_BOVIN	ALB	Crap_uniprot_with_human.fasta	69294.2	0.998	1	1	3	0.0001	0.0461	LGEYGFQNALIVR	K	Y	0.989	0.584	4.01	0	1	0	0	2	0	0	2	1479.8	2167.23	94143900	94143900	421	433	Empty	TRUE
baitINC4252018	Uncategorized Sample	WT	QEPlus2_04192018_31_WT: QEPlus2_04192018_31_WT	| Symbols: | Ribosomal protein L6 family protein | chr1:27847256-27848680 REVERSE LENGTH=233	AT1G74050.1,AT1G74060.1		TAIR10_pep_20101214_2.fasta	26107.7	1	4	6	19	0.000635	0.348	ASITPGTVLIILAGR	R	F	0.997	0.592	5.04	0	1	0	0	3	2	0	2	1481.91	2845.22	53777700	53777700	87	101	Empty	FALSE	AT1G18540.1
baitINC4252018	Uncategorized Sample	WT	QEPlus2_04192018_31_WT: QEPlus2_04192018_31_WT	| Symbols: | Ribosomal protein L6 family protein | chr1:27847256-27848680 REVERSE LENGTH=233	AT1G74050.1,AT1G74060.1		TAIR10_pep_20101214_2.fasta	26107.7	1	4	6	19	0.000635	0.348	KTEGEFFEAEKEEK	K	K	0.997	0.512	5.29	0	1	0	0	0	1	1	2	1700.8	1270.69	37714200	37649200	171	184	Empty	FALSE	AT1G18540.1
baitINC4252018	Uncategorized Sample	WT	QEPlus2_04192018_31_WT: QEPlus2_04192018_31_WT	| Symbols: | Ribosomal protein L6 family protein | chr1:27847256-27848680 REVERSE LENGTH=233	AT1G74050.1,AT1G74060.1		TAIR10_pep_20101214_2.fasta	26107.7	1	4	6	19	0.000635	0.348	QLASGLLLVTGPFK	K	I	0.997	0.62	4.44	0	1	0	0	3	0	0	2	1443.86	2532.25	46855300	46842400	112	125	Empty	TRUE
baitINC4252018	Uncategorized Sample	WT	QEPlus2_04192018_31_WT: QEPlus2_04192018_31_WT	| Symbols: | Ribosomal protein L6 family protein | chr1:27847256-27848680 REVERSE LENGTH=233	AT1G74050.1,AT1G74060.1		TAIR10_pep_20101214_2.fasta	26107.7	1	4	6	19	0.000635	0.348	SKVDAPVEKPPK	K	F	0.92	0.507	3.62	0	1	0	0	0	1	2	2	1294.74	891.46	11688400	11688400	52	63	Empty	TRUE
baitINC4252018	Uncategorized Sample	WT	QEPlus2_04192018_31_WT: QEPlus2_04192018_31_WT	| Symbols: | Ribosomal protein L6 family protein | chr1:27847256-27848680 REVERSE LENGTH=233	AT1G74050.1,AT1G74060.1		TAIR10_pep_20101214_2.fasta	26107.7	1	4	6	19	0.000635	0.348	TEGEFFEAEKEEK	K	K	0.997	0.577	4.19	0	1	0	0	1	1	0	2	1572.71	1423.46	61703600	61703600	172	184	Empty	FALSE	AT1G18540.1
baitINC4252018	Uncategorized Sample	WT	QEPlus2_04192018_31_WT: QEPlus2_04192018_31_WT	| Symbols: | Ribosomal protein L6 family protein | chr1:27847256-27848680 REVERSE LENGTH=233	AT1G74050.1,AT1G74060.1		TAIR10_pep_20101214_2.fasta	26107.7	1	4	6	19	0.000635	0.348	VDAPVEKPPK	K	F	0.641	0.502	2.54	0	1	0	0	0	1	0	2	1079.61	980.361	7652790	7652790	54	63	Empty	TRUE
baitINC4252018	Uncategorized Sample	WT	QEPlus2_04192018_31_WT: QEPlus2_04192018_31_WT	| Symbols: | Ribosomal protein L6 family protein | chr1:27847256-27848680 REVERSE LENGTH=233	AT1G74050.1,AT1G74060.1		TAIR10_pep_20101214_2.fasta	26107.7	1	4	6	19	0.000635	0.348	VDISGVTLDKFDDK	K	Y	0.992	0.462	5.09	0	1	0	0	1	1	0	2	1551.79	1889.3	30695600	30480600	146	159	Empty	TRUE
baitINC4252018	Uncategorized Sample	WT	QEPlus2_04192018_31_WT: QEPlus2_04192018_31_WT	| Symbols: | Ribosomal protein L6 family protein | chr1:27847256-27848680 REVERSE LENGTH=233	AT1G74050.1,AT1G74060.1		TAIR10_pep_20101214_2.fasta	26107.7	1	4	6	19	0.000635	0.348	VNQAYVIGTSTK	R	V	0.964	0.494	3.98	0	1	0	0	1	0	0	2	1280.68	1374.23	24124700	24124700	134	145	Empty	FALSE	AT1G18540.1
baitINC4252018	Uncategorized Sample	WT	QEPlus2_04192018_31_WT: QEPlus2_04192018_31_WT	| Symbols: | Transducin/WD40 repeat-like superfamily protein | chr5:22742563-22744909 FORWARD LENGTH=441	AT5G56190.1		TAIR10_pep_20101214_2.fasta	49686.5	0.922	2	2	2	6.68e-05	0.0522	MADFDEYMADEYDMDDLED	-	D	0.685	-0.688	0.0641	0	1	0	0	0	1	0	1	2406.81	2603.51	18330400	18074300	1	19	Empty	TRUE
baitINC4252018	Uncategorized Sample	WT	QEPlus2_04192018_31_WT: QEPlus2_04192018_31_WT	| Symbols: | Transducin/WD40 repeat-like superfamily protein | chr5:22742563-22744909 FORWARD LENGTH=441	AT5G56190.1		TAIR10_pep_20101214_2.fasta	49686.5	0.922	2	2	2	6.68e-05	0.0522	MADFDEYMADEYDMDDLEDDMNA	-	A	0.751	-0.438	0.102	0	1	0	0	0	1	0	1	2780.94	3053.61	1893450	1893450	1	23	Empty	TRUE
baitINC4252018	Uncategorized Sample	WT	QEPlus2_04192018_31_WT: QEPlus2_04192018_31_WT	| Symbols: CAB1, AB140, CAB140, LHCB1.3 | chlorophyll A/B binding protein 1 | chr1:10478071-10478874 FORWARD LENGTH=267	AT1G29930.1		TAIR10_pep_20101214_2.fasta	28241.9	1	4	7	30	0.001	0.558	AGSQIFSDGGLDYLGNPSLVHAQ	K	S	0.997	0.63	5.46	0	1	0	0	2	0	0	1	2346.14	2378.79	13463900	13403400	134	156	Empty	FALSE	AT2G34430.1,AT2G34420.1
baitINC4252018	Uncategorized Sample	WT	QEPlus2_04192018_31_WT: QEPlus2_04192018_31_WT	| Symbols: CAB1, AB140, CAB140, LHCB1.3 | chlorophyll A/B binding protein 1 | chr1:10478071-10478874 FORWARD LENGTH=267	AT1G29930.1		TAIR10_pep_20101214_2.fasta	28241.9	1	4	7	30	0.001	0.558	ATDPEAFAELK	L	V	0.786	0.534	2.61	0	1	0	0	1	0	0	1	1191.59	1764.23	32838700	32838700	202	212	Empty	FALSE	AT2G34430.1,AT2G34420.1
baitINC4252018	Uncategorized Sample	WT	QEPlus2_04192018_31_WT: QEPlus2_04192018_31_WT	| Symbols: CAB1, AB140, CAB140, LHCB1.3 | chlorophyll A/B binding protein 1 | chr1:10478071-10478874 FORWARD LENGTH=267	AT1G29930.1		TAIR10_pep_20101214_2.fasta	28241.9	1	4	7	30	0.001	0.558	GLATDPEAFAELK	L	V	0.831	0.44	3.2	0	1	0	0	1	0	0	1	1361.69	2030.16	13540700	12986000	200	212	Empty	FALSE	AT2G34430.1,AT2G34420.1
baitINC4252018	Uncategorized Sample	WT	QEPlus2_04192018_31_WT: QEPlus2_04192018_31_WT	| Symbols: CAB1, AB140, CAB140, LHCB1.3 | chlorophyll A/B binding protein 1 | chr1:10478071-10478874 FORWARD LENGTH=267	AT1G29930.1		TAIR10_pep_20101214_2.fasta	28241.9	1	4	7	30	0.001	0.558	GPIENLADHLADPVNNNAWA	K	F	0.997	0.574	4.52	0	1	0	0	0	2	0	1	2131.02	2509.86	9576540	9533470	239	258	Empty	FALSE	AT2G34430.1,AT2G34420.1
baitINC4252018	Uncategorized Sample	WT	QEPlus2_04192018_31_WT: QEPlus2_04192018_31_WT	| Symbols: CAB1, AB140, CAB140, LHCB1.3 | chlorophyll A/B binding protein 1 | chr1:10478071-10478874 FORWARD LENGTH=267	AT1G29930.1		TAIR10_pep_20101214_2.fasta	28241.9	1	4	7	30	0.001	0.558	GPIENLADHLADPVNNNAWAF	K	A	0.997	0.559	4.66	0	1	0	0	1	4	0	1	2279.07	2795.08	30828700	30095100	239	259	Empty	FALSE	AT2G34430.1,AT2G34420.1
baitINC4252018	Uncategorized Sample	WT	QEPlus2_04192018_31_WT: QEPlus2_04192018_31_WT	| Symbols: CAB1, AB140, CAB140, LHCB1.3 | chlorophyll A/B binding protein 1 | chr1:10478071-10478874 FORWARD LENGTH=267	AT1G29930.1		TAIR10_pep_20101214_2.fasta	28241.9	1	4	7	30	0.001	0.558	GPIENLADHLADPVNNNAWAFAT	K	N	0.825	0.477	3.56	0	1	0	0	0	1	0	1	2450.17	2737.01	4333400	4264580	239	261	Empty	FALSE	AT2G34430.1,AT2G34420.1
baitINC4252018	Uncategorized Sample	WT	QEPlus2_04192018_31_WT: QEPlus2_04192018_31_WT	| Symbols: CAB1, AB140, CAB140, LHCB1.3 | chlorophyll A/B binding protein 1 | chr1:10478071-10478874 FORWARD LENGTH=267	AT1G29930.1		TAIR10_pep_20101214_2.fasta	28241.9	1	4	7	30	0.001	0.558	GPIENLADHLADPVNNNAWAFATNFVPGK	K	-	0.997	0.703	5.13	0	1	0	0	0	2	0	2	3092.52	2865.13	9043270	9043270	239	267	Empty	FALSE	AT2G34430.1,AT2G34420.1
baitINC4252018	Uncategorized Sample	WT	QEPlus2_04192018_31_WT: QEPlus2_04192018_31_WT	| Symbols: CAB1, AB140, CAB140, LHCB1.3 | chlorophyll A/B binding protein 1 | chr1:10478071-10478874 FORWARD LENGTH=267	AT1G29930.1		TAIR10_pep_20101214_2.fasta	28241.9	1	4	7	30	0.001	0.558	GPLGEAEDLLYPGGSFDPLGLATDPEAFAELK	N	V	0.902	0.514	3.72	0	1	0	0	0	1	0	1	3289.62	3225.77	6669250	6669250	181	212	Empty	FALSE	AT2G34430.1,AT2G34420.1
baitINC4252018	Uncategorized Sample	WT	QEPlus2_04192018_31_WT: QEPlus2_04192018_31_WT	| Symbols: CAB1, AB140, CAB140, LHCB1.3 | chlorophyll A/B binding protein 1 | chr1:10478071-10478874 FORWARD LENGTH=267	AT1G29930.1		TAIR10_pep_20101214_2.fasta	28241.9	1	4	7	30	0.001	0.558	GPSGSPWYGSDR	K	V	0.869	0.533	3.09	0	1	0	0	1	0	0	2	1265.55	1430.04	611032000	611032000	44	55	Empty	FALSE	AT2G34430.1,AT2G34420.1
baitINC4252018	Uncategorized Sample	WT	QEPlus2_04192018_31_WT: QEPlus2_04192018_31_WT	| Symbols: CAB1, AB140, CAB140, LHCB1.3 | chlorophyll A/B binding protein 1 | chr1:10478071-10478874 FORWARD LENGTH=267	AT1G29930.1		TAIR10_pep_20101214_2.fasta	28241.9	1	4	7	30	0.001	0.558	MGAVEGYR	L	V	0.642	0.5	2.46	0	1	0	0	1	0	0	1	882.414	1158.66	14030300	14030300	169	176	Empty	FALSE	AT2G34430.1,AT2G34420.1
baitINC4252018	Uncategorized Sample	WT	QEPlus2_04192018_31_WT: QEPlus2_04192018_31_WT	| Symbols: CAB1, AB140, CAB140, LHCB1.3 | chlorophyll A/B binding protein 1 | chr1:10478071-10478874 FORWARD LENGTH=267	AT1G29930.1		TAIR10_pep_20101214_2.fasta	28241.9	1	4	7	30	0.001	0.558	QVILMGAVEGYR	T	V	0.671	0.456	2.93	0	1	0	0	1	0	0	1	1335.71	2035.7	18163800	18163800	165	176	Empty	FALSE	AT2G34430.1,AT2G34420.1
baitINC4252018	Uncategorized Sample	WT	QEPlus2_04192018_31_WT: QEPlus2_04192018_31_WT	| Symbols: CAB1, AB140, CAB140, LHCB1.3 | chlorophyll A/B binding protein 1 | chr1:10478071-10478874 FORWARD LENGTH=267	AT1G29930.1		TAIR10_pep_20101214_2.fasta	28241.9	1	4	7	30	0.001	0.558	SGESPSYLTGEFPGDYGWDTAGLSADPETFAR	F	N	0.997	0.731	6.95	0	1	0	0	0	1	0	1	3380.49	2613.01	31243100	29135800	63	94	Empty	TRUE
baitINC4252018	Uncategorized Sample	WT	QEPlus2_04192018_31_WT: QEPlus2_04192018_31_WT	| Symbols: CAB1, AB140, CAB140, LHCB1.3 | chlorophyll A/B binding protein 1 | chr1:10478071-10478874 FORWARD LENGTH=267	AT1G29930.1		TAIR10_pep_20101214_2.fasta	28241.9	1	4	7	30	0.001	0.558	VAGNGPLGEAEDLLYPGGSFDPL	R	G	0.833	0.669	2.89	0	1	0	0	2	1	0	1	2289.09	3160.37	8530580	8530580	177	199	Empty	TRUE
baitINC4252018	Uncategorized Sample	WT	QEPlus2_04192018_31_WT: QEPlus2_04192018_31_WT	| Symbols: CAB1, AB140, CAB140, LHCB1.3 | chlorophyll A/B binding protein 1 | chr1:10478071-10478874 FORWARD LENGTH=267	AT1G29930.1		TAIR10_pep_20101214_2.fasta	28241.9	1	4	7	30	0.001	0.558	VAGNGPLGEAEDLLYPGGSFDPLGLATDPEAFAELK	R	V	0.997	0.66	5.74	0	1	0	0	0	5	1	2	3630.79	3293.07	107079000	100982000	177	212	Empty	TRUE
baitINC4252018	Uncategorized Sample	WT	QEPlus2_04192018_31_WT: QEPlus2_04192018_31_WT	| Symbols: CAB1, AB140, CAB140, LHCB1.3 | chlorophyll A/B binding protein 1 | chr1:10478071-10478874 FORWARD LENGTH=267	AT1G29930.1		TAIR10_pep_20101214_2.fasta	28241.9	1	4	7	30	0.001	0.558	YLGPFSGESPSYLTGEFPGDYGWDTAGLSADPETFAR	K	N	0.997	0.659	7.73	0	1	0	0	0	2	0	2	3957.78	2893.95	51891100	48492500	58	94	Empty	TRUE
baitINC4252018	Uncategorized Sample	WT	QEPlus2_04192018_31_WT: QEPlus2_04192018_31_WT	| Symbols: | S-locus lectin protein kinase family protein | chr2:8293789-8296275 FORWARD LENGTH=828	AT2G19130.1-DECOY			0	0.983	2	2	2	6.68e-05	0	YRLILIVVLLVLVIVGLSGLVAGF	?	?	0.872	0.366	0.221	0	1	0	0	1	0	0	2	2539.64	3006.32	182573	182573	0	0	Empty	TRUE
baitINC4252018	Uncategorized Sample	WT	QEPlus2_04192018_31_WT: QEPlus2_04192018_31_WT	| Symbols: | S-locus lectin protein kinase family protein | chr2:8293789-8296275 FORWARD LENGTH=828	AT2G19130.1-DECOY			0	0.983	2	2	2	6.68e-05	0	YRLILIVVLLVLVIVGLSGLVAGFI	?	?	0.866	0.547	0.214	0	1	0	0	0	1	0	2	2652.72	2828.04	4057790	4033170	0	0	Empty	TRUE
baitINC4252018	Uncategorized Sample	WT	QEPlus2_04192018_31_WT: QEPlus2_04192018_31_WT	| Symbols: | unknown protein; Has 30201 Blast hits to 17322 proteins in 780 species: Archae - 12; Bacteria - 1396; Metazoa - 17338; Fungi - 3422; Plants - 5037; Viruses - 0; Other Eukaryotes - 2996 (source: NCBI BLink). | chr4:18508569-18510289 REVERSE LENGTH=245	AT4G39900.1-DECOY			0	0.944	2	2	2	6.68e-05	0	ILILTGVSSLISFLIVIKR	?	?	0.801	-0.776	0.0324	0	1	0	0	1	0	0	2	2085.34	2561.06	6830720	6775980	0	0	Empty	TRUE
baitINC4252018	Uncategorized Sample	WT	QEPlus2_04192018_31_WT: QEPlus2_04192018_31_WT	| Symbols: | unknown protein; Has 30201 Blast hits to 17322 proteins in 780 species: Archae - 12; Bacteria - 1396; Metazoa - 17338; Fungi - 3422; Plants - 5037; Viruses - 0; Other Eukaryotes - 2996 (source: NCBI BLink). | chr4:18508569-18510289 REVERSE LENGTH=245	AT4G39900.1-DECOY			0	0.944	2	2	2	6.68e-05	0	SSLISFLIVIK	?	?	0.719	-0.343	0.217	0	1	0	0	1	0	0	2	1219.77	3549.12	2573770	2573770	0	0	Empty	TRUE
baitINC4252018	Uncategorized Sample	WT	QEPlus2_04192018_31_WT: QEPlus2_04192018_31_WT	| Symbols: | Zinc finger C-x8-C-x5-C-x3-H type family protein | chr1:7557822-7565655 REVERSE LENGTH=2166	AT1G21580.1-DECOY			0	0.957	2	2	2	6.68e-05	0	SPICDMDEDCDMDEDCD	?	?	0.715	-0.38	0.0872	0	1	0	0	1	0	0	2	2121.63	3350.28	6656240	6623590	0	0	Empty	TRUE
baitINC4252018	Uncategorized Sample	WT	QEPlus2_04192018_31_WT: QEPlus2_04192018_31_WT	| Symbols: | Zinc finger C-x8-C-x5-C-x3-H type family protein | chr1:7557822-7565655 REVERSE LENGTH=2166	AT1G21580.1-DECOY			0	0.957	2	2	2	6.68e-05	0	SPICDMDEDCDMDEDCDMDESCGS	?	?	0.698	-0.461	0.0946	0	1	0	0	1	0	0	2	2919.85	3087.2	667216	667216	0	0	Empty	TRUE
baitINC4252018	Uncategorized Sample	WT	QEPlus2_04192018_31_WT: QEPlus2_04192018_31_WT	| Symbols: ATPA | ATP synthase subunit alpha | chrC:9938-11461 REVERSE LENGTH=507	ATCG00120.1		TAIR10_pep_20101214_2.fasta	55329.8	1	13	20	31	0.00104	0.391	ASSVAQVVTSLQER	K	G	0.977	0.579	3.84	0	1	0	0	1	2	0	2	1474.79	1990.98	49153700	49153700	203	216	Empty	TRUE
baitINC4252018	Uncategorized Sample	WT	QEPlus2_04192018_31_WT: QEPlus2_04192018_31_WT	| Symbols: ATPA | ATP synthase subunit alpha | chrC:9938-11461 REVERSE LENGTH=507	ATCG00120.1		TAIR10_pep_20101214_2.fasta	55329.8	1	13	20	31	0.00104	0.391	EAYPGDVFYLHSR	R	L	0.927	0.589	3.63	0	1	0	0	0	2	0	2	1553.74	1877.5	28255700	28255700	285	297	Empty	TRUE
baitINC4252018	Uncategorized Sample	WT	QEPlus2_04192018_31_WT: QEPlus2_04192018_31_WT	| Symbols: ATPA | ATP synthase subunit alpha | chrC:9938-11461 REVERSE LENGTH=507	ATCG00120.1		TAIR10_pep_20101214_2.fasta	55329.8	1	13	20	31	0.00104	0.391	EQHTLIIYDDLSK	R	Q	0.985	0.562	3.99	0	1	0	0	0	2	0	2	1574.81	1875.68	36813500	36813500	254	266	Empty	TRUE
baitINC4252018	Uncategorized Sample	WT	QEPlus2_04192018_31_WT: QEPlus2_04192018_31_WT	| Symbols: ATPA | ATP synthase subunit alpha | chrC:9938-11461 REVERSE LENGTH=507	ATCG00120.1		TAIR10_pep_20101214_2.fasta	55329.8	1	13	20	31	0.00104	0.391	EVTIVNTGTVLQVGDGIAR	R	I	0.997	0.55	5.13	0	1	0	0	1	1	0	2	1942.06	2208.2	32123500	30518700	23	41	Empty	TRUE
baitINC4252018	Uncategorized Sample	WT	QEPlus2_04192018_31_WT: QEPlus2_04192018_31_WT	| Symbols: ATPA | ATP synthase subunit alpha | chrC:9938-11461 REVERSE LENGTH=507	ATCG00120.1		TAIR10_pep_20101214_2.fasta	55329.8	1	13	20	31	0.00104	0.391	IAQIPVSEAYLGR	K	V	0.807	0.465	2.92	0	1	0	0	2	0	0	2	1416.78	1944.03	48795600	48795600	95	107	Empty	TRUE
baitINC4252018	Uncategorized Sample	WT	QEPlus2_04192018_31_WT: QEPlus2_04192018_31_WT	| Symbols: ATPA | ATP synthase subunit alpha | chrC:9938-11461 REVERSE LENGTH=507	ATCG00120.1		TAIR10_pep_20101214_2.fasta	55329.8	1	13	20	31	0.00104	0.391	LELAQFAELEAFSQFSSDLDK	K	A	0.997	0.619	5.43	0	1	0	0	2	2	0	2	2388.16	3098.64	20336700	20236400	385	405	Empty	TRUE
baitINC4252018	Uncategorized Sample	WT	QEPlus2_04192018_31_WT: QEPlus2_04192018_31_WT	| Symbols: ATPA | ATP synthase subunit alpha | chrC:9938-11461 REVERSE LENGTH=507	ATCG00120.1		TAIR10_pep_20101214_2.fasta	55329.8	1	13	20	31	0.00104	0.391	LIESPAPGIISR	R	R	0.883	0.508	3.15	0	1	0	0	2	0	0	2	1252.73	1741.91	85167100	84968900	129	140	Empty	TRUE
baitINC4252018	Uncategorized Sample	WT	QEPlus2_04192018_31_WT: QEPlus2_04192018_31_WT	| Symbols: ATPA | ATP synthase subunit alpha | chrC:9938-11461 REVERSE LENGTH=507	ATCG00120.1		TAIR10_pep_20101214_2.fasta	55329.8	1	13	20	31	0.00104	0.391	LKLELAQFAELEAFSQFSSDLDK	K	A	0.997	0.636	4.39	0	1	0	0	0	1	0	2	2629.34	2988.11	1774750	1774750	383	405	Empty	TRUE
baitINC4252018	Uncategorized Sample	WT	QEPlus2_04192018_31_WT: QEPlus2_04192018_31_WT	| Symbols: ATPA | ATP synthase subunit alpha | chrC:9938-11461 REVERSE LENGTH=507	ATCG00120.1		TAIR10_pep_20101214_2.fasta	55329.8	1	13	20	31	0.00104	0.391	QSQSAPLTVEEQIMTIYTGTNGYLDGLEIGQVR	K	K	0.997	0.73	5.15	0	1	0	0	0	1	0	2	3612.77	3073.42	2663440	2663440	423	455	Empty	TRUE
baitINC4252018	Uncategorized Sample	WT	QEPlus2_04192018_31_WT: QEPlus2_04192018_31_WT	| Symbols: ATPA | ATP synthase subunit alpha | chrC:9938-11461 REVERSE LENGTH=507	ATCG00120.1		TAIR10_pep_20101214_2.fasta	55329.8	1	13	20	31	0.00104	0.391	SVYEPLQTGLIAIDSMIPIGR	R	G	0.997	0.709	5.43	0	1	0	0	2	3	0	2	2273.22	3210.23	60359600	60359600	142	162	Empty	TRUE
baitINC4252018	Uncategorized Sample	WT	QEPlus2_04192018_31_WT: QEPlus2_04192018_31_WT	| Symbols: ATPA | ATP synthase subunit alpha | chrC:9938-11461 REVERSE LENGTH=507	ATCG00120.1		TAIR10_pep_20101214_2.fasta	55329.8	1	13	20	31	0.00104	0.391	TLTAEAESFLK	K	E	0.714	0.436	3	0	1	0	0	1	0	0	2	1209.64	2098.19	144650000	144650000	481	491	Empty	TRUE
baitINC4252018	Uncategorized Sample	WT	QEPlus2_04192018_31_WT: QEPlus2_04192018_31_WT	| Symbols: ATPA | ATP synthase subunit alpha | chrC:9938-11461 REVERSE LENGTH=507	ATCG00120.1		TAIR10_pep_20101214_2.fasta	55329.8	1	13	20	31	0.00104	0.391	TNKPQFQEIIASTK	K	T	0.997	0.565	4.68	0	1	0	0	1	3	0	2	1604.86	1646.48	56304800	56304800	467	480	Empty	TRUE
baitINC4252018	Uncategorized Sample	WT	QEPlus2_04192018_31_WT: QEPlus2_04192018_31_WT	| Symbols: ATPA | ATP synthase subunit alpha | chrC:9938-11461 REVERSE LENGTH=507	ATCG00120.1		TAIR10_pep_20101214_2.fasta	55329.8	1	13	20	31	0.00104	0.391	VINALANPIDGR	R	G	0.915	0.625	3.28	0	1	0	0	2	0	0	2	1252.7	1764.44	73947600	73947600	108	119	Empty	TRUE
baitINC4252018	Uncategorized Sample	WT	QEPlus2_04192018_31_WT: QEPlus2_04192018_31_WT	| Symbols: | Ribosomal protein S25 family protein | chr2:9236629-9237510 FORWARD LENGTH=108	AT2G21580.1,AT2G21580.2		TAIR10_pep_20101214_2.fasta	12070	0.999	2	2	3	0.0001	0.25	MVSAHSSQQIYTR	R	A	0.861	0.243	4.02	0	1	0	0	0	1	0	2	1507.73	1130.61	9203930	9203930	92	104	Empty	TRUE
baitINC4252018	Uncategorized Sample	WT	QEPlus2_04192018_31_WT: QEPlus2_04192018_31_WT	| Symbols: | Ribosomal protein S25 family protein | chr2:9236629-9237510 FORWARD LENGTH=108	AT2G21580.1,AT2G21580.2		TAIR10_pep_20101214_2.fasta	12070	0.999	2	2	3	0.0001	0.25	VNNMVLFDQGTYDK	K	L	0.939	0.478	3.97	0	1	0	0	2	0	0	2	1643.77	1973.79	81412800	81327800	37	50	Empty	TRUE
baitINC4252018	Uncategorized Sample	WT	QEPlus2_04192018_31_WT: QEPlus2_04192018_31_WT	| Symbols: | Syntaxin/t-SNARE family protein | chr1:9640394-9641752 REVERSE LENGTH=297	AT1G27700.1-DECOY			0	0.991	2	2	3	0.0001	0	EYCDEECEMCSKGRESCGNMDQQN	?	?	0.949	0.626	0.309	0	1	0	0	2	0	0	2	3034.02	3317.12	1403850	2807700	0	0	Empty	TRUE
baitINC4252018	Uncategorized Sample	WT	QEPlus2_04192018_31_WT: QEPlus2_04192018_31_WT	| Symbols: | Syntaxin/t-SNARE family protein | chr1:9640394-9641752 REVERSE LENGTH=297	AT1G27700.1-DECOY			0	0.991	2	2	3	0.0001	0	EYCDEECEMCSKGRESCGNMDQQNA	?	?	0.816	0.372	0.352	0	1	0	0	0	1	0	2	3121.05	2579.41	10357000	10357000	0	0	Empty	TRUE
baitINC4252018	Uncategorized Sample	WT	QEPlus2_04192018_31_WT: QEPlus2_04192018_31_WT	| Symbols: | Restriction endonuclease, type II-like superfamily protein | chr5:15919241-15927549 REVERSE LENGTH=1272	AT5G39770.1		TAIR10_pep_20101214_2.fasta	140542	0.997	2	2	2	6.68e-05	0.0283	LQVVAPLQVVAVLQVVAVLQVVAVLQVAVILWATAR	V	M	0.93	0.618	0.4	0	1	0	0	0	1	0	1	3778.3	3315.22	636443	636443	566	601	Empty	TRUE
baitINC4252018	Uncategorized Sample	WT	QEPlus2_04192018_31_WT: QEPlus2_04192018_31_WT	| Symbols: | Restriction endonuclease, type II-like superfamily protein | chr5:15919241-15927549 REVERSE LENGTH=1272	AT5G39770.1		TAIR10_pep_20101214_2.fasta	140542	0.997	2	2	2	6.68e-05	0.0283	VLQVVAVLQVVAVLQVAVILWATAR	A	M	0.944	0.671	0.384	0	1	0	0	1	0	0	1	2658.64	3169.95	147620	147620	577	601	Empty	TRUE
baitINC4252018	Uncategorized Sample	WT	QEPlus2_04192018_31_WT: QEPlus2_04192018_31_WT	| Symbols: | Concanavalin A-like lectin protein kinase family protein | chr3:16664875-16666884 REVERSE LENGTH=669	AT3G45440.1-DECOY			0	0.973	2	2	2	6.68e-05	0	IDRHLVVQPA	?	?	0.812	-0.369	0.338	0	1	0	0	1	0	0	2	1148.64	3898.35	124586	124586	0	0	Empty	TRUE
baitINC4252018	Uncategorized Sample	WT	QEPlus2_04192018_31_WT: QEPlus2_04192018_31_WT	| Symbols: | Concanavalin A-like lectin protein kinase family protein | chr3:16664875-16666884 REVERSE LENGTH=669	AT3G45440.1-DECOY			0	0.973	2	2	2	6.68e-05	0	YVYAAGLALFVIIALLILLVILVVSPGK	?	?	0.857	0.479	0.248	0	1	0	0	1	0	0	2	2941.85	3487.6	109929	109929	0	0	Empty	TRUE
baitINC4252018	Uncategorized Sample	WT	QEPlus2_04192018_31_WT: QEPlus2_04192018_31_WT	| Symbols: HSC70-1, HSP70-1, AT-HSC70-1, HSC70 | heat shock cognate protein 70-1 | chr5:554055-556334 REVERSE LENGTH=651	AT5G02500.1		TAIR10_pep_20101214_2.fasta	71359.6	1	1	1	8	0.000267	0.189	FEELNMDLFR	R	K	0.837	0.475	2.98	0	1	0	0	1	0	0	2	1329.61	2057.4	17633700	17633700	308	317	Empty	FALSE	AT3G12580.1,AT5G02500.2
baitINC4252018	Uncategorized Sample	WT	QEPlus2_04192018_31_WT: QEPlus2_04192018_31_WT	| Symbols: HSC70-1, HSP70-1, AT-HSC70-1, HSC70 | heat shock cognate protein 70-1 | chr5:554055-556334 REVERSE LENGTH=651	AT5G02500.1		TAIR10_pep_20101214_2.fasta	71359.6	1	1	1	8	0.000267	0.189	IINEPTAAAIAYGLDKK	R	A	0.997	0.559	5.13	0	1	0	0	0	1	0	2	1787.99	1966.81	10306800	9790280	176	192	Empty	FALSE	AT3G12580.1,AT5G02500.2,AT5G42020.1,AT3G09440.1,AT5G02490.1
baitINC4252018	Uncategorized Sample	WT	QEPlus2_04192018_31_WT: QEPlus2_04192018_31_WT	| Symbols: HSC70-1, HSP70-1, AT-HSC70-1, HSC70 | heat shock cognate protein 70-1 | chr5:554055-556334 REVERSE LENGTH=651	AT5G02500.1		TAIR10_pep_20101214_2.fasta	71359.6	1	1	1	8	0.000267	0.189	KIEDSIEQAIQWLEGNQLAEADEFEDK	K	M	0.997	0.615	5.38	0	1	0	0	0	2	0	2	3149.48	3126.46	6260030	6260030	575	601	Empty	FALSE	AT5G02500.2
baitINC4252018	Uncategorized Sample	WT	QEPlus2_04192018_31_WT: QEPlus2_04192018_31_WT	| Symbols: HSC70-1, HSP70-1, AT-HSC70-1, HSC70 | heat shock cognate protein 70-1 | chr5:554055-556334 REVERSE LENGTH=651	AT5G02500.1		TAIR10_pep_20101214_2.fasta	71359.6	1	1	1	8	0.000267	0.189	NAVVTVPAYFNDSQR	K	Q	0.881	0.562	3.09	0	1	0	0	1	0	0	2	1680.83	1944.57	10667900	10547000	145	159	Empty	FALSE	AT3G12580.1,AT5G02500.2,AT3G09440.1,AT5G02490.1
baitINC4252018	Uncategorized Sample	WT	QEPlus2_04192018_31_WT: QEPlus2_04192018_31_WT	| Symbols: HSC70-1, HSP70-1, AT-HSC70-1, HSC70 | heat shock cognate protein 70-1 | chr5:554055-556334 REVERSE LENGTH=651	AT5G02500.1		TAIR10_pep_20101214_2.fasta	71359.6	1	1	1	8	0.000267	0.189	TTPSYVAFTDSER	R	L	0.836	0.634	2.9	0	1	0	0	1	0	0	2	1473.69	1713.48	20676100	20676100	40	52	Empty	FALSE	AT3G12580.1,AT5G02500.2,AT3G09440.1,AT5G02490.1
baitINC4252018	Uncategorized Sample	WT	QEPlus2_04192018_31_WT: QEPlus2_04192018_31_WT	| Symbols: HSC70-1, HSP70-1, AT-HSC70-1, HSC70 | heat shock cognate protein 70-1 | chr5:554055-556334 REVERSE LENGTH=651	AT5G02500.1		TAIR10_pep_20101214_2.fasta	71359.6	1	1	1	8	0.000267	0.189	VQDLLLLDVTPLSLGLETAGGVMTTLIPR	K	N	0.997	0.645	4.81	0	1	0	0	0	1	0	2	3036.69	3366.33	12640200	12256600	394	422	Empty	TRUE
baitINC4252018	Uncategorized Sample	WT	QEPlus2_04192018_31_WT: QEPlus2_04192018_31_WT	| Symbols: HSC70-1, HSP70-1, AT-HSC70-1, HSC70 | heat shock cognate protein 70-1 | chr5:554055-556334 REVERSE LENGTH=651	AT5G02500.1		TAIR10_pep_20101214_2.fasta	71359.6	1	1	1	8	0.000267	0.189	VQQLLQDFFNGK	K	E	0.838	0.443	3.44	0	1	0	0	1	0	0	2	1437.74	2405.98	5791720	5782570	352	363	Empty	FALSE	AT3G12580.1,AT5G02500.2,AT5G02490.1
baitINC4252018	Uncategorized Sample	WT	QEPlus2_04192018_31_WT: QEPlus2_04192018_31_WT	| Symbols: TUB4 | tubulin beta chain 4 | chr5:17859442-17860994 REVERSE LENGTH=444	AT5G44340.1		TAIR10_pep_20101214_2.fasta	49823.2	0.989	0	0	4	0.000134	0.0968	AVLMDLEPGTMDSLR	R	S	0.878	0.491	3.42	0	1	0	0	1	0	0	2	1663.8	2039.86	5559510	5559520	63	77	Empty	FALSE	AT5G62700.1,AT4G20890.1
baitINC4252018	Uncategorized Sample	WT	QEPlus2_04192018_31_WT: QEPlus2_04192018_31_WT	| Symbols: TUB4 | tubulin beta chain 4 | chr5:17859442-17860994 REVERSE LENGTH=444	AT5G44340.1		TAIR10_pep_20101214_2.fasta	49823.2	0.989	0	0	4	0.000134	0.0968	GHYTEGAELIDSVLDVVR	K	K	0.997	0.631	5.48	0	1	0	0	0	1	0	2	1973	2741.82	7538780	7538780	104	121	Empty	FALSE	AT5G62700.1,AT4G20890.1
baitINC4252018	Uncategorized Sample	WT	QEPlus2_04192018_31_WT: QEPlus2_04192018_31_WT	| Symbols: TUB4 | tubulin beta chain 4 | chr5:17859442-17860994 REVERSE LENGTH=444	AT5G44340.1		TAIR10_pep_20101214_2.fasta	49823.2	0.989	0	0	4	0.000134	0.0968	LAVNLIPFPR	K	L	0.88	0.474	3.1	0	1	0	0	2	0	0	2	1139.69	2395.34	17474700	17474700	253	262	Empty	FALSE	AT5G62700.1,AT4G20890.1
baitINC4252018	Uncategorized Sample	WT	QEPlus2_04192018_31_WT: QEPlus2_04192018_31_WT	| Symbols: LHCA4, CAB4 | light-harvesting chlorophyll-protein complex I subunit A4 | chr3:17493622-17494773 REVERSE LENGTH=251	AT3G47470.1		TAIR10_pep_20101214_2.fasta	27734.4	1	5	7	14	0.000468	0.43	GEVGYPGGIFNPLNFAPTQEAK	K	E	0.997	0.684	5.36	0	1	0	0	5	4	0	2	2306.15	2868.1	66739400	66148800	181	202	Empty	TRUE
baitINC4252018	Uncategorized Sample	WT	QEPlus2_04192018_31_WT: QEPlus2_04192018_31_WT	| Symbols: LHCA4, CAB4 | light-harvesting chlorophyll-protein complex I subunit A4 | chr3:17493622-17494773 REVERSE LENGTH=251	AT3G47470.1		TAIR10_pep_20101214_2.fasta	27734.4	1	5	7	14	0.000468	0.43	GPFENLLQHLSDPWHNTIVQTFN	K	-	0.979	0.505	4.05	0	1	0	0	0	1	0	2	2707.33	3062.15	8957210	8726360	229	251	Empty	TRUE
baitINC4252018	Uncategorized Sample	WT	QEPlus2_04192018_31_WT: QEPlus2_04192018_31_WT	| Symbols: LHCA4, CAB4 | light-harvesting chlorophyll-protein complex I subunit A4 | chr3:17493622-17494773 REVERSE LENGTH=251	AT3G47470.1		TAIR10_pep_20101214_2.fasta	27734.4	1	5	7	14	0.000468	0.43	IGIINVPEWYDAGK	K	E	0.879	0.369	3.78	0	1	0	0	1	0	0	2	1574.82	2412.78	22809800	22809800	119	132	Empty	TRUE
baitINC4252018	Uncategorized Sample	WT	QEPlus2_04192018_31_WT: QEPlus2_04192018_31_WT	| Symbols: LHCA4, CAB4 | light-harvesting chlorophyll-protein complex I subunit A4 | chr3:17493622-17494773 REVERSE LENGTH=251	AT3G47470.1		TAIR10_pep_20101214_2.fasta	27734.4	1	5	7	14	0.000468	0.43	KGEWLPGLASPDYLTGSLAGDNGFDPLGLAEDPENLK	K	W	0.997	0.71	5.06	0	1	0	0	0	2	0	2	3856.89	2948.98	9513140	9513140	54	90	Empty	TRUE
baitINC4252018	Uncategorized Sample	WT	QEPlus2_04192018_31_WT: QEPlus2_04192018_31_WT	| Symbols: LHCA4, CAB4 | light-harvesting chlorophyll-protein complex I subunit A4 | chr3:17493622-17494773 REVERSE LENGTH=251	AT3G47470.1		TAIR10_pep_20101214_2.fasta	27734.4	1	5	7	14	0.000468	0.43	NPGSVNQDPIFK	K	Q	0.883	0.586	3.24	0	1	0	0	1	0	0	2	1315.66	1543.87	189827000	189827000	163	174	Empty	TRUE
baitINC4252018	Uncategorized Sample	WT	QEPlus2_04192018_31_WT: QEPlus2_04192018_31_WT	| Symbols: RBCS1A | ribulose bisphosphate carboxylase small chain 1A | chr1:25048465-25049249 REVERSE LENGTH=180	AT1G67090.1		TAIR10_pep_20101214_2.fasta	20216.6	1	3	6	12	0.000401	0.167	EHGNSPGYYDGR	R	Y	0.948	0.578	3.65	0	1	0	0	2	3	0	2	1351.57	950.406	52119700	52119700	109	120	Empty	TRUE
baitINC4252018	Uncategorized Sample	WT	QEPlus2_04192018_31_WT: QEPlus2_04192018_31_WT	| Symbols: RBCS1A | ribulose bisphosphate carboxylase small chain 1A | chr1:25048465-25049249 REVERSE LENGTH=180	AT1G67090.1		TAIR10_pep_20101214_2.fasta	20216.6	1	3	6	12	0.000401	0.167	FETLSYLPDLTDSELAK	K	E	0.997	0.653	5	0	1	0	0	2	1	0	2	1941.97	2504.87	66671200	63039700	67	83	Empty	TRUE
baitINC4252018	Uncategorized Sample	WT	QEPlus2_04192018_31_WT: QEPlus2_04192018_31_WT	| Symbols: RBCS1A | ribulose bisphosphate carboxylase small chain 1A | chr1:25048465-25049249 REVERSE LENGTH=180	AT1G67090.1		TAIR10_pep_20101214_2.fasta	20216.6	1	3	6	12	0.000401	0.167	KFETLSYLPDLTDSELAK	K	E	0.997	0.631	7.06	0	1	0	0	1	3	0	2	2070.06	2302.16	142890000	141948000	66	83	Empty	TRUE
baitINC4252018	Uncategorized Sample	WT	QEPlus2_04192018_31_WT: QEPlus2_04192018_31_WT	| Symbols: VAMP7B, VAMP721, ATVAMP721, AT VAMP7B | vesicle-associated membrane protein 721 | chr1:1331857-1333426 REVERSE LENGTH=219	AT1G04750.1-DECOY,AT1G04750.2-DECOY			0	0.992	2	3	3	0.0001	0	FGHCVSLVIILILAIIIALVILKI	?	?	0.903	0.807	0.368	0	1	0	0	0	1	1	2	2644.7	2684.75	9855250	9530060	0	0	Empty	TRUE
baitINC4252018	Uncategorized Sample	WT	QEPlus2_04192018_31_WT: QEPlus2_04192018_31_WT	| Symbols: VAMP7B, VAMP721, ATVAMP721, AT VAMP7B | vesicle-associated membrane protein 721 | chr1:1331857-1333426 REVERSE LENGTH=219	AT1G04750.1-DECOY,AT1G04750.2-DECOY			0	0.992	2	3	3	0.0001	0	SLVIILILAIIIALVILKIK	?	?	0.92	0.502	0.147	0	1	0	0	0	1	0	2	2172.54	3029.83	1876010	1876010	0	0	Empty	TRUE
baitINC4252018	Uncategorized Sample	WT	QEPlus2_04192018_31_WT: QEPlus2_04192018_31_WT	| Symbols: ATPI | ATPase, F0 complex, subunit A protein | chrC:14021-14770 REVERSE LENGTH=249	ATCG00150.1		TAIR10_pep_20101214_2.fasta	27351.1	1	2	2	2	6.68e-05	0.161	NPQTIPTDGQNFFEFVLEFIR	R	D	0.997	0.675	6.02	0	1	0	0	0	1	0	2	2512.25	3362.29	30756700	28730300	62	82	Empty	TRUE
baitINC4252018	Uncategorized Sample	WT	QEPlus2_04192018_31_WT: QEPlus2_04192018_31_WT	| Symbols: ATPI | ATPase, F0 complex, subunit A protein | chrC:14021-14770 REVERSE LENGTH=249	ATCG00150.1		TAIR10_pep_20101214_2.fasta	27351.1	1	2	2	2	6.68e-05	0.161	YIQPTPILLPINILEDFTK	K	P	0.855	0.635	3.3	0	1	0	0	1	0	0	1	2228.26	3356.58	4207700	4207700	166	184	Empty	TRUE
baitINC4252018	Uncategorized Sample	WT	QEPlus2_04192018_31_WT: QEPlus2_04192018_31_WT	| Symbols: | Nuclear pore localisation protein NPL4 | chr2:19629525-19630589 FORWARD LENGTH=354	AT2G47970.2		TAIR10_pep_20101214_2.fasta	39788	0.966	2	2	2	6.68e-05	0.186	NDFFLVLVRILDHQVRVFLSTLPLHQSSLFFVLMLCLGK	D	-	0.635	-0.254	0.364	0	1	0	0	0	1	0	1	4631.54	3398.6	136320	136320	316	354	Empty	TRUE
baitINC4252018	Uncategorized Sample	WT	QEPlus2_04192018_31_WT: QEPlus2_04192018_31_WT	| Symbols: | Nuclear pore localisation protein NPL4 | chr2:19629525-19630589 FORWARD LENGTH=354	AT2G47970.2		TAIR10_pep_20101214_2.fasta	39788	0.966	2	2	2	6.68e-05	0.186	VTAEGAHITVSQLKTLIADQLQIPLHK	R	Q	0.799	-0.416	0.271	0	1	0	0	1	0	0	2	2924.66	3155.71	307746	307746	15	41	Empty	TRUE
baitINC4252018	Uncategorized Sample	WT	QEPlus2_04192018_31_WT: QEPlus2_04192018_31_WT	| Symbols: | CONTAINS InterPro DOMAIN/s: Non-SMC condensin II complex, subunit H2-like (InterPro:IPR009378); Has 249 Blast hits to 211 proteins in 82 species: Archae - 0; Bacteria - 0; Metazoa - 145; Fungi - 8; Plants - 30; Viruses - 0; Other Eukaryotes - 66 (source: NCBI BLink). | chr3:5695633-5698863 REVERSE LENGTH=683	AT3G16730.1-DECOY			0	0.991	2	2	2	6.68e-05	0	WPDDEDADTDSFDMAGGYENDMDFGHDNDE	?	?	0.853	0.437	0.215	0	1	0	0	0	1	0	2	3426.18	3032.32	473805	473805	0	0	Empty	TRUE
baitINC4252018	Uncategorized Sample	WT	QEPlus2_04192018_31_WT: QEPlus2_04192018_31_WT	| Symbols: | CONTAINS InterPro DOMAIN/s: Non-SMC condensin II complex, subunit H2-like (InterPro:IPR009378); Has 249 Blast hits to 211 proteins in 82 species: Archae - 0; Bacteria - 0; Metazoa - 145; Fungi - 8; Plants - 30; Viruses - 0; Other Eukaryotes - 66 (source: NCBI BLink). | chr3:5695633-5698863 REVERSE LENGTH=683	AT3G16730.1-DECOY			0	0.991	2	2	2	6.68e-05	0	WPDDEDADTDSFDMAGGYENDMDFGHDNDEF	?	?	0.942	0.618	0.123	0	1	0	0	0	1	0	2	3588.26	3573.19	21051	21051	0	0	Empty	TRUE
baitINC4252018	Uncategorized Sample	WT	QEPlus2_04192018_31_WT: QEPlus2_04192018_31_WT	| Symbols: MSL5 | mechanosensitive channel of small conductance-like 5 | chr3:4971223-4974216 REVERSE LENGTH=881	AT3G14810.1-DECOY,AT3G14810.2-DECOY			0	0.994	2	2	2	6.68e-05	0	LILLWIIIIIIGIVVNIIRHLRDVATK	?	?	0.908	0.59	0.212	0	1	0	0	0	1	0	2	3121.01	3140.71	541671	541671	0	0	Empty	TRUE
baitINC4252018	Uncategorized Sample	WT	QEPlus2_04192018_31_WT: QEPlus2_04192018_31_WT	| Symbols: MSL5 | mechanosensitive channel of small conductance-like 5 | chr3:4971223-4974216 REVERSE LENGTH=881	AT3G14810.1-DECOY,AT3G14810.2-DECOY			0	0.994	2	2	2	6.68e-05	0	TTAIGLILLWIIIIIIGIVVNIIR	?	?	0.935	0.571	0.258	0	1	0	0	0	1	0	2	2643.73	2504.72	6855150	6458480	0	0	Empty	TRUE
baitINC4252018	Uncategorized Sample	WT	QEPlus2_04192018_31_WT: QEPlus2_04192018_31_WT	| Symbols: | Class I glutamine amidotransferase-like superfamily protein | chr3:5047510-5049621 FORWARD LENGTH=392	AT3G14990.1		TAIR10_pep_20101214_2.fasta	41857.7	1	3	5	5	0.000167	0.171	LVAEVLLDEVAEK	K	S	0.882	0.549	3.56	0	1	0	0	1	0	0	2	1427.8	2455.74	7761970	7761980	260	272	Empty	TRUE
baitINC4252018	Uncategorized Sample	WT	QEPlus2_04192018_31_WT: QEPlus2_04192018_31_WT	| Symbols: | Class I glutamine amidotransferase-like superfamily protein | chr3:5047510-5049621 FORWARD LENGTH=392	AT3G14990.1		TAIR10_pep_20101214_2.fasta	41857.7	1	3	5	5	0.000167	0.171	MVADTLLSDITDSVFDLIVLPGGLPGGETLK	K	N	0.997	0.773	6.22	0	1	0	0	0	2	1	2	3202.68	3373.6	24633200	24492600	54	84	Empty	TRUE
baitINC4252018	Uncategorized Sample	WT	QEPlus2_04192018_31_WT: QEPlus2_04192018_31_WT	| Symbols: | Class I glutamine amidotransferase-like superfamily protein | chr3:5047510-5049621 FORWARD LENGTH=392	AT3G14990.1		TAIR10_pep_20101214_2.fasta	41857.7	1	3	5	5	0.000167	0.171	TVLIPIAHGTEPLEAVAMITVLR	K	R	0.954	0.473	3.98	0	1	0	0	0	1	0	2	2444.39	2934.65	2001470	2001470	7	29	Empty	TRUE
baitINC4252018	Uncategorized Sample	WT	QEPlus2_04192018_31_WT: QEPlus2_04192018_31_WT	| Symbols: TET15 | tetraspanin15 | chr5:23424466-23425589 REVERSE LENGTH=317	AT5G57810.1		TAIR10_pep_20101214_2.fasta	35881.4	0.936	2	2	2	6.68e-05	0.0946	FPMPALVVMVVVLLLML	K	F	0.729	-0.573	0.122	0	1	0	0	1	0	0	1	1885.11	586.076	65558.6	65558.6	122	138	Empty	TRUE
baitINC4252018	Uncategorized Sample	WT	QEPlus2_04192018_31_WT: QEPlus2_04192018_31_WT	| Symbols: TET15 | tetraspanin15 | chr5:23424466-23425589 REVERSE LENGTH=317	AT5G57810.1		TAIR10_pep_20101214_2.fasta	35881.4	0.936	2	2	2	6.68e-05	0.0946	NGCCMPPETCNMD	K	A	0.766	-0.688	0.0503	0	1	0	0	1	0	0	1	1587.49	2459.26	5480830	5117450	209	221	Empty	TRUE
baitINC4252018	Uncategorized Sample	WT	QEPlus2_04192018_31_WT: QEPlus2_04192018_31_WT	| Symbols: CRB, CSP41B, HIP1.3 | chloroplast RNA binding | chr1:3015473-3018035 FORWARD LENGTH=378	AT1G09340.1		TAIR10_pep_20101214_2.fasta	42621.4	1	4	5	6	0.0002	0.151	DLATAFLNVLGNEK	K	A	0.997	0.587	4.36	0	1	0	0	2	0	0	2	1504.8	2932.09	14163900	14163900	252	265	Empty	TRUE
baitINC4252018	Uncategorized Sample	WT	QEPlus2_04192018_31_WT: QEPlus2_04192018_31_WT	| Symbols: CRB, CSP41B, HIP1.3 | chloroplast RNA binding | chr1:3015473-3018035 FORWARD LENGTH=378	AT1G09340.1		TAIR10_pep_20101214_2.fasta	42621.4	1	4	5	6	0.0002	0.151	EADFTTDDMILSK	K	K	0.879	0.594	3.41	0	1	0	0	1	0	0	2	1485.68	1950.38	11500300	10984900	361	373	Empty	TRUE
baitINC4252018	Uncategorized Sample	WT	QEPlus2_04192018_31_WT: QEPlus2_04192018_31_WT	| Symbols: CRB, CSP41B, HIP1.3 | chloroplast RNA binding | chr1:3015473-3018035 FORWARD LENGTH=378	AT1G09340.1		TAIR10_pep_20101214_2.fasta	42621.4	1	4	5	6	0.0002	0.151	EAEEVEPILEALPK	R	L	0.741	0.404	3.13	0	1	0	0	1	0	0	2	1566.83	2316.16	22943900	19034000	141	154	Empty	TRUE
baitINC4252018	Uncategorized Sample	WT	QEPlus2_04192018_31_WT: QEPlus2_04192018_31_WT	| Symbols: CRB, CSP41B, HIP1.3 | chloroplast RNA binding | chr1:3015473-3018035 FORWARD LENGTH=378	AT1G09340.1		TAIR10_pep_20101214_2.fasta	42621.4	1	4	5	6	0.0002	0.151	QLPGESDQDFADFSSK	K	I	0.89	0.631	3.18	0	1	0	0	2	0	0	2	1770.78	1867.78	12747700	12747700	93	108	Empty	TRUE
baitINC4252018	Uncategorized Sample	WT	QEPlus2_04192018_31_WT: QEPlus2_04192018_31_WT	| Symbols: CRK34 | cysteine-rich RLK (RECEPTOR-like protein kinase) 34 | chr4:6987093-6989599 FORWARD LENGTH=669	AT4G11530.1-DECOY			0	0.981	2	2	2	6.68e-05	0	QGFSSGNS	?	?	0.783	-0.421	0.413	0	1	0	0	1	0	0	2	785.295	2020.05	9973740	9973740	0	0	Empty	TRUE
baitINC4252018	Uncategorized Sample	WT	QEPlus2_04192018_31_WT: QEPlus2_04192018_31_WT	| Symbols: CRK34 | cysteine-rich RLK (RECEPTOR-like protein kinase) 34 | chr4:6987093-6989599 FORWARD LENGTH=669	AT4G11530.1-DECOY			0	0.981	2	2	2	6.68e-05	0	RCVVLLVVLSVLIVIIPVVIAVIIGKI	?	?	0.811	0.375	0.134	0	1	0	0	0	1	0	2	2910.93	3340	10653100	10317500	0	0	Empty	TRUE
baitINC4252018	Uncategorized Sample	WT	QEPlus2_04192018_31_WT: QEPlus2_04192018_31_WT	| Symbols: FIP1 | FRIGIDA interacting protein 1 | chr2:2332583-2336022 FORWARD LENGTH=355	AT2G06005.1-DECOY,AT2G06005.2-DECOY,AT5G20580.1-DECOY,AT5G20580.2-DECOY			0	0.934	2	2	2	6.68e-05	0	AFPLRVVHKLK	?	?	0.793	-0.323	0.219	0	1	0	0	1	0	0	2	1307.83	3541.18	2728480	2728480	0	0	Empty	TRUE
baitINC4252018	Uncategorized Sample	WT	QEPlus2_04192018_31_WT: QEPlus2_04192018_31_WT	| Symbols: FIP1 | FRIGIDA interacting protein 1 | chr2:2332583-2336022 FORWARD LENGTH=355	AT2G06005.1-DECOY,AT2G06005.2-DECOY,AT5G20580.1-DECOY,AT5G20580.2-DECOY			0	0.934	2	2	2	6.68e-05	0	FPLRVVHKLK	?	?	0.682	-0.652	0.0425	0	1	0	0	1	0	0	2	1236.79	3601.63	150178	150178	0	0	Empty	TRUE
baitINC4252018	Uncategorized Sample	WT	QEPlus2_04192018_31_WT: QEPlus2_04192018_31_WT	| Symbols: LOS1 | Ribosomal protein S5/Elongation factor G/III/V family protein | chr1:20968245-20971077 REVERSE LENGTH=843	AT1G56070.1		TAIR10_pep_20101214_2.fasta	93891.9	1	3	4	4	0.000134	0.0558	EAMTPLSEFEDKL	K	-	0.847	0.542	2.78	0	1	0	0	1	0	0	2	1509.71	2481.39	18141200	18141200	831	843	Empty	TRUE
baitINC4252018	Uncategorized Sample	WT	QEPlus2_04192018_31_WT: QEPlus2_04192018_31_WT	| Symbols: LOS1 | Ribosomal protein S5/Elongation factor G/III/V family protein | chr1:20968245-20971077 REVERSE LENGTH=843	AT1G56070.1		TAIR10_pep_20101214_2.fasta	93891.9	1	3	4	4	0.000134	0.0558	STLTDSLVAAAGIIAQEVAGDVR	K	M	0.997	0.623	6.21	0	1	0	0	1	1	0	2	2257.2	3359.06	134655000	132671000	33	55	Empty	TRUE
baitINC4252018	Uncategorized Sample	WT	QEPlus2_04192018_31_WT: QEPlus2_04192018_31_WT	| Symbols: LOS1 | Ribosomal protein S5/Elongation factor G/III/V family protein | chr1:20968245-20971077 REVERSE LENGTH=843	AT1G56070.1		TAIR10_pep_20101214_2.fasta	93891.9	1	3	4	4	0.000134	0.0558	WGENFFDPATR	L	K	0.683	0.515	2.41	0	1	0	0	1	0	0	1	1339.61	2181.35	13466200	12716800	245	255	Empty	TRUE
baitINC4252018	Uncategorized Sample	WT	QEPlus2_04192018_31_WT: QEPlus2_04192018_31_WT	| Symbols: | chloroplast 30S ribosomal protein S20, putative | chr3:5116216-5117412 FORWARD LENGTH=202	AT3G15190.1		TAIR10_pep_20101214_2.fasta	21826.5	1	5	5	5	0.000167	0.198	AVEIHHGWYVPDAAAAAPS	K	E	0.762	0.467	2.83	0	1	0	0	0	1	0	1	1961.95	1820.4	8650670	8650670	177	195	Empty	TRUE
baitINC4252018	Uncategorized Sample	WT	QEPlus2_04192018_31_WT: QEPlus2_04192018_31_WT	| Symbols: | chloroplast 30S ribosomal protein S20, putative | chr3:5116216-5117412 FORWARD LENGTH=202	AT3G15190.1		TAIR10_pep_20101214_2.fasta	21826.5	1	5	5	5	0.000167	0.198	AVEIHHGWYVPDAAAAAPSEAVPM	K	A	0.997	0.632	5.76	0	1	0	0	0	1	0	1	2489.19	2089.94	44560800	43233100	177	200	Empty	TRUE
baitINC4252018	Uncategorized Sample	WT	QEPlus2_04192018_31_WT: QEPlus2_04192018_31_WT	| Symbols: | chloroplast 30S ribosomal protein S20, putative | chr3:5116216-5117412 FORWARD LENGTH=202	AT3G15190.1		TAIR10_pep_20101214_2.fasta	21826.5	1	5	5	5	0.000167	0.198	AVEIHHGWYVPDAAAAAPSEAVPMAA	K	-	0.997	0.555	4.32	0	1	0	0	0	1	0	2	2631.27	2086.36	13609000	13517300	177	202	Empty	TRUE
baitINC4252018	Uncategorized Sample	WT	QEPlus2_04192018_31_WT: QEPlus2_04192018_31_WT	| Symbols: | chloroplast 30S ribosomal protein S20, putative | chr3:5116216-5117412 FORWARD LENGTH=202	AT3G15190.1		TAIR10_pep_20101214_2.fasta	21826.5	1	5	5	5	0.000167	0.198	KTDAQADEIVTVEK	K	L	0.917	0.512	3.78	0	1	0	0	0	1	0	2	1546.8	1302.94	16697000	16697000	128	141	Empty	TRUE
baitINC4252018	Uncategorized Sample	WT	QEPlus2_04192018_31_WT: QEPlus2_04192018_31_WT	| Symbols: | chloroplast 30S ribosomal protein S20, putative | chr3:5116216-5117412 FORWARD LENGTH=202	AT3G15190.1		TAIR10_pep_20101214_2.fasta	21826.5	1	5	5	5	0.000167	0.198	TDAQADEIVTVEK	K	L	0.974	0.524	4.01	0	1	0	0	1	0	0	2	1418.7	1456.75	21991700	21707000	129	141	Empty	TRUE
baitINC4252018	Uncategorized Sample	WT	QEPlus2_04192018_31_WT: QEPlus2_04192018_31_WT	| Symbols: | Heat shock protein 70 (Hsp 70) family protein | chr3:2903434-2905632 REVERSE LENGTH=649	AT3G09440.1		TAIR10_pep_20101214_2.fasta	71149.9	0.981	1	1	4	0.000134	0.0863	FTDSSVQSDIK	R	L	0.873	0.508	3.39	0	1	0	0	1	0	0	2	1226.59	1347.65	8436510	8436500	81	91	Empty	TRUE
baitINC4252018	Uncategorized Sample	WT	QEPlus2_04192018_31_WT: QEPlus2_04192018_31_WT	| Symbols: | Heat shock protein 70 (Hsp 70) family protein | chr3:2903434-2905632 REVERSE LENGTH=649	AT3G09440.1		TAIR10_pep_20101214_2.fasta	71149.9	0.981	1	1	4	0.000134	0.0863	IINEPTAAAIAYGLDKK	R	A	0.997	0.559	5.13	0	1	0	0	0	1	0	2	1787.99	1966.81	10306800	9790280	176	192	Empty	FALSE	AT3G12580.1,AT5G02500.2,AT5G42020.1,AT5G02500.1,AT5G02490.1
baitINC4252018	Uncategorized Sample	WT	QEPlus2_04192018_31_WT: QEPlus2_04192018_31_WT	| Symbols: | Heat shock protein 70 (Hsp 70) family protein | chr3:2903434-2905632 REVERSE LENGTH=649	AT3G09440.1		TAIR10_pep_20101214_2.fasta	71149.9	0.981	1	1	4	0.000134	0.0863	NAVVTVPAYFNDSQR	K	Q	0.881	0.562	3.09	0	1	0	0	1	0	0	2	1680.83	1944.57	10667900	10547000	145	159	Empty	FALSE	AT3G12580.1,AT5G02500.2,AT5G02500.1,AT5G02490.1
baitINC4252018	Uncategorized Sample	WT	QEPlus2_04192018_31_WT: QEPlus2_04192018_31_WT	| Symbols: | Heat shock protein 70 (Hsp 70) family protein | chr3:2903434-2905632 REVERSE LENGTH=649	AT3G09440.1		TAIR10_pep_20101214_2.fasta	71149.9	0.981	1	1	4	0.000134	0.0863	TTPSYVAFTDSER	R	L	0.836	0.634	2.9	0	1	0	0	1	0	0	2	1473.69	1713.48	20676100	20676100	40	52	Empty	FALSE	AT3G12580.1,AT5G02500.2,AT5G02500.1,AT5G02490.1
baitINC4252018	Uncategorized Sample	WT	QEPlus2_04192018_31_WT: QEPlus2_04192018_31_WT	| Symbols: | Zinc-binding ribosomal protein family protein | chr3:22268803-22269750 FORWARD LENGTH=92	AT3G60245.1		TAIR10_pep_20101214_2.fasta	10241.1	1	2	3	3	0.0001	0.174	AGGAYTMNTASAVTVR	K	S	0.997	0.685	4.43	0	1	0	0	2	0	0	2	1569.77	1441.23	19601800	19601800	65	80	Empty	TRUE
baitINC4252018	Uncategorized Sample	WT	QEPlus2_04192018_31_WT: QEPlus2_04192018_31_WT	| Symbols: | Zinc-binding ribosomal protein family protein | chr3:22268803-22269750 FORWARD LENGTH=92	AT3G60245.1		TAIR10_pep_20101214_2.fasta	10241.1	1	2	3	3	0.0001	0.174	TMNTASAVTVR	Y	S	0.908	0.582	3.1	0	1	0	0	1	0	0	1	1150.59	1233.16	7987750	7987750	70	80	Empty	TRUE
baitINC4252018	Uncategorized Sample	WT	QEPlus2_04192018_31_WT: QEPlus2_04192018_31_WT	| Symbols: BIP, BIP2 | Heat shock protein 70 (Hsp 70) family protein | chr5:16807697-16810480 REVERSE LENGTH=668	AT5G42020.1		TAIR10_pep_20101214_2.fasta	73562.8	1	2	2	3	0.0001	0.0823	EALEWLDENQNSEKEEYDEK	K	L	0.997	0.592	4.34	0	1	0	0	0	1	0	2	2498.08	1853.31	4022300	4022300	608	627	Empty	TRUE
baitINC4252018	Uncategorized Sample	WT	QEPlus2_04192018_31_WT: QEPlus2_04192018_31_WT	| Symbols: BIP, BIP2 | Heat shock protein 70 (Hsp 70) family protein | chr5:16807697-16810480 REVERSE LENGTH=668	AT5G42020.1		TAIR10_pep_20101214_2.fasta	73562.8	1	2	2	3	0.0001	0.0823	IINEPTAAAIAYGLDKK	R	G	0.997	0.559	5.13	0	1	0	0	0	1	0	2	1787.99	1966.81	10306800	9790280	204	220	Empty	FALSE	AT3G12580.1,AT5G02500.2,AT5G02500.1,AT3G09440.1,AT5G02490.1
baitINC4252018	Uncategorized Sample	WT	QEPlus2_04192018_31_WT: QEPlus2_04192018_31_WT	| Symbols: BIP, BIP2 | Heat shock protein 70 (Hsp 70) family protein | chr5:16807697-16810480 REVERSE LENGTH=668	AT5G42020.1		TAIR10_pep_20101214_2.fasta	73562.8	1	2	2	3	0.0001	0.0823	VEIESLFDGVDLSEPLTR	R	A	0.861	0.448	3.25	0	1	0	0	1	0	0	2	2019.03	2732.71	4647330	4647330	313	330	Empty	TRUE
baitINC4252018	Uncategorized Sample	WT	QEPlus2_04192018_31_WT: QEPlus2_04192018_31_WT	| Symbols: | ATP binding microtubule motor family protein | chr4:18154606-18158461 REVERSE LENGTH=836	AT4G38950.1		TAIR10_pep_20101214_2.fasta	94466.3	0.887	1	1	2	6.68e-05	0.0359	KILVLVRLRPLNQK	E	E	0.703	-0.368	0.16	0	1	0	0	1	0	0	1	1692.09	1426.18	8060810	8060810	13	26	Empty	TRUE
baitINC4252018	Uncategorized Sample	WT	QEPlus2_04192018_31_WT: QEPlus2_04192018_31_WT	| Symbols: | ATP binding microtubule motor family protein | chr4:18154606-18158461 REVERSE LENGTH=836	AT4G38950.1		TAIR10_pep_20101214_2.fasta	94466.3	0.887	1	1	2	6.68e-05	0.0359	VQCIETEESVTVYNNK	E	K	0.811	0.241	0.461	0	1	0	0	0	1	0	1	1915.85	375.991	82190.1	82190.1	500	515	Empty	TRUE
baitINC4252018	Uncategorized Sample	WT	QEPlus2_04192018_31_WT: QEPlus2_04192018_31_WT	| Symbols: NAD-ME1 | NAD-dependent malic enzyme 1 | chr2:5650089-5655103 FORWARD LENGTH=623	AT2G13560.1		TAIR10_pep_20101214_2.fasta	69657.3	0.999	2	2	2	6.68e-05	0.0482	DGPSDPNALAK	R	W	0.874	0.528	2.83	0	1	0	0	1	0	0	2	1084.53	1110.25	2891460	2891460	102	112	Empty	TRUE
baitINC4252018	Uncategorized Sample	WT	QEPlus2_04192018_31_WT: QEPlus2_04192018_31_WT	| Symbols: NAD-ME1 | NAD-dependent malic enzyme 1 | chr2:5650089-5655103 FORWARD LENGTH=623	AT2G13560.1		TAIR10_pep_20101214_2.fasta	69657.3	0.999	2	2	2	6.68e-05	0.0482	EVKPDVLLGLSAVGGLFSK	R	E	0.99	0.656	4.04	0	1	0	0	0	1	0	2	1929.11	2781.66	2763010	2763010	425	443	Empty	TRUE
baitINC4252018	Uncategorized Sample	WT	QEPlus2_04192018_31_WT: QEPlus2_04192018_31_WT	| Symbols: PGY2 | Ribosomal protein L6 family | chr1:12023360-12024502 FORWARD LENGTH=194	AT1G33140.1		TAIR10_pep_20101214_2.fasta	22018.5	1	7	8	8	0.000267	0.49	FVYAHFPINASIGGDGK	R	S	0.997	0.608	5.59	0	1	0	0	0	1	0	2	1792.9	2008.56	11755000	11107900	97	113	Empty	TRUE
baitINC4252018	Uncategorized Sample	WT	QEPlus2_04192018_31_WT: QEPlus2_04192018_31_WT	| Symbols: PGY2 | Ribosomal protein L6 family | chr1:12023360-12024502 FORWARD LENGTH=194	AT1G33140.1		TAIR10_pep_20101214_2.fasta	22018.5	1	7	8	8	0.000267	0.49	HLNLDFQLIKDPETGK	K	K	0.997	0.645	6.02	0	1	0	0	0	1	0	2	1867.99	1998.22	12146800	12034900	40	55	Empty	TRUE
baitINC4252018	Uncategorized Sample	WT	QEPlus2_04192018_31_WT: QEPlus2_04192018_31_WT	| Symbols: PGY2 | Ribosomal protein L6 family | chr1:12023360-12024502 FORWARD LENGTH=194	AT1G33140.1		TAIR10_pep_20101214_2.fasta	22018.5	1	7	8	8	0.000267	0.49	HLNLDFQLIKDPETGKK	K	K	0.972	0.545	4.02	0	1	0	0	0	0	1	2	1996.09	1858.9	5053160	5053160	40	56	Empty	TRUE
baitINC4252018	Uncategorized Sample	WT	QEPlus2_04192018_31_WT: QEPlus2_04192018_31_WT	| Symbols: PGY2 | Ribosomal protein L6 family | chr1:12023360-12024502 FORWARD LENGTH=194	AT1G33140.1		TAIR10_pep_20101214_2.fasta	22018.5	1	7	8	8	0.000267	0.49	KVEMLDGVTIVR	R	S	0.74	0.386	3.23	0	1	0	0	0	1	0	2	1359.77	1831.17	12379200	12379200	128	139	Empty	TRUE
baitINC4252018	Uncategorized Sample	WT	QEPlus2_04192018_31_WT: QEPlus2_04192018_31_WT	| Symbols: PGY2 | Ribosomal protein L6 family | chr1:12023360-12024502 FORWARD LENGTH=194	AT1G33140.1		TAIR10_pep_20101214_2.fasta	22018.5	1	7	8	8	0.000267	0.49	TALSHVDNLISGVTR	R	G	0.997	0.571	4.21	0	1	0	0	1	1	0	2	1582.85	1939.69	21223300	21223300	75	89	Empty	TRUE
baitINC4252018	Uncategorized Sample	WT	QEPlus2_04192018_31_WT: QEPlus2_04192018_31_WT	| Symbols: PGY2 | Ribosomal protein L6 family | chr1:12023360-12024502 FORWARD LENGTH=194	AT1G33140.1		TAIR10_pep_20101214_2.fasta	22018.5	1	7	8	8	0.000267	0.49	TILSSETMDIPDSVTIK	K	V	0.997	0.634	5.07	0	1	0	0	1	0	0	2	1849.95	2202.35	19653400	18779000	3	19	Empty	TRUE
baitINC4252018	Uncategorized Sample	WT	QEPlus2_04192018_31_WT: QEPlus2_04192018_31_WT	| Symbols: PGY2 | Ribosomal protein L6 family | chr1:12023360-12024502 FORWARD LENGTH=194	AT1G33140.1		TAIR10_pep_20101214_2.fasta	22018.5	1	7	8	8	0.000267	0.49	VKDEIVLDGNDIELVSR	K	S	0.997	0.571	5.37	0	1	0	0	0	1	0	2	1914.02	2038.96	16516500	15487700	143	159	Empty	TRUE
baitINC4252018	Uncategorized Sample	WT	QEPlus2_04192018_31_WT: QEPlus2_04192018_31_WT	| Symbols: PDF1B, DEF2, ATDEF2 | peptide deformylase 1B | chr5:4727129-4728671 REVERSE LENGTH=273	AT5G14660.2		TAIR10_pep_20101214_2.fasta	30611	0.959	2	2	2	6.68e-05	0.106	EIVLVNPKIKK	K	Y	0.754	-0.329	0.298	0	1	0	0	1	0	0	2	1280.83	3579.24	673359	673359	149	159	Empty	TRUE
baitINC4252018	Uncategorized Sample	WT	QEPlus2_04192018_31_WT: QEPlus2_04192018_31_WT	| Symbols: PDF1B, DEF2, ATDEF2 | peptide deformylase 1B | chr5:4727129-4728671 REVERSE LENGTH=273	AT5G14660.2		TAIR10_pep_20101214_2.fasta	30611	0.959	2	2	2	6.68e-05	0.106	MTDQVLDSIREELEALEK	R	K	0.833	0.486	3.19	0	1	0	0	0	1	0	2	2119.06	2886.99	3082800	3082800	227	244	Empty	TRUE
baitINC4252018	Uncategorized Sample	WT	QEPlus2_04192018_31_WT: QEPlus2_04192018_31_WT	| Symbols: | O-fucosyltransferase family protein | chr3:9656886-9659741 FORWARD LENGTH=557	AT3G26370.1-DECOY			0	0.98	2	2	2	6.68e-05	0	IIGYVSILSAIALILILLLSIK	?	?	0.878	0.945	0.248	0	1	0	0	0	1	0	2	2339.53	2951.77	1171660	1171660	0	0	Empty	TRUE
baitINC4252018	Uncategorized Sample	WT	QEPlus2_04192018_31_WT: QEPlus2_04192018_31_WT	| Symbols: | O-fucosyltransferase family protein | chr3:9656886-9659741 FORWARD LENGTH=557	AT3G26370.1-DECOY			0	0.98	2	2	2	6.68e-05	0	SILSAIALILILLLSIKNK	?	?	0.838	0.446	0.629	0	1	0	0	1	0	0	2	2036.35	2284.65	6485610	6335580	0	0	Empty	TRUE
baitINC4252018	Uncategorized Sample	WT	QEPlus2_04192018_31_WT: QEPlus2_04192018_31_WT	Keratin, type II cytoskeletal 2 epidermal OS=Homo sapiens GN=KRT2 PE=1 SV=2	K22E_HUMAN	KRT2	Crap_uniprot_with_human.fasta	65866.4	1	42	68	237	0.00792	0.696	AQYEEIAQR	K	S	0.665	0.506	2.48	0	1	0	0	1	0	0	2	1107.54	1250.96	11226200	11226200	360	368	Empty	TRUE
baitINC4252018	Uncategorized Sample	WT	QEPlus2_04192018_31_WT: QEPlus2_04192018_31_WT	Keratin, type II cytoskeletal 2 epidermal OS=Homo sapiens GN=KRT2 PE=1 SV=2	K22E_HUMAN	KRT2	Crap_uniprot_with_human.fasta	65866.4	1	42	68	237	0.00792	0.696	DYQELMNVK	R	L	0.86	0.572	2.37	0	1	0	0	1	0	0	2	1139.54	1752.91	62337000	62337000	468	476	Empty	TRUE
baitINC4252018	Uncategorized Sample	WT	QEPlus2_04192018_31_WT: QEPlus2_04192018_31_WT	Keratin, type II cytoskeletal 2 epidermal OS=Homo sapiens GN=KRT2 PE=1 SV=2	K22E_HUMAN	KRT2	Crap_uniprot_with_human.fasta	65866.4	1	42	68	237	0.00792	0.696	FASFIDKVR	K	F	0.838	0.511	2.91	0	1	0	0	0	2	0	2	1082.6	1669.89	115591000	115591000	195	203	Empty	FALSE	K2C1_HUMAN
baitINC4252018	Uncategorized Sample	WT	QEPlus2_04192018_31_WT: QEPlus2_04192018_31_WT	Keratin, type II cytoskeletal 2 epidermal OS=Homo sapiens GN=KRT2 PE=1 SV=2	K22E_HUMAN	KRT2	Crap_uniprot_with_human.fasta	65866.4	1	42	68	237	0.00792	0.696	FGGFGGPGGVGGLGGPGGFGPGGYPGGIH	R	E	0.899	0.593	3.49	0	1	0	0	0	1	0	1	2443.16	2439.54	7458900	7458900	129	157	Empty	TRUE
baitINC4252018	Uncategorized Sample	WT	QEPlus2_04192018_31_WT: QEPlus2_04192018_31_WT	Keratin, type II cytoskeletal 2 epidermal OS=Homo sapiens GN=KRT2 PE=1 SV=2	K22E_HUMAN	KRT2	Crap_uniprot_with_human.fasta	65866.4	1	42	68	237	0.00792	0.696	FGGFGGPGGVGGLGGPGGFGPGGYPGGIHEVSVN	R	Q	0.997	0.681	8.21	0	1	0	0	0	2	0	1	2971.41	2457.56	26165100	23173800	129	162	Empty	TRUE
baitINC4252018	Uncategorized Sample	WT	QEPlus2_04192018_31_WT: QEPlus2_04192018_31_WT	Keratin, type II cytoskeletal 2 epidermal OS=Homo sapiens GN=KRT2 PE=1 SV=2	K22E_HUMAN	KRT2	Crap_uniprot_with_human.fasta	65866.4	1	42	68	237	0.00792	0.696	FGGFGGPGGVGGLGGPGGFGPGGYPGGIHEVSVNQSLLQPL	R	N	0.997	0.606	5.29	0	1	0	0	0	1	1	1	3751.85	2824.83	13176200	12409900	129	169	Empty	TRUE
baitINC4252018	Uncategorized Sample	WT	QEPlus2_04192018_31_WT: QEPlus2_04192018_31_WT	Keratin, type II cytoskeletal 2 epidermal OS=Homo sapiens GN=KRT2 PE=1 SV=2	K22E_HUMAN	KRT2	Crap_uniprot_with_human.fasta	65866.4	1	42	68	237	0.00792	0.696	FGGFGGPGGVGGLGGPGGFGPGGYPGGIHEVSVNQSLLQPLNVK	R	V	0.997	0.577	5.76	0	1	0	0	0	9	6	2	4093.06	2657.23	1150860000	1043800000	129	172	Empty	TRUE
baitINC4252018	Uncategorized Sample	WT	QEPlus2_04192018_31_WT: QEPlus2_04192018_31_WT	Keratin, type II cytoskeletal 2 epidermal OS=Homo sapiens GN=KRT2 PE=1 SV=2	K22E_HUMAN	KRT2	Crap_uniprot_with_human.fasta	65866.4	1	42	68	237	0.00792	0.696	FLEQQNQVLQTK	R	W	0.997	0.559	4.28	0	1	0	0	37	2	0	2	1475.79	1705.18	6379810000	6377850000	204	215	Empty	FALSE	K2C1_HUMAN
baitINC4252018	Uncategorized Sample	WT	QEPlus2_04192018_31_WT: QEPlus2_04192018_31_WT	Keratin, type II cytoskeletal 2 epidermal OS=Homo sapiens GN=KRT2 PE=1 SV=2	K22E_HUMAN	KRT2	Crap_uniprot_with_human.fasta	65866.4	1	42	68	237	0.00792	0.696	GFSSGSAVVSGGSR	R	R	0.974	0.584	3.81	0	1	0	0	9	0	0	2	1254.61	1277.39	601415000	601415000	21	34	Empty	TRUE
baitINC4252018	Uncategorized Sample	WT	QEPlus2_04192018_31_WT: QEPlus2_04192018_31_WT	Keratin, type II cytoskeletal 2 epidermal OS=Homo sapiens GN=KRT2 PE=1 SV=2	K22E_HUMAN	KRT2	Crap_uniprot_with_human.fasta	65866.4	1	42	68	237	0.00792	0.696	GGSGGGGSISGGGYGSGGGSGGR	R	Y	0.98	0.396	5.93	0	1	0	0	20	2	0	2	1741.75	1087.3	173970000	173970000	556	578	Empty	TRUE
baitINC4252018	Uncategorized Sample	WT	QEPlus2_04192018_31_WT: QEPlus2_04192018_31_WT	Keratin, type II cytoskeletal 2 epidermal OS=Homo sapiens GN=KRT2 PE=1 SV=2	K22E_HUMAN	KRT2	Crap_uniprot_with_human.fasta	65866.4	1	42	68	237	0.00792	0.696	GGSGGGGSISGGGYGSGGGSGGRYGSG	R	G	0.993	0.507	4.42	0	1	0	0	0	3	0	1	2105.89	883.399	12492900	12492900	556	582	Empty	TRUE
baitINC4252018	Uncategorized Sample	WT	QEPlus2_04192018_31_WT: QEPlus2_04192018_31_WT	Keratin, type II cytoskeletal 2 epidermal OS=Homo sapiens GN=KRT2 PE=1 SV=2	K22E_HUMAN	KRT2	Crap_uniprot_with_human.fasta	65866.4	1	42	68	237	0.00792	0.696	GGSISGGGYGSGGGK	K	H	0.913	0.541	3.35	0	1	0	0	7	0	0	2	1197.55	1016.16	198108000	198108000	587	601	Empty	TRUE
baitINC4252018	Uncategorized Sample	WT	QEPlus2_04192018_31_WT: QEPlus2_04192018_31_WT	Keratin, type II cytoskeletal 2 epidermal OS=Homo sapiens GN=KRT2 PE=1 SV=2	K22E_HUMAN	KRT2	Crap_uniprot_with_human.fasta	65866.4	1	42	68	237	0.00792	0.696	GGSSSGGGYGSGGGGSSSVK	R	G	0.997	0.699	5.65	0	1	0	0	11	1	0	2	1588.68	843.336	193434000	193434000	610	629	Empty	TRUE
baitINC4252018	Uncategorized Sample	WT	QEPlus2_04192018_31_WT: QEPlus2_04192018_31_WT	Keratin, type II cytoskeletal 2 epidermal OS=Homo sapiens GN=KRT2 PE=1 SV=2	K22E_HUMAN	KRT2	Crap_uniprot_with_human.fasta	65866.4	1	42	68	237	0.00792	0.696	GSGFGGGSGFGGGSGFSGGGFGGGGFGGGR	G	F	0.968	0.353	5.55	0	1	0	0	1	2	0	1	2399.02	2122.09	81522800	76546600	99	128	Empty	TRUE
baitINC4252018	Uncategorized Sample	WT	QEPlus2_04192018_31_WT: QEPlus2_04192018_31_WT	Keratin, type II cytoskeletal 2 epidermal OS=Homo sapiens GN=KRT2 PE=1 SV=2	K22E_HUMAN	KRT2	Crap_uniprot_with_human.fasta	65866.4	1	42	68	237	0.00792	0.696	GSSSGGGYSSGSSSY	R	G	0.902	0.49	3.22	0	1	0	0	1	0	0	1	1326.51	1125.48	3749780	3749780	531	545	Empty	TRUE
baitINC4252018	Uncategorized Sample	WT	QEPlus2_04192018_31_WT: QEPlus2_04192018_31_WT	Keratin, type II cytoskeletal 2 epidermal OS=Homo sapiens GN=KRT2 PE=1 SV=2	K22E_HUMAN	KRT2	Crap_uniprot_with_human.fasta	65866.4	1	42	68	237	0.00792	0.696	GSSSGGGYSSGSSSYGSGGR	R	Q	0.997	0.689	5.75	0	1	0	0	5	0	0	2	1740.71	965.917	314446000	314446000	531	550	Empty	TRUE
baitINC4252018	Uncategorized Sample	WT	QEPlus2_04192018_31_WT: QEPlus2_04192018_31_WT	Keratin, type II cytoskeletal 2 epidermal OS=Homo sapiens GN=KRT2 PE=1 SV=2	K22E_HUMAN	KRT2	Crap_uniprot_with_human.fasta	65866.4	1	42	68	237	0.00792	0.696	HGGGGGGFGGGGFGS	R	R	0.888	0.675	2.93	0	1	0	0	1	0	0	1	1164.48	1397.68	12590000	12590100	46	60	Empty	TRUE
baitINC4252018	Uncategorized Sample	WT	QEPlus2_04192018_31_WT: QEPlus2_04192018_31_WT	Keratin, type II cytoskeletal 2 epidermal OS=Homo sapiens GN=KRT2 PE=1 SV=2	K22E_HUMAN	KRT2	Crap_uniprot_with_human.fasta	65866.4	1	42	68	237	0.00792	0.696	HGGGGGGFGGGGFGSR	R	S	0.997	0.607	4.75	0	1	0	0	1	8	0	2	1320.58	1246.95	259504000	259504000	46	61	Empty	TRUE
baitINC4252018	Uncategorized Sample	WT	QEPlus2_04192018_31_WT: QEPlus2_04192018_31_WT	Keratin, type II cytoskeletal 2 epidermal OS=Homo sapiens GN=KRT2 PE=1 SV=2	K22E_HUMAN	KRT2	Crap_uniprot_with_human.fasta	65866.4	1	42	68	237	0.00792	0.696	KDVDNAYMIK	K	V	0.879	0.42	3.33	0	1	0	0	1	0	0	2	1196.6	1281.34	7299520	7299520	293	302	Empty	TRUE
baitINC4252018	Uncategorized Sample	WT	QEPlus2_04192018_31_WT: QEPlus2_04192018_31_WT	Keratin, type II cytoskeletal 2 epidermal OS=Homo sapiens GN=KRT2 PE=1 SV=2	K22E_HUMAN	KRT2	Crap_uniprot_with_human.fasta	65866.4	1	42	68	237	0.00792	0.696	KYEDEINKR	K	T	0.917	0.521	3.65	0	1	0	0	0	6	0	2	1194.61	877.463	373097000	373097000	273	281	Empty	FALSE	K2C1_HUMAN
baitINC4252018	Uncategorized Sample	WT	QEPlus2_04192018_31_WT: QEPlus2_04192018_31_WT	Keratin, type II cytoskeletal 2 epidermal OS=Homo sapiens GN=KRT2 PE=1 SV=2	K22E_HUMAN	KRT2	Crap_uniprot_with_human.fasta	65866.4	1	42	68	237	0.00792	0.696	LALDVEIATYR	K	K	0.893	0.407	3.46	0	1	0	0	6	0	0	2	1263.69	2158.5	135651000	134869000	477	487	Empty	TRUE
baitINC4252018	Uncategorized Sample	WT	QEPlus2_04192018_31_WT: QEPlus2_04192018_31_WT	Keratin, type II cytoskeletal 2 epidermal OS=Homo sapiens GN=KRT2 PE=1 SV=2	K22E_HUMAN	KRT2	Crap_uniprot_with_human.fasta	65866.4	1	42	68	237	0.00792	0.696	LALDVEIATYRK	K	L	0.917	0.439	3.73	0	1	0	0	0	1	0	2	1391.79	1888.59	12705300	12705300	477	488	Empty	TRUE
baitINC4252018	Uncategorized Sample	WT	QEPlus2_04192018_31_WT: QEPlus2_04192018_31_WT	Keratin, type II cytoskeletal 2 epidermal OS=Homo sapiens GN=KRT2 PE=1 SV=2	K22E_HUMAN	KRT2	Crap_uniprot_with_human.fasta	65866.4	1	42	68	237	0.00792	0.696	LNDLEEALQQAK	K	E	0.822	0.233	3.63	0	1	0	0	0	1	0	2	1371.71	1968.39	5876050	5876050	448	459	Empty	TRUE
baitINC4252018	Uncategorized Sample	WT	QEPlus2_04192018_31_WT: QEPlus2_04192018_31_WT	Keratin, type II cytoskeletal 2 epidermal OS=Homo sapiens GN=KRT2 PE=1 SV=2	K22E_HUMAN	KRT2	Crap_uniprot_with_human.fasta	65866.4	1	42	68	237	0.00792	0.696	MSGDLSSNVTVSVTSSTISSNVASK	R	A	0.997	0.595	5.44	0	1	0	0	1	14	0	2	2458.2	2814.03	61641100	59788800	497	521	Empty	TRUE
baitINC4252018	Uncategorized Sample	WT	QEPlus2_04192018_31_WT: QEPlus2_04192018_31_WT	Keratin, type II cytoskeletal 2 epidermal OS=Homo sapiens GN=KRT2 PE=1 SV=2	K22E_HUMAN	KRT2	Crap_uniprot_with_human.fasta	65866.4	1	42	68	237	0.00792	0.696	NLDLDSIIAEVK	R	A	0.913	0.431	3.76	0	1	0	0	3	3	0	2	1329.73	2593	1259660000	1259620000	348	359	Empty	TRUE
baitINC4252018	Uncategorized Sample	WT	QEPlus2_04192018_31_WT: QEPlus2_04192018_31_WT	Keratin, type II cytoskeletal 2 epidermal OS=Homo sapiens GN=KRT2 PE=1 SV=2	K22E_HUMAN	KRT2	Crap_uniprot_with_human.fasta	65866.4	1	42	68	237	0.00792	0.696	NVQDAIADAEQR	K	G	0.871	0.307	3.63	0	1	0	0	3	0	0	2	1329.64	1583.29	97255400	96788700	425	436	Empty	TRUE
baitINC4252018	Uncategorized Sample	WT	QEPlus2_04192018_31_WT: QEPlus2_04192018_31_WT	Keratin, type II cytoskeletal 2 epidermal OS=Homo sapiens GN=KRT2 PE=1 SV=2	K22E_HUMAN	KRT2	Crap_uniprot_with_human.fasta	65866.4	1	42	68	237	0.00792	0.696	PINLEPIFQGYIDSLK	R	R	0.98	0.494	4.1	0	1	0	0	0	2	0	1	1847	3000.14	35801600	35801600	228	243	Empty	TRUE
baitINC4252018	Uncategorized Sample	WT	QEPlus2_04192018_31_WT: QEPlus2_04192018_31_WT	Keratin, type II cytoskeletal 2 epidermal OS=Homo sapiens GN=KRT2 PE=1 SV=2	K22E_HUMAN	KRT2	Crap_uniprot_with_human.fasta	65866.4	1	42	68	237	0.00792	0.696	PINLEPIFQGYIDSLKR	R	Y	0.997	0.633	5.69	0	1	0	0	0	5	0	1	2003.1	2814.36	161547000	161547000	228	244	Empty	TRUE
baitINC4252018	Uncategorized Sample	WT	QEPlus2_04192018_31_WT: QEPlus2_04192018_31_WT	Keratin, type II cytoskeletal 2 epidermal OS=Homo sapiens GN=KRT2 PE=1 SV=2	K22E_HUMAN	KRT2	Crap_uniprot_with_human.fasta	65866.4	1	42	68	237	0.00792	0.696	QSLLQPLNVK	N	V	0.88	0.291	3.64	0	1	0	0	2	0	0	1	1139.68	1890.25	49318900	49284100	163	172	Empty	TRUE
baitINC4252018	Uncategorized Sample	WT	QEPlus2_04192018_31_WT: QEPlus2_04192018_31_WT	Keratin, type II cytoskeletal 2 epidermal OS=Homo sapiens GN=KRT2 PE=1 SV=2	K22E_HUMAN	KRT2	Crap_uniprot_with_human.fasta	65866.4	1	42	68	237	0.00792	0.696	SGGGFGGGGFGGGR	F	F	0.874	0.438	3.5	0	1	0	0	1	0	0	1	1126.5	1384.41	18901900	18772600	115	128	Empty	TRUE
baitINC4252018	Uncategorized Sample	WT	QEPlus2_04192018_31_WT: QEPlus2_04192018_31_WT	Keratin, type II cytoskeletal 2 epidermal OS=Homo sapiens GN=KRT2 PE=1 SV=2	K22E_HUMAN	KRT2	Crap_uniprot_with_human.fasta	65866.4	1	42	68	237	0.00792	0.696	SISISVAGGGGGFGAAGGFGGR	K	G	0.997	0.643	5.05	0	1	0	0	3	0	0	2	1838.91	2140.19	53382400	51642300	71	92	Empty	TRUE
baitINC4252018	Uncategorized Sample	WT	QEPlus2_04192018_31_WT: QEPlus2_04192018_31_WT	Keratin, type II cytoskeletal 2 epidermal OS=Homo sapiens GN=KRT2 PE=1 SV=2	K22E_HUMAN	KRT2	Crap_uniprot_with_human.fasta	65866.4	1	42	68	237	0.00792	0.696	SKEEAEALYH	R	S	0.892	0.55	3.44	0	1	0	0	1	0	0	1	1176.55	1094.65	3819470	3819470	369	378	Empty	TRUE
baitINC4252018	Uncategorized Sample	WT	QEPlus2_04192018_31_WT: QEPlus2_04192018_31_WT	Keratin, type II cytoskeletal 2 epidermal OS=Homo sapiens GN=KRT2 PE=1 SV=2	K22E_HUMAN	KRT2	Crap_uniprot_with_human.fasta	65866.4	1	42	68	237	0.00792	0.696	SKEEAEALYHSK	R	Y	0.996	0.504	4.47	0	1	0	0	2	6	3	2	1391.68	995.905	520806000	520806000	369	380	Empty	TRUE
baitINC4252018	Uncategorized Sample	WT	QEPlus2_04192018_31_WT: QEPlus2_04192018_31_WT	Keratin, type II cytoskeletal 2 epidermal OS=Homo sapiens GN=KRT2 PE=1 SV=2	K22E_HUMAN	KRT2	Crap_uniprot_with_human.fasta	65866.4	1	42	68	237	0.00792	0.696	TAAENDFVTLK	R	K	0.898	0.531	3.13	0	1	0	0	3	0	0	2	1208.62	1671.81	153117000	153117000	282	292	Empty	TRUE
baitINC4252018	Uncategorized Sample	WT	QEPlus2_04192018_31_WT: QEPlus2_04192018_31_WT	Keratin, type II cytoskeletal 2 epidermal OS=Homo sapiens GN=KRT2 PE=1 SV=2	K22E_HUMAN	KRT2	Crap_uniprot_with_human.fasta	65866.4	1	42	68	237	0.00792	0.696	TAAENDFVTLKK	R	D	0.989	0.536	4.1	0	1	0	0	2	2	0	2	1336.71	1406.94	212736000	212736000	282	293	Empty	TRUE
baitINC4252018	Uncategorized Sample	WT	QEPlus2_04192018_31_WT: QEPlus2_04192018_31_WT	Keratin, type II cytoskeletal 2 epidermal OS=Homo sapiens GN=KRT2 PE=1 SV=2	K22E_HUMAN	KRT2	Crap_uniprot_with_human.fasta	65866.4	1	42	68	237	0.00792	0.696	TSQNSELNNMQDLVEDYK	R	K	0.997	0.619	4.98	0	1	0	0	1	2	0	2	2127.95	2186.25	34876800	33778000	254	271	Empty	TRUE
baitINC4252018	Uncategorized Sample	WT	QEPlus2_04192018_31_WT: QEPlus2_04192018_31_WT	Keratin, type II cytoskeletal 2 epidermal OS=Homo sapiens GN=KRT2 PE=1 SV=2	K22E_HUMAN	KRT2	Crap_uniprot_with_human.fasta	65866.4	1	42	68	237	0.00792	0.696	TSQNSELNNMQDLVEDYKK	R	K	0.997	0.658	5.58	0	1	0	0	1	3	1	2	2256.05	1993.08	239753000	235472000	254	272	Empty	TRUE
baitINC4252018	Uncategorized Sample	WT	QEPlus2_04192018_31_WT: QEPlus2_04192018_31_WT	Keratin, type II cytoskeletal 2 epidermal OS=Homo sapiens GN=KRT2 PE=1 SV=2	K22E_HUMAN	KRT2	Crap_uniprot_with_human.fasta	65866.4	1	42	68	237	0.00792	0.696	TSQNSELNNMQDLVEDYKKK	R	Y	0.857	0.336	3.94	0	1	0	0	0	0	1	2	2384.14	1892.23	8865510	8084270	254	273	Empty	TRUE
baitINC4252018	Uncategorized Sample	WT	QEPlus2_04192018_31_WT: QEPlus2_04192018_31_WT	Keratin, type II cytoskeletal 2 epidermal OS=Homo sapiens GN=KRT2 PE=1 SV=2	K22E_HUMAN	KRT2	Crap_uniprot_with_human.fasta	65866.4	1	42	68	237	0.00792	0.696	VDLLNQEIEFLK	K	V	0.945	0.412	4.05	0	1	0	0	3	2	0	2	1460.8	2526.75	599557000	599557000	309	320	Empty	TRUE
baitINC4252018	Uncategorized Sample	WT	QEPlus2_04192018_31_WT: QEPlus2_04192018_31_WT	Keratin, type II cytoskeletal 2 epidermal OS=Homo sapiens GN=KRT2 PE=1 SV=2	K22E_HUMAN	KRT2	Crap_uniprot_with_human.fasta	65866.4	1	42	68	237	0.00792	0.696	VGTRPINLEPIFQGYIDSLK	N	R	0.997	0.605	5.13	0	1	0	0	0	3	0	1	2260.23	2723.64	23316600	23316600	224	243	Empty	TRUE
baitINC4252018	Uncategorized Sample	WT	QEPlus2_04192018_31_WT: QEPlus2_04192018_31_WT	Keratin, type II cytoskeletal 2 epidermal OS=Homo sapiens GN=KRT2 PE=1 SV=2	K22E_HUMAN	KRT2	Crap_uniprot_with_human.fasta	65866.4	1	42	68	237	0.00792	0.696	VGTRPINLEPIFQGYIDSLKR	N	Y	0.997	0.66	4.94	0	1	0	0	0	0	1	1	2416.34	2579.34	4626840	4626840	224	244	Empty	TRUE
baitINC4252018	Uncategorized Sample	WT	QEPlus2_04192018_31_WT: QEPlus2_04192018_31_WT	Keratin, type II cytoskeletal 2 epidermal OS=Homo sapiens GN=KRT2 PE=1 SV=2	K22E_HUMAN	KRT2	Crap_uniprot_with_human.fasta	65866.4	1	42	68	237	0.00792	0.696	VLYDAEISQIHQSVTDTNVILSMDNSR	K	N	0.997	0.616	6.57	0	1	0	0	1	5	3	2	3049.48	2411.81	739944000	699719000	321	347	Empty	TRUE
baitINC4252018	Uncategorized Sample	WT	QEPlus2_04192018_31_WT: QEPlus2_04192018_31_WT	Keratin, type II cytoskeletal 2 epidermal OS=Homo sapiens GN=KRT2 PE=1 SV=2	K22E_HUMAN	KRT2	Crap_uniprot_with_human.fasta	65866.4	1	42	68	237	0.00792	0.696	WELLQQMN	K	V	0.812	0.537	2.44	0	1	0	0	1	0	0	1	1061.51	2313.02	6570660	6570660	216	223	Empty	TRUE
baitINC4252018	Uncategorized Sample	WT	QEPlus2_04192018_31_WT: QEPlus2_04192018_31_WT	Keratin, type II cytoskeletal 2 epidermal OS=Homo sapiens GN=KRT2 PE=1 SV=2	K22E_HUMAN	KRT2	Crap_uniprot_with_human.fasta	65866.4	1	42	68	237	0.00792	0.696	WELLQQMNVGTR	K	P	0.899	0.428	3.7	0	1	0	0	2	0	0	1	1490.74	2059.22	24306400	23669300	216	227	Empty	TRUE
baitINC4252018	Uncategorized Sample	WT	QEPlus2_04192018_31_WT: QEPlus2_04192018_31_WT	Keratin, type II cytoskeletal 2 epidermal OS=Homo sapiens GN=KRT2 PE=1 SV=2	K22E_HUMAN	KRT2	Crap_uniprot_with_human.fasta	65866.4	1	42	68	237	0.00792	0.696	WELLQQMNVGTRPINLEPIFQGYIDSLKR	K	Y	0.997	0.688	5.67	0	1	0	0	0	0	1	2	3458.83	2972.52	5646190	5646190	216	244	Empty	TRUE
baitINC4252018	Uncategorized Sample	WT	QEPlus2_04192018_31_WT: QEPlus2_04192018_31_WT	| Symbols: PFL, RPS18A, PFL1 | Ribosomal protein S13/S18 family | chr1:8067990-8069163 FORWARD LENGTH=152	AT1G22780.1		TAIR10_pep_20101214_2.fasta	17546.1	1	2	2	2	6.68e-05	0.211	AGELSAAEIDNLMTIVANPR	R	Q	0.997	0.619	4.73	0	1	0	0	0	1	0	2	2085.06	2810.93	11866300	10836500	56	75	Empty	TRUE
baitINC4252018	Uncategorized Sample	WT	QEPlus2_04192018_31_WT: QEPlus2_04192018_31_WT	| Symbols: PFL, RPS18A, PFL1 | Ribosomal protein S13/S18 family | chr1:8067990-8069163 FORWARD LENGTH=152	AT1G22780.1		TAIR10_pep_20101214_2.fasta	17546.1	1	2	2	2	6.68e-05	0.211	YSQVVSNALDMK	K	L	0.912	0.572	3.35	0	1	0	0	1	0	0	2	1354.67	1747.63	17159200	17159200	95	106	Empty	TRUE
baitINC4252018	Uncategorized Sample	WT	QEPlus2_04192018_31_WT: QEPlus2_04192018_31_WT	| Symbols: | Protein of unknown function (duplicated DUF1399) | chr4:17821737-17824445 REVERSE LENGTH=787	AT4G37900.1			0	0.993	3	4	7	0.000234	0	CGGMTKIEGCGGGSCTGGSTGCGNCGGGCGNMMKNNANGNAPSV	?	?	0.802	0.314	0.353	0	1	0	0	0	2	0	2	4331.6	3083.23	355130	710261	0	0	Empty	TRUE
baitINC4252018	Uncategorized Sample	WT	QEPlus2_04192018_31_WT: QEPlus2_04192018_31_WT	| Symbols: | Protein of unknown function (duplicated DUF1399) | chr4:17821737-17824445 REVERSE LENGTH=787	AT4G37900.1			0	0.993	3	4	7	0.000234	0	IEGCGGGSCTGGSTGCGNCGGGCGNMMKN	?	?	0.802	0.32	0.291	0	1	0	0	3	1	0	2	2887.98	3193.85	2805620	3481410	0	0	Empty	TRUE
baitINC4252018	Uncategorized Sample	WT	QEPlus2_04192018_31_WT: QEPlus2_04192018_31_WT	| Symbols: | Protein of unknown function (duplicated DUF1399) | chr4:17821737-17824445 REVERSE LENGTH=787	AT4G37900.1			0	0.993	3	4	7	0.000234	0	IEGCGGGSCTGGSTGCGNCGGGCGNMMKNNANGN	?	?	0.816	0.404	0.41	0	1	0	0	0	1	0	2	3357.18	3058.46	6126140	6008140	0	0	Empty	TRUE
baitINC4252018	Uncategorized Sample	WT	QEPlus2_04192018_31_WT: QEPlus2_04192018_31_WT	| Symbols: PSAE-1 | Photosystem I reaction centre subunit IV / PsaE protein | chr4:14202951-14203888 REVERSE LENGTH=143	AT4G28750.1		TAIR10_pep_20101214_2.fasta	14966.7	1	2	3	4	0.000134	0.175	DSPAAAAAPDGATATK	K	P	0.988	0.68	4.07	0	1	0	0	2	0	0	1	1414.68	1064.86	17381900	17381900	58	73	Empty	TRUE
baitINC4252018	Uncategorized Sample	WT	QEPlus2_04192018_31_WT: QEPlus2_04192018_31_WT	| Symbols: PSAE-1 | Photosystem I reaction centre subunit IV / PsaE protein | chr4:14202951-14203888 REVERSE LENGTH=143	AT4G28750.1		TAIR10_pep_20101214_2.fasta	14966.7	1	2	3	4	0.000134	0.175	DSPAAAAAPDGATATKPKPPPIGPK	K	R	0.997	0.707	5.31	0	1	0	0	0	1	1	2	2326.24	1345.1	37456700	37456800	58	82	Empty	TRUE
baitINC4252018	Uncategorized Sample	WT	QEPlus2_04192018_31_WT: QEPlus2_04192018_31_WT	| Symbols: RPS15 | cytosolic ribosomal protein S15 | chr1:1141852-1142960 REVERSE LENGTH=152	AT1G04270.1,AT1G04270.2		TAIR10_pep_20101214_2.fasta	17130.1	0.994	1	2	15	0.000501	0.408	EAPQGEKPEPVR	R	T	0.859	0.618	2.31	0	1	0	0	1	1	0	2	1336.69	847.334	18757400	18757400	73	84	Empty	TRUE
baitINC4252018	Uncategorized Sample	WT	QEPlus2_04192018_31_WT: QEPlus2_04192018_31_WT	| Symbols: RPS15 | cytosolic ribosomal protein S15 | chr1:1141852-1142960 REVERSE LENGTH=152	AT1G04270.1,AT1G04270.2		TAIR10_pep_20101214_2.fasta	17130.1	0.994	1	2	15	0.000501	0.408	GVDLDALLDMSTDDLVK	K	L	0.997	0.624	5.39	0	1	0	0	3	2	0	2	1819.9	2868.02	59906200	59899100	26	42	Empty	FALSE	AT5G09500.1,AT5G09510.1
baitINC4252018	Uncategorized Sample	WT	QEPlus2_04192018_31_WT: QEPlus2_04192018_31_WT	| Symbols: RPS15 | cytosolic ribosomal protein S15 | chr1:1141852-1142960 REVERSE LENGTH=152	AT1G04270.1,AT1G04270.2		TAIR10_pep_20101214_2.fasta	17130.1	0.994	1	2	15	0.000501	0.408	NMIIVPEMIGSIIGVYNGK	R	T	0.997	0.691	5.25	0	1	0	0	2	5	0	2	2049.08	3172.79	48438700	48438700	89	107	Empty	FALSE	AT5G09510.1
baitINC4252018	Uncategorized Sample	WT	QEPlus2_04192018_31_WT: QEPlus2_04192018_31_WT	| Symbols: RPS15 | cytosolic ribosomal protein S15 | chr1:1141852-1142960 REVERSE LENGTH=152	AT1G04270.1,AT1G04270.2		TAIR10_pep_20101214_2.fasta	17130.1	0.994	1	2	15	0.000501	0.408	TFNQVEIKPEMIGH	K	Y	0.912	0.528	3.39	0	1	0	0	0	1	0	1	1642.83	1797.7	17988300	17988300	108	121	Empty	FALSE	AT5G09500.1,AT5G09510.1
baitINC4252018	Uncategorized Sample	WT	QEPlus2_04192018_31_WT: QEPlus2_04192018_31_WT	| Symbols: AtGLDP2, GLDP2 | glycine decarboxylase P-protein 2 | chr2:11109330-11113786 REVERSE LENGTH=1044	AT2G26080.1		TAIR10_pep_20101214_2.fasta	113778	0.89	0	0	5	0.000167	0.0747	EYAAFPAPWLR	R	S	0.884	0.541	2.87	0	1	0	0	1	0	0	2	1320.67	2413.09	10374600	10028900	996	1006	Empty	FALSE	AT4G33010.1
baitINC4252018	Uncategorized Sample	WT	QEPlus2_04192018_31_WT: QEPlus2_04192018_31_WT	| Symbols: AtGLDP2, GLDP2 | glycine decarboxylase P-protein 2 | chr2:11109330-11113786 REVERSE LENGTH=1044	AT2G26080.1		TAIR10_pep_20101214_2.fasta	113778	0.89	0	0	5	0.000167	0.0747	GAPHPPSLLMADTWK	K	K	0.995	0.499	4.39	0	1	0	0	0	1	0	2	1620.82	2024.37	5564800	5564810	976	990	Empty	FALSE	AT4G33010.1
baitINC4252018	Uncategorized Sample	WT	QEPlus2_04192018_31_WT: QEPlus2_04192018_31_WT	| Symbols: AtGLDP2, GLDP2 | glycine decarboxylase P-protein 2 | chr2:11109330-11113786 REVERSE LENGTH=1044	AT2G26080.1		TAIR10_pep_20101214_2.fasta	113778	0.89	0	0	5	0.000167	0.0747	LMDYGFHGPTMSWPVPGTLMIEPTESESK	R	A	0.997	0.646	4.94	0	1	0	0	0	1	0	2	3237.49	2671.73	7929920	7929920	914	942	Empty	FALSE	AT4G33010.1
baitINC4252018	Uncategorized Sample	WT	QEPlus2_04192018_31_WT: QEPlus2_04192018_31_WT	| Symbols: AtGLDP2, GLDP2 | glycine decarboxylase P-protein 2 | chr2:11109330-11113786 REVERSE LENGTH=1044	AT2G26080.1		TAIR10_pep_20101214_2.fasta	113778	0.89	0	0	5	0.000167	0.0747	MGSGGLTDASK	M	I	0.778	0.434	3.01	0	1	0	0	1	0	0	1	1023.48	1006.19	5380790	5380790	850	860	Empty	FALSE	AT4G33010.1
baitINC4252018	Uncategorized Sample	WT	QEPlus2_04192018_31_WT: QEPlus2_04192018_31_WT	| Symbols: AtGLDP2, GLDP2 | glycine decarboxylase P-protein 2 | chr2:11109330-11113786 REVERSE LENGTH=1044	AT2G26080.1		TAIR10_pep_20101214_2.fasta	113778	0.89	0	0	5	0.000167	0.0747	NTAGIEPEDVAK	K	R	0.896	0.514	3.2	0	1	0	0	1	0	0	2	1243.62	1321.3	23830200	23830200	901	912	Empty	FALSE	AT4G33010.1
baitINC4252018	Uncategorized Sample	WT	QEPlus2_04192018_31_WT: QEPlus2_04192018_31_WT	| Symbols: | Galactose mutarotase-like superfamily protein | chr3:80244-82005 REVERSE LENGTH=426	AT3G01260.1-DECOY			0	0.993	2	2	2	6.68e-05	0	HDDDDHDGDNDDDQDHDDDDHDNDNAK	?	?	0.869	0.271	0.178	0	1	0	0	0	1	0	2	3135.99	2572.26	5249420	5249420	0	0	Empty	TRUE
baitINC4252018	Uncategorized Sample	WT	QEPlus2_04192018_31_WT: QEPlus2_04192018_31_WT	| Symbols: | Galactose mutarotase-like superfamily protein | chr3:80244-82005 REVERSE LENGTH=426	AT3G01260.1-DECOY			0	0.993	2	2	2	6.68e-05	0	KEDDGDDNNDDDHDDDGDNND	?	?	0.9	0.632	0.386	0	1	0	0	0	1	0	2	2364.74	2473.67	2785110	2785110	0	0	Empty	TRUE
baitINC4252018	Uncategorized Sample	WT	QEPlus2_04192018_31_WT: QEPlus2_04192018_31_WT	| Symbols: ENT1,AT, ENT1 | equilibrative nucleotide transporter 1 | chr1:26502920-26504360 FORWARD LENGTH=450	AT1G70330.1		TAIR10_pep_20101214_2.fasta	49345.6	0.95	2	2	2	6.68e-05	0.0667	LASFRINLGLLLFVIALLVVPVLDLVYVK	S	G	0.69	-0.697	0.0198	0	1	0	0	0	1	0	1	3211.98	3185.18	288734	288734	126	154	Empty	TRUE
baitINC4252018	Uncategorized Sample	WT	QEPlus2_04192018_31_WT: QEPlus2_04192018_31_WT	| Symbols: ENT1,AT, ENT1 | equilibrative nucleotide transporter 1 | chr1:26502920-26504360 FORWARD LENGTH=450	AT1G70330.1		TAIR10_pep_20101214_2.fasta	49345.6	0.95	2	2	2	6.68e-05	0.0667	SLASFRINLGLLLFVIALLVVPVLDLV	K	Y	0.84	0.42	0.49	0	1	0	0	1	0	0	1	2908.79	3269.13	2185170	2185180	125	151	Empty	TRUE
baitINC4252018	Uncategorized Sample	WT	QEPlus2_04192018_31_WT: QEPlus2_04192018_31_WT	| Symbols: TUB3 | tubulin beta chain 3 | chr5:25184501-25186426 FORWARD LENGTH=450	AT5G62700.1		TAIR10_pep_20101214_2.fasta	50733.9	0.947	0	0	6	0.0002	0.122	AVLMDLEPGTMDSLR	R	S	0.878	0.491	3.42	0	1	0	0	1	0	0	2	1663.8	2039.86	5559510	5559520	63	77	Empty	FALSE	AT4G20890.1,AT5G44340.1
baitINC4252018	Uncategorized Sample	WT	QEPlus2_04192018_31_WT: QEPlus2_04192018_31_WT	| Symbols: TUB3 | tubulin beta chain 3 | chr5:25184501-25186426 FORWARD LENGTH=450	AT5G62700.1		TAIR10_pep_20101214_2.fasta	50733.9	0.947	0	0	6	0.0002	0.122	EVDEQMLNVQNK	K	N	0.935	0.607	3.57	0	1	0	0	2	0	0	2	1462.68	1368.06	13844500	13844500	325	336	Empty	TRUE
baitINC4252018	Uncategorized Sample	WT	QEPlus2_04192018_31_WT: QEPlus2_04192018_31_WT	| Symbols: TUB3 | tubulin beta chain 3 | chr5:25184501-25186426 FORWARD LENGTH=450	AT5G62700.1		TAIR10_pep_20101214_2.fasta	50733.9	0.947	0	0	6	0.0002	0.122	GHYTEGAELIDSVLDVVR	K	K	0.997	0.631	5.48	0	1	0	0	0	1	0	2	1973	2741.82	7538780	7538780	104	121	Empty	FALSE	AT4G20890.1,AT5G44340.1
baitINC4252018	Uncategorized Sample	WT	QEPlus2_04192018_31_WT: QEPlus2_04192018_31_WT	| Symbols: TUB3 | tubulin beta chain 3 | chr5:25184501-25186426 FORWARD LENGTH=450	AT5G62700.1		TAIR10_pep_20101214_2.fasta	50733.9	0.947	0	0	6	0.0002	0.122	LAVNLIPFPR	K	L	0.88	0.474	3.1	0	1	0	0	2	0	0	2	1139.69	2395.34	17474700	17474700	253	262	Empty	FALSE	AT4G20890.1,AT5G44340.1
baitINC4252018	Uncategorized Sample	WT	QEPlus2_04192018_31_WT: QEPlus2_04192018_31_WT	| Symbols: | Leucine-rich repeat protein kinase family protein | chr5:24031346-24035100 FORWARD LENGTH=892	AT5G59650.1-DECOY			0	0.949	2	2	2	6.68e-05	0	KSLVFIIVLVAVIIA	?	?	0.695	-0.39	0.145	0	1	0	0	1	0	0	2	1598.07	2648.57	6029870	5786660	0	0	Empty	TRUE
baitINC4252018	Uncategorized Sample	WT	QEPlus2_04192018_31_WT: QEPlus2_04192018_31_WT	| Symbols: | Leucine-rich repeat protein kinase family protein | chr5:24031346-24035100 FORWARD LENGTH=892	AT5G59650.1-DECOY			0	0.949	2	2	2	6.68e-05	0	SAVIVVPFKK	?	?	0.833	0.358	0.408	0	1	0	0	1	0	0	2	1087.69	3595	1753880	1753880	0	0	Empty	TRUE
baitINC4252018	Uncategorized Sample	WT	QEPlus2_04192018_31_WT: QEPlus2_04192018_31_WT	| Symbols: cICDH | cytosolic NADP+-dependent isocitrate dehydrogenase | chr1:24539088-24541861 FORWARD LENGTH=410	AT1G65930.1		TAIR10_pep_20101214_2.fasta	45747.8	1	2	2	2	6.68e-05	0.0756	DTYLNTEEFIDAVAAELK	R	E	0.997	0.689	4.27	0	1	0	0	1	0	0	2	2042	3236.69	1975530	1975530	388	405	Empty	TRUE
baitINC4252018	Uncategorized Sample	WT	QEPlus2_04192018_31_WT: QEPlus2_04192018_31_WT	| Symbols: cICDH | cytosolic NADP+-dependent isocitrate dehydrogenase | chr1:24539088-24541861 FORWARD LENGTH=410	AT1G65930.1		TAIR10_pep_20101214_2.fasta	45747.8	1	2	2	2	6.68e-05	0.0756	TIEAEAAHGTVTR	K	H	0.905	0.496	3.46	0	1	0	0	0	1	0	2	1355.69	1106.07	8588620	8588620	302	314	Empty	TRUE
baitINC4252018	Uncategorized Sample	WT	QEPlus2_04192018_31_WT: QEPlus2_04192018_31_WT	| Symbols: LHB1B2, LHCB1.5 | photosystem II light harvesting complex gene B1B2 | chr2:14522716-14523513 REVERSE LENGTH=265	AT2G34420.1,AT2G34430.1		TAIR10_pep_20101214_2.fasta	28054.7	1	2	2	23	0.000768	0.423	AGSQIFSDGGLDYLGNPSLVHAQ	K	S	0.997	0.63	5.46	0	1	0	0	2	0	0	1	2346.14	2378.79	13463900	13403400	132	154	Empty	FALSE	AT1G29930.1
baitINC4252018	Uncategorized Sample	WT	QEPlus2_04192018_31_WT: QEPlus2_04192018_31_WT	| Symbols: LHB1B2, LHCB1.5 | photosystem II light harvesting complex gene B1B2 | chr2:14522716-14523513 REVERSE LENGTH=265	AT2G34420.1,AT2G34430.1		TAIR10_pep_20101214_2.fasta	28054.7	1	2	2	23	0.000768	0.423	ATDPEAFAELK	L	V	0.786	0.534	2.61	0	1	0	0	1	0	0	1	1191.59	1764.23	32838700	32838700	200	210	Empty	FALSE	AT1G29930.1
baitINC4252018	Uncategorized Sample	WT	QEPlus2_04192018_31_WT: QEPlus2_04192018_31_WT	| Symbols: LHB1B2, LHCB1.5 | photosystem II light harvesting complex gene B1B2 | chr2:14522716-14523513 REVERSE LENGTH=265	AT2G34420.1,AT2G34430.1		TAIR10_pep_20101214_2.fasta	28054.7	1	2	2	23	0.000768	0.423	GLATDPEAFAELK	L	V	0.831	0.44	3.2	0	1	0	0	1	0	0	1	1361.69	2030.16	13540700	12986000	198	210	Empty	FALSE	AT1G29930.1
baitINC4252018	Uncategorized Sample	WT	QEPlus2_04192018_31_WT: QEPlus2_04192018_31_WT	| Symbols: LHB1B2, LHCB1.5 | photosystem II light harvesting complex gene B1B2 | chr2:14522716-14523513 REVERSE LENGTH=265	AT2G34420.1,AT2G34430.1		TAIR10_pep_20101214_2.fasta	28054.7	1	2	2	23	0.000768	0.423	GPLENLADHLADPVNNNAWA	K	F	0.997	0.574	4.52	0	1	0	0	0	2	0	1	2131.02	2509.86	9576540	9533470	237	256	Empty	FALSE	AT1G29930.1
baitINC4252018	Uncategorized Sample	WT	QEPlus2_04192018_31_WT: QEPlus2_04192018_31_WT	| Symbols: LHB1B2, LHCB1.5 | photosystem II light harvesting complex gene B1B2 | chr2:14522716-14523513 REVERSE LENGTH=265	AT2G34420.1,AT2G34430.1		TAIR10_pep_20101214_2.fasta	28054.7	1	2	2	23	0.000768	0.423	GPLENLADHLADPVNNNAWAF	K	A	0.997	0.559	4.66	0	1	0	0	1	4	0	1	2279.07	2795.08	30828700	30095100	237	257	Empty	FALSE	AT1G29930.1
baitINC4252018	Uncategorized Sample	WT	QEPlus2_04192018_31_WT: QEPlus2_04192018_31_WT	| Symbols: LHB1B2, LHCB1.5 | photosystem II light harvesting complex gene B1B2 | chr2:14522716-14523513 REVERSE LENGTH=265	AT2G34420.1,AT2G34430.1		TAIR10_pep_20101214_2.fasta	28054.7	1	2	2	23	0.000768	0.423	GPLENLADHLADPVNNNAWAFAT	K	N	0.825	0.477	3.56	0	1	0	0	0	1	0	1	2450.17	2737.01	4333400	4264580	237	259	Empty	FALSE	AT1G29930.1
baitINC4252018	Uncategorized Sample	WT	QEPlus2_04192018_31_WT: QEPlus2_04192018_31_WT	| Symbols: LHB1B2, LHCB1.5 | photosystem II light harvesting complex gene B1B2 | chr2:14522716-14523513 REVERSE LENGTH=265	AT2G34420.1,AT2G34430.1		TAIR10_pep_20101214_2.fasta	28054.7	1	2	2	23	0.000768	0.423	GPLENLADHLADPVNNNAWAFATNFVPGK	K	-	0.997	0.703	5.13	0	1	0	0	0	2	0	2	3092.52	2865.13	9043270	9043270	237	265	Empty	FALSE	AT1G29930.1
baitINC4252018	Uncategorized Sample	WT	QEPlus2_04192018_31_WT: QEPlus2_04192018_31_WT	| Symbols: LHB1B2, LHCB1.5 | photosystem II light harvesting complex gene B1B2 | chr2:14522716-14523513 REVERSE LENGTH=265	AT2G34420.1,AT2G34430.1		TAIR10_pep_20101214_2.fasta	28054.7	1	2	2	23	0.000768	0.423	GPLGEAEDLLYPGGSFDPLGLATDPEAFAELK	D	V	0.902	0.514	3.72	0	1	0	0	0	1	0	1	3289.62	3225.77	6669250	6669250	179	210	Empty	FALSE	AT1G29930.1
baitINC4252018	Uncategorized Sample	WT	QEPlus2_04192018_31_WT: QEPlus2_04192018_31_WT	| Symbols: LHB1B2, LHCB1.5 | photosystem II light harvesting complex gene B1B2 | chr2:14522716-14523513 REVERSE LENGTH=265	AT2G34420.1,AT2G34430.1		TAIR10_pep_20101214_2.fasta	28054.7	1	2	2	23	0.000768	0.423	GPSGSPWYGSDR	K	V	0.869	0.533	3.09	0	1	0	0	1	0	0	2	1265.55	1430.04	611032000	611032000	42	53	Empty	FALSE	AT1G29930.1
baitINC4252018	Uncategorized Sample	WT	QEPlus2_04192018_31_WT: QEPlus2_04192018_31_WT	| Symbols: LHB1B2, LHCB1.5 | photosystem II light harvesting complex gene B1B2 | chr2:14522716-14523513 REVERSE LENGTH=265	AT2G34420.1,AT2G34430.1		TAIR10_pep_20101214_2.fasta	28054.7	1	2	2	23	0.000768	0.423	MGAVEGYR	L	V	0.642	0.5	2.46	0	1	0	0	1	0	0	1	882.414	1158.66	14030300	14030300	167	174	Empty	FALSE	AT1G29930.1
baitINC4252018	Uncategorized Sample	WT	QEPlus2_04192018_31_WT: QEPlus2_04192018_31_WT	| Symbols: LHB1B2, LHCB1.5 | photosystem II light harvesting complex gene B1B2 | chr2:14522716-14523513 REVERSE LENGTH=265	AT2G34420.1,AT2G34430.1		TAIR10_pep_20101214_2.fasta	28054.7	1	2	2	23	0.000768	0.423	QVILMGAVEGYR	T	V	0.671	0.456	2.93	0	1	0	0	1	0	0	1	1335.71	2035.7	18163800	18163800	163	174	Empty	FALSE	AT1G29930.1
baitINC4252018	Uncategorized Sample	WT	QEPlus2_04192018_31_WT: QEPlus2_04192018_31_WT	| Symbols: LHB1B2, LHCB1.5 | photosystem II light harvesting complex gene B1B2 | chr2:14522716-14523513 REVERSE LENGTH=265	AT2G34420.1,AT2G34430.1		TAIR10_pep_20101214_2.fasta	28054.7	1	2	2	23	0.000768	0.423	VAGDGPLGEAEDLLYPGGSFDPL	R	G	0.833	0.669	2.89	0	1	0	0	2	0	0	1	2289.09	3161.93	6390500	6390500	175	197	Empty	TRUE
baitINC4252018	Uncategorized Sample	WT	QEPlus2_04192018_31_WT: QEPlus2_04192018_31_WT	| Symbols: LHB1B2, LHCB1.5 | photosystem II light harvesting complex gene B1B2 | chr2:14522716-14523513 REVERSE LENGTH=265	AT2G34420.1,AT2G34430.1		TAIR10_pep_20101214_2.fasta	28054.7	1	2	2	23	0.000768	0.423	VAGDGPLGEAEDLLYPGGSFDPLGLATDPEAFAELK	R	V	0.997	0.684	6.1	0	1	0	0	0	3	0	2	3631.77	3308.76	46497100	42641500	175	210	Empty	TRUE
baitINC4252018	Uncategorized Sample	WT	QEPlus2_04192018_31_WT: QEPlus2_04192018_31_WT	| Symbols: NACA3 | nascent polypeptide-associated complex subunit alpha-like protein 3 | chr5:4471361-4472676 FORWARD LENGTH=204	AT5G13850.1		TAIR10_pep_20101214_2.fasta	22057.6	0.934	2	2	2	6.68e-05	0.196	DDNDEDDSEDDDEAEGHDGEAGGR	D	S	0.8	-0.91	0.0177	0	1	0	0	1	0	0	1	2563.87	2507.84	4848240	4848230	29	52	Empty	TRUE
baitINC4252018	Uncategorized Sample	WT	QEPlus2_04192018_31_WT: QEPlus2_04192018_31_WT	| Symbols: NACA3 | nascent polypeptide-associated complex subunit alpha-like protein 3 | chr5:4471361-4472676 FORWARD LENGTH=204	AT5G13850.1		TAIR10_pep_20101214_2.fasta	22057.6	0.934	2	2	2	6.68e-05	0.196	LEEQKIDLDKPEVEDDDDNDEDDSEDDDEAEGHDGEA	K	G	0.672	0.198	0.385	0	1	0	0	0	1	0	1	4191.59	3297.76	2392830	2392830	13	49	Empty	TRUE
baitINC4252018	Uncategorized Sample	WT	QEPlus2_04192018_31_WT: QEPlus2_04192018_31_WT	| Symbols: | unknown protein; FUNCTIONS IN: molecular_function unknown; INVOLVED IN: biological_process unknown; LOCATED IN: chloroplast envelope; EXPRESSED IN: 22 plant structures; EXPRESSED DURING: 13 growth stages; Has 92883 Blast hits to 31060 proteins in 1576 species: Archae - 765; Bacteria - 32670; Metazoa - 21164; Fungi - 12252; Plants - 4238; Viruses - 1282; Other Eukaryotes - 20512 (sour…	AT2G11910.2-DECOY			0	0.965	2	2	2	6.68e-05	0	DDEDDDDEDADEDDDDDDSDSADKNEEIR	?	?	0.816	0.21	0.145	0	1	0	0	0	1	0	2	3333.11	3348.73	3686270	3686270	0	0	Empty	TRUE
baitINC4252018	Uncategorized Sample	WT	QEPlus2_04192018_31_WT: QEPlus2_04192018_31_WT	| Symbols: | unknown protein; FUNCTIONS IN: molecular_function unknown; INVOLVED IN: biological_process unknown; LOCATED IN: chloroplast envelope; EXPRESSED IN: 22 plant structures; EXPRESSED DURING: 13 growth stages; Has 92883 Blast hits to 31060 proteins in 1576 species: Archae - 765; Bacteria - 32670; Metazoa - 21164; Fungi - 12252; Plants - 4238; Viruses - 1282; Other Eukaryotes - 20512 (sour…	AT2G11910.2-DECOY			0	0.965	2	2	2	6.68e-05	0	SPPQRVDDDDEEDDDEEEDENDE	?	?	0.808	0.344	0.311	0	1	0	0	0	1	0	2	2737.94	3199.24	200430	200430	0	0	Empty	TRUE
baitINC4252018	Uncategorized Sample	WT	QEPlus2_04192018_31_WT: QEPlus2_04192018_31_WT	Keratin, type I cytoskeletal 10 OS=Homo sapiens GN=KRT10 PE=1 SV=6	K1C10_HUMAN	KRT10	Crap_uniprot_with_human.fasta	59520.3	1	36	70	270	0.00902	0.509	AAPGVDLTQLLNNMR	N	S	0.947	0.528	3.85	0	1	0	0	4	2	0	1	1612.85	2637.4	263747000	263635000	308	322	Empty	TRUE
baitINC4252018	Uncategorized Sample	WT	QEPlus2_04192018_31_WT: QEPlus2_04192018_31_WT	Keratin, type I cytoskeletal 10 OS=Homo sapiens GN=KRT10 PE=1 SV=6	K1C10_HUMAN	KRT10	Crap_uniprot_with_human.fasta	59520.3	1	36	70	270	0.00902	0.509	ADLEMQIESLTEELAY	K	L	0.918	0.631	3.35	0	1	0	0	1	0	0	1	1854.87	3242.93	1950230	1950230	267	282	Empty	TRUE
baitINC4252018	Uncategorized Sample	WT	QEPlus2_04192018_31_WT: QEPlus2_04192018_31_WT	Keratin, type I cytoskeletal 10 OS=Homo sapiens GN=KRT10 PE=1 SV=6	K1C10_HUMAN	KRT10	Crap_uniprot_with_human.fasta	59520.3	1	36	70	270	0.00902	0.509	ADLEMQIESLTEELAYLK	K	K	0.997	0.609	5.88	0	1	0	0	5	9	0	2	2112.04	3251.41	382697000	379757000	267	284	Empty	TRUE
baitINC4252018	Uncategorized Sample	WT	QEPlus2_04192018_31_WT: QEPlus2_04192018_31_WT	Keratin, type I cytoskeletal 10 OS=Homo sapiens GN=KRT10 PE=1 SV=6	K1C10_HUMAN	KRT10	Crap_uniprot_with_human.fasta	59520.3	1	36	70	270	0.00902	0.509	ADLEMQIESLTEELAYLKK	K	N	0.997	0.619	6.04	0	1	0	0	3	14	5	2	2224.14	2927.99	1588510000	1584470000	267	285	Empty	TRUE
baitINC4252018	Uncategorized Sample	WT	QEPlus2_04192018_31_WT: QEPlus2_04192018_31_WT	Keratin, type I cytoskeletal 10 OS=Homo sapiens GN=KRT10 PE=1 SV=6	K1C10_HUMAN	KRT10	Crap_uniprot_with_human.fasta	59520.3	1	36	70	270	0.00902	0.509	ALEESNYELEGK	R	I	0.903	0.45	3.54	0	1	0	0	15	0	0	2	1381.65	1505.69	1556070000	1555720000	166	177	Empty	TRUE
baitINC4252018	Uncategorized Sample	WT	QEPlus2_04192018_31_WT: QEPlus2_04192018_31_WT	Keratin, type I cytoskeletal 10 OS=Homo sapiens GN=KRT10 PE=1 SV=6	K1C10_HUMAN	KRT10	Crap_uniprot_with_human.fasta	59520.3	1	36	70	270	0.00902	0.509	ELTTEIDNNIEQISSYK	K	S	0.997	0.587	5.75	0	1	0	0	6	1	0	2	1996.97	2207.59	437008000	432081000	346	362	Empty	TRUE
baitINC4252018	Uncategorized Sample	WT	QEPlus2_04192018_31_WT: QEPlus2_04192018_31_WT	Keratin, type I cytoskeletal 10 OS=Homo sapiens GN=KRT10 PE=1 SV=6	K1C10_HUMAN	KRT10	Crap_uniprot_with_human.fasta	59520.3	1	36	70	270	0.00902	0.509	GGGFSSGGFSGGSFSR	L	G	0.997	0.549	4.28	0	1	0	0	1	0	0	1	1450.63	1696.74	50085200	50085200	44	59	Empty	TRUE
baitINC4252018	Uncategorized Sample	WT	QEPlus2_04192018_31_WT: QEPlus2_04192018_31_WT	Keratin, type I cytoskeletal 10 OS=Homo sapiens GN=KRT10 PE=1 SV=6	K1C10_HUMAN	KRT10	Crap_uniprot_with_human.fasta	59520.3	1	36	70	270	0.00902	0.509	GGGSSGGGGGGYGGGSSGGGSSSGGGYGGGSSSGGHK	Y	S	0.997	0.808	8.05	0	1	0	0	0	2	0	1	2792.11	840.983	3450330	3450330	540	576	Empty	TRUE
baitINC4252018	Uncategorized Sample	WT	QEPlus2_04192018_31_WT: QEPlus2_04192018_31_WT	Keratin, type I cytoskeletal 10 OS=Homo sapiens GN=KRT10 PE=1 SV=6	K1C10_HUMAN	KRT10	Crap_uniprot_with_human.fasta	59520.3	1	36	70	270	0.00902	0.509	GGGSSGGGSSSGGGYGGGSSSGGHK	Y	S	0.879	0.686	2.51	0	1	0	0	0	1	0	1	1941.79	527.087	259369	259369	552	576	Empty	TRUE
baitINC4252018	Uncategorized Sample	WT	QEPlus2_04192018_31_WT: QEPlus2_04192018_31_WT	Keratin, type I cytoskeletal 10 OS=Homo sapiens GN=KRT10 PE=1 SV=6	K1C10_HUMAN	KRT10	Crap_uniprot_with_human.fasta	59520.3	1	36	70	270	0.00902	0.509	GSLGGGFSSGGFSGGSF	K	S	0.995	0.668	4.12	0	1	0	0	2	0	0	1	1464.64	2256.15	37968500	36225300	41	57	Empty	TRUE
baitINC4252018	Uncategorized Sample	WT	QEPlus2_04192018_31_WT: QEPlus2_04192018_31_WT	Keratin, type I cytoskeletal 10 OS=Homo sapiens GN=KRT10 PE=1 SV=6	K1C10_HUMAN	KRT10	Crap_uniprot_with_human.fasta	59520.3	1	36	70	270	0.00902	0.509	GSLGGGFSSGGFSGGSFSR	K	G	0.997	0.661	5.67	0	1	0	0	21	3	0	2	1707.77	1995.08	2104890000	2103470000	41	59	Empty	TRUE
baitINC4252018	Uncategorized Sample	WT	QEPlus2_04192018_31_WT: QEPlus2_04192018_31_WT	Keratin, type I cytoskeletal 10 OS=Homo sapiens GN=KRT10 PE=1 SV=6	K1C10_HUMAN	KRT10	Crap_uniprot_with_human.fasta	59520.3	1	36	70	270	0.00902	0.509	HGNSHQGEPR	K	D	0.775	0.55	1.48	0	1	0	0	0	2	0	2	1118.51	427.773	2549000	2549000	185	194	Empty	TRUE
baitINC4252018	Uncategorized Sample	WT	QEPlus2_04192018_31_WT: QEPlus2_04192018_31_WT	Keratin, type I cytoskeletal 10 OS=Homo sapiens GN=KRT10 PE=1 SV=6	K1C10_HUMAN	KRT10	Crap_uniprot_with_human.fasta	59520.3	1	36	70	270	0.00902	0.509	IRLENEIQTYR	K	S	0.917	0.378	3.86	0	1	0	0	0	3	0	2	1434.77	1567.69	53406900	53406900	440	450	Empty	TRUE
baitINC4252018	Uncategorized Sample	WT	QEPlus2_04192018_31_WT: QEPlus2_04192018_31_WT	Keratin, type I cytoskeletal 10 OS=Homo sapiens GN=KRT10 PE=1 SV=6	K1C10_HUMAN	KRT10	Crap_uniprot_with_human.fasta	59520.3	1	36	70	270	0.00902	0.509	ISALEEQLQQIR	Q	A	0.986	0.44	4.28	0	1	0	0	1	0	0	1	1427.79	2016.61	39988100	39988100	411	422	Empty	TRUE
baitINC4252018	Uncategorized Sample	WT	QEPlus2_04192018_31_WT: QEPlus2_04192018_31_WT	Keratin, type I cytoskeletal 10 OS=Homo sapiens GN=KRT10 PE=1 SV=6	K1C10_HUMAN	KRT10	Crap_uniprot_with_human.fasta	59520.3	1	36	70	270	0.00902	0.509	KADLEMQIESLTEELAYLK	T	K	0.997	0.518	5.8	0	1	0	0	0	2	0	1	2224.14	2980.9	8596630	8517500	266	284	Empty	TRUE
baitINC4252018	Uncategorized Sample	WT	QEPlus2_04192018_31_WT: QEPlus2_04192018_31_WT	Keratin, type I cytoskeletal 10 OS=Homo sapiens GN=KRT10 PE=1 SV=6	K1C10_HUMAN	KRT10	Crap_uniprot_with_human.fasta	59520.3	1	36	70	270	0.00902	0.509	KDAEAWFNEK	R	S	0.997	0.571	4.51	0	1	0	0	2	1	0	2	1237.58	1497.94	53915200	53915200	334	343	Empty	TRUE
baitINC4252018	Uncategorized Sample	WT	QEPlus2_04192018_31_WT: QEPlus2_04192018_31_WT	Keratin, type I cytoskeletal 10 OS=Homo sapiens GN=KRT10 PE=1 SV=6	K1C10_HUMAN	KRT10	Crap_uniprot_with_human.fasta	59520.3	1	36	70	270	0.00902	0.509	NHEEEMKDLR	K	N	0.941	0.572	3.62	0	1	0	0	1	5	0	2	1300.6	954.893	205089000	205060000	286	295	Empty	TRUE
baitINC4252018	Uncategorized Sample	WT	QEPlus2_04192018_31_WT: QEPlus2_04192018_31_WT	Keratin, type I cytoskeletal 10 OS=Homo sapiens GN=KRT10 PE=1 SV=6	K1C10_HUMAN	KRT10	Crap_uniprot_with_human.fasta	59520.3	1	36	70	270	0.00902	0.509	NQILNLTTDNAN	K	I	0.867	0.587	2.56	0	1	0	0	1	0	0	1	1330.66	1864.43	21454900	21454900	208	219	Empty	TRUE
baitINC4252018	Uncategorized Sample	WT	QEPlus2_04192018_31_WT: QEPlus2_04192018_31_WT	Keratin, type I cytoskeletal 10 OS=Homo sapiens GN=KRT10 PE=1 SV=6	K1C10_HUMAN	KRT10	Crap_uniprot_with_human.fasta	59520.3	1	36	70	270	0.00902	0.509	NQILNLTTDNANILLQIDNAR	K	L	0.997	0.667	5.16	0	1	0	0	4	6	0	2	2367.26	2648.51	1093050000	1084620000	208	228	Empty	TRUE
baitINC4252018	Uncategorized Sample	WT	QEPlus2_04192018_31_WT: QEPlus2_04192018_31_WT	Keratin, type I cytoskeletal 10 OS=Homo sapiens GN=KRT10 PE=1 SV=6	K1C10_HUMAN	KRT10	Crap_uniprot_with_human.fasta	59520.3	1	36	70	270	0.00902	0.509	NVQALEIELQSQLALK	R	Q	0.997	0.667	5.61	0	1	0	0	3	5	0	2	1797.01	2570.03	113522000	111380000	371	386	Empty	TRUE
baitINC4252018	Uncategorized Sample	WT	QEPlus2_04192018_31_WT: QEPlus2_04192018_31_WT	Keratin, type I cytoskeletal 10 OS=Homo sapiens GN=KRT10 PE=1 SV=6	K1C10_HUMAN	KRT10	Crap_uniprot_with_human.fasta	59520.3	1	36	70	270	0.00902	0.509	NVSTGDVNVEMNAAPGVDLTQLL	R	N	0.838	0.622	2.92	0	1	0	0	1	0	0	1	2357.17	2854.03	5298460	5298450	296	318	Empty	TRUE
baitINC4252018	Uncategorized Sample	WT	QEPlus2_04192018_31_WT: QEPlus2_04192018_31_WT	Keratin, type I cytoskeletal 10 OS=Homo sapiens GN=KRT10 PE=1 SV=6	K1C10_HUMAN	KRT10	Crap_uniprot_with_human.fasta	59520.3	1	36	70	270	0.00902	0.509	NVSTGDVNVEMNAAPGVDLTQLLNN	R	M	0.939	0.582	3.76	0	1	0	0	0	1	0	1	2586.24	2709.47	3027300	3027300	296	320	Empty	TRUE
baitINC4252018	Uncategorized Sample	WT	QEPlus2_04192018_31_WT: QEPlus2_04192018_31_WT	Keratin, type I cytoskeletal 10 OS=Homo sapiens GN=KRT10 PE=1 SV=6	K1C10_HUMAN	KRT10	Crap_uniprot_with_human.fasta	59520.3	1	36	70	270	0.00902	0.509	NVSTGDVNVEMNAAPGVDLTQLLNNM	R	R	0.997	0.69	5.61	0	1	0	0	1	4	0	1	2716.29	3097.56	26677300	26407300	296	321	Empty	TRUE
baitINC4252018	Uncategorized Sample	WT	QEPlus2_04192018_31_WT: QEPlus2_04192018_31_WT	Keratin, type I cytoskeletal 10 OS=Homo sapiens GN=KRT10 PE=1 SV=6	K1C10_HUMAN	KRT10	Crap_uniprot_with_human.fasta	59520.3	1	36	70	270	0.00902	0.509	NVSTGDVNVEMNAAPGVDLTQLLNNMR	R	S	0.997	0.606	5.59	0	1	0	0	5	56	2	2	2872.39	2931.6	3841920000	3758600000	296	322	Empty	TRUE
baitINC4252018	Uncategorized Sample	WT	QEPlus2_04192018_31_WT: QEPlus2_04192018_31_WT	Keratin, type I cytoskeletal 10 OS=Homo sapiens GN=KRT10 PE=1 SV=6	K1C10_HUMAN	KRT10	Crap_uniprot_with_human.fasta	59520.3	1	36	70	270	0.00902	0.509	QSLEASLAETEGR	K	Y	0.985	0.521	4.08	0	1	0	0	2	0	0	2	1390.68	1684.99	215815000	215483000	387	399	Empty	TRUE
baitINC4252018	Uncategorized Sample	WT	QEPlus2_04192018_31_WT: QEPlus2_04192018_31_WT	Keratin, type I cytoskeletal 10 OS=Homo sapiens GN=KRT10 PE=1 SV=6	K1C10_HUMAN	KRT10	Crap_uniprot_with_human.fasta	59520.3	1	36	70	270	0.00902	0.509	QSVEADINGLR	R	R	0.856	0.525	3.02	0	1	0	0	4	0	0	2	1202.6	1658.56	610015000	610015000	246	256	Empty	FALSE	K1C15_SHEEP
baitINC4252018	Uncategorized Sample	WT	QEPlus2_04192018_31_WT: QEPlus2_04192018_31_WT	Keratin, type I cytoskeletal 10 OS=Homo sapiens GN=KRT10 PE=1 SV=6	K1C10_HUMAN	KRT10	Crap_uniprot_with_human.fasta	59520.3	1	36	70	270	0.00902	0.509	SKELTTEIDNNIEQISSY	K	K	0.934	0.581	3.67	0	1	0	0	1	0	0	1	2084	2215.71	8403440	7860150	344	361	Empty	TRUE
baitINC4252018	Uncategorized Sample	WT	QEPlus2_04192018_31_WT: QEPlus2_04192018_31_WT	Keratin, type I cytoskeletal 10 OS=Homo sapiens GN=KRT10 PE=1 SV=6	K1C10_HUMAN	KRT10	Crap_uniprot_with_human.fasta	59520.3	1	36	70	270	0.00902	0.509	SKELTTEIDNNIEQISSYK	K	S	0.997	0.734	6.22	0	1	0	0	4	0	0	2	2212.1	2066.43	119396000	118362000	344	362	Empty	TRUE
baitINC4252018	Uncategorized Sample	WT	QEPlus2_04192018_31_WT: QEPlus2_04192018_31_WT	Keratin, type I cytoskeletal 10 OS=Homo sapiens GN=KRT10 PE=1 SV=6	K1C10_HUMAN	KRT10	Crap_uniprot_with_human.fasta	59520.3	1	36	70	270	0.00902	0.509	SLGGGFSSGGFSGGSFSR	G	G	0.997	0.608	4.77	0	1	0	0	1	0	0	1	1650.75	1910.39	10015300	9918340	42	59	Empty	TRUE
baitINC4252018	Uncategorized Sample	WT	QEPlus2_04192018_31_WT: QEPlus2_04192018_31_WT	Keratin, type I cytoskeletal 10 OS=Homo sapiens GN=KRT10 PE=1 SV=6	K1C10_HUMAN	KRT10	Crap_uniprot_with_human.fasta	59520.3	1	36	70	270	0.00902	0.509	SLLEGEGSSGGGGR	R	G	0.906	0.511	3.25	0	1	0	0	9	0	0	2	1262.6	1296.2	1450400000	1450400000	451	464	Empty	TRUE
baitINC4252018	Uncategorized Sample	WT	QEPlus2_04192018_31_WT: QEPlus2_04192018_31_WT	Keratin, type I cytoskeletal 10 OS=Homo sapiens GN=KRT10 PE=1 SV=6	K1C10_HUMAN	KRT10	Crap_uniprot_with_human.fasta	59520.3	1	36	70	270	0.00902	0.509	SQYEQLAEQNR	R	K	0.916	0.51	3.59	0	1	0	0	11	2	0	2	1365.64	1313.95	801819000	801814000	323	333	Empty	TRUE
baitINC4252018	Uncategorized Sample	WT	QEPlus2_04192018_31_WT: QEPlus2_04192018_31_WT	Keratin, type I cytoskeletal 10 OS=Homo sapiens GN=KRT10 PE=1 SV=6	K1C10_HUMAN	KRT10	Crap_uniprot_with_human.fasta	59520.3	1	36	70	270	0.00902	0.509	SQYEQLAEQNRK	R	D	0.949	0.638	3.71	0	1	0	0	5	8	0	2	1493.73	1156.98	2854590000	2854590000	323	334	Empty	TRUE
baitINC4252018	Uncategorized Sample	WT	QEPlus2_04192018_31_WT: QEPlus2_04192018_31_WT	Keratin, type I cytoskeletal 10 OS=Homo sapiens GN=KRT10 PE=1 SV=6	K1C10_HUMAN	KRT10	Crap_uniprot_with_human.fasta	59520.3	1	36	70	270	0.00902	0.509	SSGGFSGGSFSR	F	G	0.881	0.487	3.05	0	1	0	0	1	0	0	1	1132.5	1338.99	21382400	21382400	48	59	Empty	TRUE
baitINC4252018	Uncategorized Sample	WT	QEPlus2_04192018_31_WT: QEPlus2_04192018_31_WT	Keratin, type I cytoskeletal 10 OS=Homo sapiens GN=KRT10 PE=1 SV=6	K1C10_HUMAN	KRT10	Crap_uniprot_with_human.fasta	59520.3	1	36	70	270	0.00902	0.509	SSSSGSVGESSSK	K	G	0.741	0.531	1.59	0	1	0	0	1	0	0	2	1185.52	461.567	120950	120950	577	589	Empty	TRUE
baitINC4252018	Uncategorized Sample	WT	QEPlus2_04192018_31_WT: QEPlus2_04192018_31_WT	Keratin, type I cytoskeletal 10 OS=Homo sapiens GN=KRT10 PE=1 SV=6	K1C10_HUMAN	KRT10	Crap_uniprot_with_human.fasta	59520.3	1	36	70	270	0.00902	0.509	SSSSGSVGESSSKGP	K	R	0.997	0.524	4.52	0	1	0	0	5	0	0	1	1339.6	743.625	46162800	46162800	577	591	Empty	TRUE
baitINC4252018	Uncategorized Sample	WT	QEPlus2_04192018_31_WT: QEPlus2_04192018_31_WT	Keratin, type I cytoskeletal 10 OS=Homo sapiens GN=KRT10 PE=1 SV=6	K1C10_HUMAN	KRT10	Crap_uniprot_with_human.fasta	59520.3	1	36	70	270	0.00902	0.509	TIDDLKNQILNLTTDNANILLQIDNAR	K	L	0.997	0.663	5.6	0	1	0	0	0	5	3	2	3052.63	3012.79	407439000	395382000	202	228	Empty	TRUE
baitINC4252018	Uncategorized Sample	WT	QEPlus2_04192018_31_WT: QEPlus2_04192018_31_WT	Keratin, type I cytoskeletal 10 OS=Homo sapiens GN=KRT10 PE=1 SV=6	K1C10_HUMAN	KRT10	Crap_uniprot_with_human.fasta	59520.3	1	36	70	270	0.00902	0.509	VLDELTLTKADLEMQIESLTEELAYLKK	R	N	0.997	0.593	5.37	0	1	0	0	0	0	7	2	3252.72	3155.55	66338100	60395600	258	285	Empty	TRUE
baitINC4252018	Uncategorized Sample	WT	QEPlus2_04192018_31_WT: QEPlus2_04192018_31_WT	| Symbols: CRK38 | cysteine-rich RLK (RECEPTOR-like protein kinase) 38 | chr4:2242122-2244656 FORWARD LENGTH=648	AT4G04510.1		TAIR10_pep_20101214_2.fasta	72921.5	0.933	2	2	2	6.68e-05	0.0463	GGIIAIFVVPIVINLLVFIGLIRAYTRIR	K	K	0.811	0.399	0.467	0	1	0	0	0	1	0	2	3210	2871.48	2773010	2773010	278	306	Empty	TRUE
baitINC4252018	Uncategorized Sample	WT	QEPlus2_04192018_31_WT: QEPlus2_04192018_31_WT	| Symbols: CRK38 | cysteine-rich RLK (RECEPTOR-like protein kinase) 38 | chr4:2242122-2244656 FORWARD LENGTH=648	AT4G04510.1		TAIR10_pep_20101214_2.fasta	72921.5	0.933	2	2	2	6.68e-05	0.0463	KGGIIAIFVVPIVINLLVFIGLIRAYTR	L	I	0.647	0.189	0.389	0	1	0	0	0	1	0	1	3068.91	2585.11	11459900	11298500	277	304	Empty	TRUE
baitINC4252018	Uncategorized Sample	WT	QEPlus2_04192018_31_WT: QEPlus2_04192018_31_WT	| Symbols: | RNA-dependent RNA polymerase family protein | chr2:8602222-8606887 REVERSE LENGTH=927	AT2G19920.1-DECOY			0	0.93	2	2	3	0.0001	0	QIVENCSDDDDSNMAQCMEK	?	?	0.79	0.317	0.282	0	1	0	0	2	0	0	2	2406.87	3105.35	310040	620079	0	0	Empty	TRUE
baitINC4252018	Uncategorized Sample	WT	QEPlus2_04192018_31_WT: QEPlus2_04192018_31_WT	| Symbols: | RNA-dependent RNA polymerase family protein | chr2:8602222-8606887 REVERSE LENGTH=927	AT2G19920.1-DECOY			0	0.93	2	2	3	0.0001	0	QIVENCSDDDDSNMAQCMEKRYDK	?	?	0.668	0.199	0.37	0	1	0	0	1	0	0	2	2953.16	3147.07	413975	413975	0	0	Empty	TRUE
baitINC4252018	Uncategorized Sample	WT	QEPlus2_04192018_31_WT: QEPlus2_04192018_31_WT	| Symbols: ATAPY2, APY2 | apyrase 2 | chr5:6050799-6054875 REVERSE LENGTH=578	AT5G18280.1,AT5G18280.2		TAIR10_pep_20101214_2.fasta	62917.6	0.96	2	2	2	6.68e-05	0.0484	IQRHRGIILVISVPIVLIGLVLLLMPG	K	R	0.8	-0.403	0.119	0	1	0	0	0	1	0	1	2933.85	2758.52	4891800	4891800	123	149	Empty	TRUE
baitINC4252018	Uncategorized Sample	WT	QEPlus2_04192018_31_WT: QEPlus2_04192018_31_WT	| Symbols: ATAPY2, APY2 | apyrase 2 | chr5:6050799-6054875 REVERSE LENGTH=578	AT5G18280.1,AT5G18280.2		TAIR10_pep_20101214_2.fasta	62917.6	0.96	2	2	2	6.68e-05	0.0484	QRHRGIILVISVPIVLIGLVLLLMPGR	I	S	0.8	-0.661	0.0109	0	1	0	0	1	0	0	1	2992.86	3052.17	406834	406834	124	150	Empty	TRUE
baitINC4252018	Uncategorized Sample	WT	QEPlus2_04192018_31_WT: QEPlus2_04192018_31_WT	| Symbols: HPR, ATHPR1 | hydroxypyruvate reductase | chr1:25493418-25495720 FORWARD LENGTH=386	AT1G68010.1,AT1G68010.2		TAIR10_pep_20101214_2.fasta	42248.5	1	28	49	93	0.00311	0.611	AFSNMAVGYNNVDVEAANK	K	Y	0.997	0.653	5.95	0	1	0	0	6	2	0	2	2013.93	1839.13	216883000	214419000	89	107	Empty	TRUE
baitINC4252018	Uncategorized Sample	WT	QEPlus2_04192018_31_WT: QEPlus2_04192018_31_WT	| Symbols: HPR, ATHPR1 | hydroxypyruvate reductase | chr1:25493418-25495720 FORWARD LENGTH=386	AT1G68010.1,AT1G68010.2		TAIR10_pep_20101214_2.fasta	42248.5	1	28	49	93	0.00311	0.611	ANGEQPVTWK	K	R	0.919	0.527	3.66	0	1	0	0	4	0	0	2	1130.55	1361.47	125684000	125684000	216	225	Empty	TRUE
baitINC4252018	Uncategorized Sample	WT	QEPlus2_04192018_31_WT: QEPlus2_04192018_31_WT	| Symbols: HPR, ATHPR1 | hydroxypyruvate reductase | chr1:25493418-25495720 FORWARD LENGTH=386	AT1G68010.1,AT1G68010.2		TAIR10_pep_20101214_2.fasta	42248.5	1	28	49	93	0.00311	0.611	AVGYNNVDVEAANK	M	Y	0.929	0.62	3.58	0	1	0	0	1	0	0	1	1463.71	1382.56	11896500	11896500	94	107	Empty	TRUE
baitINC4252018	Uncategorized Sample	WT	QEPlus2_04192018_31_WT: QEPlus2_04192018_31_WT	| Symbols: HPR, ATHPR1 | hydroxypyruvate reductase | chr1:25493418-25495720 FORWARD LENGTH=386	AT1G68010.1,AT1G68010.2		TAIR10_pep_20101214_2.fasta	42248.5	1	28	49	93	0.00311	0.611	EADLISLHPVLDK	R	T	0.994	0.5	4.33	0	1	0	0	2	2	0	2	1449.8	1955.37	576258000	576258000	236	248	Empty	TRUE
baitINC4252018	Uncategorized Sample	WT	QEPlus2_04192018_31_WT: QEPlus2_04192018_31_WT	| Symbols: HPR, ATHPR1 | hydroxypyruvate reductase | chr1:25493418-25495720 FORWARD LENGTH=386	AT1G68010.1,AT1G68010.2		TAIR10_pep_20101214_2.fasta	42248.5	1	28	49	93	0.00311	0.611	EGMATLAALNVLGR	R	V	0.997	0.646	4.23	0	1	0	0	5	1	0	2	1415.77	2434.48	424228000	423824000	330	343	Empty	TRUE
baitINC4252018	Uncategorized Sample	WT	QEPlus2_04192018_31_WT: QEPlus2_04192018_31_WT	| Symbols: HPR, ATHPR1 | hydroxypyruvate reductase | chr1:25493418-25495720 FORWARD LENGTH=386	AT1G68010.1,AT1G68010.2		TAIR10_pep_20101214_2.fasta	42248.5	1	28	49	93	0.00311	0.611	FVTAYGQFLK	K	A	0.811	0.545	2.39	0	1	0	0	2	0	0	2	1173.63	2038.42	49918900	49918900	206	215	Empty	TRUE
baitINC4252018	Uncategorized Sample	WT	QEPlus2_04192018_31_WT: QEPlus2_04192018_31_WT	| Symbols: HPR, ATHPR1 | hydroxypyruvate reductase | chr1:25493418-25495720 FORWARD LENGTH=386	AT1G68010.1,AT1G68010.2		TAIR10_pep_20101214_2.fasta	42248.5	1	28	49	93	0.00311	0.611	GGLYEGWLPHLF	R	V	0.626	0.471	2.6	0	1	0	0	1	0	0	1	1388.7	2922.5	4785830	4785830	147	158	Empty	TRUE
baitINC4252018	Uncategorized Sample	WT	QEPlus2_04192018_31_WT: QEPlus2_04192018_31_WT	| Symbols: HPR, ATHPR1 | hydroxypyruvate reductase | chr1:25493418-25495720 FORWARD LENGTH=386	AT1G68010.1,AT1G68010.2		TAIR10_pep_20101214_2.fasta	42248.5	1	28	49	93	0.00311	0.611	GGLYEGWLPHLFVG	R	N	0.645	0.487	2.67	0	1	0	0	1	0	0	1	1544.79	2916.43	3451200	3451200	147	160	Empty	TRUE
baitINC4252018	Uncategorized Sample	WT	QEPlus2_04192018_31_WT: QEPlus2_04192018_31_WT	| Symbols: HPR, ATHPR1 | hydroxypyruvate reductase | chr1:25493418-25495720 FORWARD LENGTH=386	AT1G68010.1,AT1G68010.2		TAIR10_pep_20101214_2.fasta	42248.5	1	28	49	93	0.00311	0.611	GGLYEGWLPHLFVGN	R	L	0.997	0.614	4.45	0	1	0	0	1	0	0	1	1658.83	2855.24	6980740	6726080	147	161	Empty	TRUE
baitINC4252018	Uncategorized Sample	WT	QEPlus2_04192018_31_WT: QEPlus2_04192018_31_WT	| Symbols: HPR, ATHPR1 | hydroxypyruvate reductase | chr1:25493418-25495720 FORWARD LENGTH=386	AT1G68010.1,AT1G68010.2		TAIR10_pep_20101214_2.fasta	42248.5	1	28	49	93	0.00311	0.611	GGLYEGWLPHLFVGNLLK	R	G	0.997	0.62	4.55	0	1	0	0	0	6	0	2	2013.1	2927.49	94630800	94209900	147	164	Empty	TRUE
baitINC4252018	Uncategorized Sample	WT	QEPlus2_04192018_31_WT: QEPlus2_04192018_31_WT	| Symbols: HPR, ATHPR1 | hydroxypyruvate reductase | chr1:25493418-25495720 FORWARD LENGTH=386	AT1G68010.1,AT1G68010.2		TAIR10_pep_20101214_2.fasta	42248.5	1	28	49	93	0.00311	0.611	GPVIDEAALVEHLK	R	E	0.997	0.594	5.01	0	1	0	0	2	5	0	2	1490.82	2044.52	519254000	515158000	274	287	Empty	TRUE
baitINC4252018	Uncategorized Sample	WT	QEPlus2_04192018_31_WT: QEPlus2_04192018_31_WT	| Symbols: HPR, ATHPR1 | hydroxypyruvate reductase | chr1:25493418-25495720 FORWARD LENGTH=386	AT1G68010.1,AT1G68010.2		TAIR10_pep_20101214_2.fasta	42248.5	1	28	49	93	0.00311	0.611	GQTVGVIGAGR	K	I	0.807	0.486	2.85	0	1	0	0	1	0	0	2	1014.57	1245.05	33520400	33520400	165	175	Empty	TRUE
baitINC4252018	Uncategorized Sample	WT	QEPlus2_04192018_31_WT: QEPlus2_04192018_31_WT	| Symbols: HPR, ATHPR1 | hydroxypyruvate reductase | chr1:25493418-25495720 FORWARD LENGTH=386	AT1G68010.1,AT1G68010.2		TAIR10_pep_20101214_2.fasta	42248.5	1	28	49	93	0.00311	0.611	GYPIWHDPNR	K	V	0.857	0.512	2.81	0	1	0	0	2	0	0	2	1254.6	1493.35	28883400	28883400	346	355	Empty	TRUE
baitINC4252018	Uncategorized Sample	WT	QEPlus2_04192018_31_WT: QEPlus2_04192018_31_WT	| Symbols: HPR, ATHPR1 | hydroxypyruvate reductase | chr1:25493418-25495720 FORWARD LENGTH=386	AT1G68010.1,AT1G68010.2		TAIR10_pep_20101214_2.fasta	42248.5	1	28	49	93	0.00311	0.611	GYPIWHDPNRVDPFLNENASPPNASPSIVN	K	S	0.922	0.545	3.78	0	1	0	0	0	1	0	1	3317.6	2252.02	29736900	27585200	346	375	Empty	TRUE
baitINC4252018	Uncategorized Sample	WT	QEPlus2_04192018_31_WT: QEPlus2_04192018_31_WT	| Symbols: HPR, ATHPR1 | hydroxypyruvate reductase | chr1:25493418-25495720 FORWARD LENGTH=386	AT1G68010.1,AT1G68010.2		TAIR10_pep_20101214_2.fasta	42248.5	1	28	49	93	0.00311	0.611	GYPIWHDPNRVDPFLNENASPPNASPSIVNSK	K	A	0.997	0.612	5.53	0	1	0	0	0	0	3	2	3532.72	2088.4	134825000	128011000	346	377	Empty	TRUE
baitINC4252018	Uncategorized Sample	WT	QEPlus2_04192018_31_WT: QEPlus2_04192018_31_WT	| Symbols: HPR, ATHPR1 | hydroxypyruvate reductase | chr1:25493418-25495720 FORWARD LENGTH=386	AT1G68010.1,AT1G68010.2		TAIR10_pep_20101214_2.fasta	42248.5	1	28	49	93	0.00311	0.611	LNENASPPNASPSIVNSK	F	A	0.997	0.646	4.76	0	1	0	0	2	0	0	1	1838.92	1402.61	17114900	17114900	360	377	Empty	TRUE
baitINC4252018	Uncategorized Sample	WT	QEPlus2_04192018_31_WT: QEPlus2_04192018_31_WT	| Symbols: HPR, ATHPR1 | hydroxypyruvate reductase | chr1:25493418-25495720 FORWARD LENGTH=386	AT1G68010.1,AT1G68010.2		TAIR10_pep_20101214_2.fasta	42248.5	1	28	49	93	0.00311	0.611	LTEDWGETLFSALSK	Q	A	0.899	0.555	3.62	0	1	0	0	1	0	0	1	1696.84	2819.95	2413070	2413070	70	84	Empty	TRUE
baitINC4252018	Uncategorized Sample	WT	QEPlus2_04192018_31_WT: QEPlus2_04192018_31_WT	| Symbols: HPR, ATHPR1 | hydroxypyruvate reductase | chr1:25493418-25495720 FORWARD LENGTH=386	AT1G68010.1,AT1G68010.2		TAIR10_pep_20101214_2.fasta	42248.5	1	28	49	93	0.00311	0.611	MAVGYNNVDVEAANK	N	Y	0.997	0.717	4.64	0	1	0	0	2	0	0	1	1594.75	1569.49	43161900	43161900	93	107	Empty	TRUE
baitINC4252018	Uncategorized Sample	WT	QEPlus2_04192018_31_WT: QEPlus2_04192018_31_WT	| Symbols: HPR, ATHPR1 | hydroxypyruvate reductase | chr1:25493418-25495720 FORWARD LENGTH=386	AT1G68010.1,AT1G68010.2		TAIR10_pep_20101214_2.fasta	42248.5	1	28	49	93	0.00311	0.611	MNLIYFDLYQSTR	K	L	0.967	0.523	3.89	0	1	0	0	1	0	0	2	1663.81	2564.17	34188400	34188400	190	202	Empty	TRUE
baitINC4252018	Uncategorized Sample	WT	QEPlus2_04192018_31_WT: QEPlus2_04192018_31_WT	| Symbols: HPR, ATHPR1 | hydroxypyruvate reductase | chr1:25493418-25495720 FORWARD LENGTH=386	AT1G68010.1,AT1G68010.2		TAIR10_pep_20101214_2.fasta	42248.5	1	28	49	93	0.00311	0.611	NLIYFDLYQSTR	M	L	0.9	0.572	3.34	0	1	0	0	2	0	0	1	1532.77	2396.88	23201900	23201900	191	202	Empty	TRUE
baitINC4252018	Uncategorized Sample	WT	QEPlus2_04192018_31_WT: QEPlus2_04192018_31_WT	| Symbols: HPR, ATHPR1 | hydroxypyruvate reductase | chr1:25493418-25495720 FORWARD LENGTH=386	AT1G68010.1,AT1G68010.2		TAIR10_pep_20101214_2.fasta	42248.5	1	28	49	93	0.00311	0.611	PVSIEVYNPNGK	K	Y	0.938	0.605	3.67	0	1	0	0	5	0	0	1	1317.67	1672.24	364821000	364820000	4	15	Empty	TRUE
baitINC4252018	Uncategorized Sample	WT	QEPlus2_04192018_31_WT: QEPlus2_04192018_31_WT	| Symbols: HPR, ATHPR1 | hydroxypyruvate reductase | chr1:25493418-25495720 FORWARD LENGTH=386	AT1G68010.1,AT1G68010.2		TAIR10_pep_20101214_2.fasta	42248.5	1	28	49	93	0.00311	0.611	TILSVEDIIDLIGDK	K	C	0.997	0.607	4.17	0	1	0	0	4	2	0	2	1643.91	3195.39	319428000	319428000	48	62	Empty	TRUE
baitINC4252018	Uncategorized Sample	WT	QEPlus2_04192018_31_WT: QEPlus2_04192018_31_WT	| Symbols: HPR, ATHPR1 | hydroxypyruvate reductase | chr1:25493418-25495720 FORWARD LENGTH=386	AT1G68010.1,AT1G68010.2		TAIR10_pep_20101214_2.fasta	42248.5	1	28	49	93	0.00311	0.611	VDPFLNENASPPNASPSIVN	R	S	0.792	0.485	2.89	0	1	0	0	1	0	0	1	2082.01	2146.58	5344960	5344960	356	375	Empty	TRUE
baitINC4252018	Uncategorized Sample	WT	QEPlus2_04192018_31_WT: QEPlus2_04192018_31_WT	| Symbols: HPR, ATHPR1 | hydroxypyruvate reductase | chr1:25493418-25495720 FORWARD LENGTH=386	AT1G68010.1,AT1G68010.2		TAIR10_pep_20101214_2.fasta	42248.5	1	28	49	93	0.00311	0.611	VDPFLNENASPPNASPSIVNSK	R	A	0.997	0.652	5.61	0	1	0	0	4	4	0	2	2298.12	1936.79	257331000	253938000	356	377	Empty	TRUE
baitINC4252018	Uncategorized Sample	WT	QEPlus2_04192018_31_WT: QEPlus2_04192018_31_WT	| Symbols: HPR, ATHPR1 | hydroxypyruvate reductase | chr1:25493418-25495720 FORWARD LENGTH=386	AT1G68010.1,AT1G68010.2		TAIR10_pep_20101214_2.fasta	42248.5	1	28	49	93	0.00311	0.611	VVSTKPMPGTR	R	W	0.844	0.503	2.95	0	1	0	0	1	1	0	2	1172.65	953.307	23674800	23674800	18	28	Empty	TRUE
baitINC4252018	Uncategorized Sample	WT	QEPlus2_04192018_31_WT: QEPlus2_04192018_31_WT	| Symbols: HPR, ATHPR1 | hydroxypyruvate reductase | chr1:25493418-25495720 FORWARD LENGTH=386	AT1G68010.1,AT1G68010.2		TAIR10_pep_20101214_2.fasta	42248.5	1	28	49	93	0.00311	0.611	YGIAVGNTPGVLTETTAELAASL	K	S	0.997	0.646	4.67	0	1	0	0	1	1	0	1	2248.17	3129.19	6738170	6738170	108	130	Empty	TRUE
baitINC4252018	Uncategorized Sample	WT	QEPlus2_04192018_31_WT: QEPlus2_04192018_31_WT	| Symbols: HPR, ATHPR1 | hydroxypyruvate reductase | chr1:25493418-25495720 FORWARD LENGTH=386	AT1G68010.1,AT1G68010.2		TAIR10_pep_20101214_2.fasta	42248.5	1	28	49	93	0.00311	0.611	YGIAVGNTPGVLTETTAELAASLSLAAAR	K	R	0.997	0.674	5.82	0	1	0	0	2	8	2	2	2817.5	3221.31	319732000	311051000	108	136	Empty	TRUE
baitINC4252018	Uncategorized Sample	WT	QEPlus2_04192018_31_WT: QEPlus2_04192018_31_WT	| Symbols: HPR, ATHPR1 | hydroxypyruvate reductase | chr1:25493418-25495720 FORWARD LENGTH=386	AT1G68010.1,AT1G68010.2		TAIR10_pep_20101214_2.fasta	42248.5	1	28	49	93	0.00311	0.611	YPIWHDPNR	G	V	0.741	0.447	3.01	0	1	0	0	0	1	0	1	1197.58	1447.74	32249600	31837900	347	355	Empty	TRUE
baitINC4252018	Uncategorized Sample	WT	QEPlus2_04192018_31_WT: QEPlus2_04192018_31_WT	| Symbols: SHM1, STM, SHMT1 | serine transhydroxymethyltransferase 1 | chr4:17831891-17834742 REVERSE LENGTH=517	AT4G37930.1		TAIR10_pep_20101214_2.fasta	57401.7	1	4	5	5	0.000167	0.132	GYELVSGGTDNHLVLVNLKPK	R	G	0.997	0.644	4.66	0	1	0	0	0	1	1	2	2253.22	1961.53	16958900	16392100	374	394	Empty	TRUE
baitINC4252018	Uncategorized Sample	WT	QEPlus2_04192018_31_WT: QEPlus2_04192018_31_WT	| Symbols: SHM1, STM, SHMT1 | serine transhydroxymethyltransferase 1 | chr4:17831891-17834742 REVERSE LENGTH=517	AT4G37930.1		TAIR10_pep_20101214_2.fasta	57401.7	1	4	5	5	0.000167	0.132	LDESTGYIDYDQMEK	R	S	0.997	0.636	4.69	0	1	0	0	1	0	0	2	1806.77	1778.91	6983720	6983720	203	217	Empty	TRUE
baitINC4252018	Uncategorized Sample	WT	QEPlus2_04192018_31_WT: QEPlus2_04192018_31_WT	| Symbols: SHM1, STM, SHMT1 | serine transhydroxymethyltransferase 1 | chr4:17831891-17834742 REVERSE LENGTH=517	AT4G37930.1		TAIR10_pep_20101214_2.fasta	57401.7	1	4	5	5	0.000167	0.132	QLNAPLEEVDPEIADIIEHEK	K	A	0.997	0.572	5.04	0	1	0	0	0	1	0	2	2402.21	2555.92	7542360	7121310	50	70	Empty	TRUE
baitINC4252018	Uncategorized Sample	WT	QEPlus2_04192018_31_WT: QEPlus2_04192018_31_WT	| Symbols: SHM1, STM, SHMT1 | serine transhydroxymethyltransferase 1 | chr4:17831891-17834742 REVERSE LENGTH=517	AT4G37930.1		TAIR10_pep_20101214_2.fasta	57401.7	1	4	5	5	0.000167	0.132	VLEAVHIASNK	K	N	0.92	0.469	3.71	0	1	0	0	1	0	0	2	1180.67	1329.54	10093900	10093900	404	414	Empty	TRUE
baitINC4252018	Uncategorized Sample	WT	QEPlus2_04192018_31_WT: QEPlus2_04192018_31_WT	| Symbols: | FUNCTIONS IN: molecular_function unknown; INVOLVED IN: biological_process unknown; LOCATED IN: plasma membrane; EXPRESSED IN: 23 plant structures; EXPRESSED DURING: 13 growth stages; BEST Arabidopsis thaliana protein match is: hydroxyproline-rich glycoprotein family protein (TAIR:AT3G26910.2); Has 1503 Blast hits to 1197 proteins in 220 species: Archae - 4; Bacteria - 108; Metazoa - …	AT5G41100.1,AT5G41100.2		TAIR10_pep_20101214_2.fasta	64924.5	1	4	4	5	0.000167	0.0546	AAKDMQDMREG	R	Y	0.789	-0.442	0.313	0	1	0	0	1	0	0	1	1283.54	604.331	97191.8	97191.8	37	47	Empty	TRUE
baitINC4252018	Uncategorized Sample	WT	QEPlus2_04192018_31_WT: QEPlus2_04192018_31_WT	| Symbols: | FUNCTIONS IN: molecular_function unknown; INVOLVED IN: biological_process unknown; LOCATED IN: plasma membrane; EXPRESSED IN: 23 plant structures; EXPRESSED DURING: 13 growth stages; BEST Arabidopsis thaliana protein match is: hydroxyproline-rich glycoprotein family protein (TAIR:AT3G26910.2); Has 1503 Blast hits to 1197 proteins in 220 species: Archae - 4; Bacteria - 108; Metazoa - …	AT5G41100.1,AT5G41100.2		TAIR10_pep_20101214_2.fasta	64924.5	1	4	4	5	0.000167	0.0546	CVLSDPGNEMDCSEDNDDDDR	D	L	0.836	0.279	0.435	0	1	0	0	0	1	0	1	2458.86	3305.53	1114760	1114760	240	260	Empty	TRUE
baitINC4252018	Uncategorized Sample	WT	QEPlus2_04192018_31_WT: QEPlus2_04192018_31_WT	| Symbols: | FUNCTIONS IN: molecular_function unknown; INVOLVED IN: biological_process unknown; LOCATED IN: plasma membrane; EXPRESSED IN: 23 plant structures; EXPRESSED DURING: 13 growth stages; BEST Arabidopsis thaliana protein match is: hydroxyproline-rich glycoprotein family protein (TAIR:AT3G26910.2); Has 1503 Blast hits to 1197 proteins in 220 species: Archae - 4; Bacteria - 108; Metazoa - …	AT5G41100.1,AT5G41100.2		TAIR10_pep_20101214_2.fasta	64924.5	1	4	4	5	0.000167	0.0546	LSDPGNEMDCSEDNDDDDR	V	L	0.905	0.64	0.325	0	1	0	0	2	0	0	1	2199.76	2958.71	3126380	3126380	242	260	Empty	TRUE
baitINC4252018	Uncategorized Sample	WT	QEPlus2_04192018_31_WT: QEPlus2_04192018_31_WT	| Symbols: | FUNCTIONS IN: molecular_function unknown; INVOLVED IN: biological_process unknown; LOCATED IN: plasma membrane; EXPRESSED IN: 23 plant structures; EXPRESSED DURING: 13 growth stages; BEST Arabidopsis thaliana protein match is: hydroxyproline-rich glycoprotein family protein (TAIR:AT3G26910.2); Has 1503 Blast hits to 1197 proteins in 220 species: Archae - 4; Bacteria - 108; Metazoa - …	AT5G41100.1,AT5G41100.2		TAIR10_pep_20101214_2.fasta	64924.5	1	4	4	5	0.000167	0.0546	SDPGNEMDCSEDNDDDDR	L	L	0.901	0.587	0.105	0	1	0	0	1	0	0	1	2103.65	3201.01	435074	435074	243	260	Empty	TRUE
baitINC4252018	Uncategorized Sample	WT	QEPlus2_04192018_31_WT: QEPlus2_04192018_31_WT	| Symbols: ATPC1 | ATPase, F1 complex, gamma subunit protein | chr4:2350761-2351882 REVERSE LENGTH=373	AT4G04640.1		TAIR10_pep_20101214_2.fasta	40911.9	1	7	8	11	0.000367	0.249	ALQESLASELAAR	R	M	0.851	0.524	3.49	0	1	0	0	2	0	0	2	1358.73	1918.4	38632300	37805300	316	328	Empty	TRUE
baitINC4252018	Uncategorized Sample	WT	QEPlus2_04192018_31_WT: QEPlus2_04192018_31_WT	| Symbols: ATPC1 | ATPase, F1 complex, gamma subunit protein | chr4:2350761-2351882 REVERSE LENGTH=373	AT4G04640.1		TAIR10_pep_20101214_2.fasta	40911.9	1	7	8	11	0.000367	0.249	GLGLEYTVISVGK	K	K	0.878	0.477	3.16	0	1	0	0	1	0	0	2	1335.75	2165.46	17444000	16682700	159	171	Empty	TRUE
baitINC4252018	Uncategorized Sample	WT	QEPlus2_04192018_31_WT: QEPlus2_04192018_31_WT	| Symbols: ATPC1 | ATPase, F1 complex, gamma subunit protein | chr4:2350761-2351882 REVERSE LENGTH=373	AT4G04640.1		TAIR10_pep_20101214_2.fasta	40911.9	1	7	8	11	0.000367	0.249	MSAMSSASDNASDLK	R	K	0.997	0.687	4.37	0	1	0	0	3	0	0	2	1514.65	969.9	7466750	7466750	329	343	Empty	TRUE
baitINC4252018	Uncategorized Sample	WT	QEPlus2_04192018_31_WT: QEPlus2_04192018_31_WT	| Symbols: ATPC1 | ATPase, F1 complex, gamma subunit protein | chr4:2350761-2351882 REVERSE LENGTH=373	AT4G04640.1		TAIR10_pep_20101214_2.fasta	40911.9	1	7	8	11	0.000367	0.249	MSAMSSASDNASDLKK	R	S	0.98	0.665	3.9	0	1	0	0	0	2	0	2	1674.73	849.987	4418350	4418350	329	344	Empty	TRUE
baitINC4252018	Uncategorized Sample	WT	QEPlus2_04192018_31_WT: QEPlus2_04192018_31_WT	| Symbols: ATPC1 | ATPase, F1 complex, gamma subunit protein | chr4:2350761-2351882 REVERSE LENGTH=373	AT4G04640.1		TAIR10_pep_20101214_2.fasta	40911.9	1	7	8	11	0.000367	0.249	NINEQLQTDDVDVPLTK	Y	V	0.997	0.567	4.35	0	1	0	0	1	0	0	1	1941.98	1879.36	5756900	5756900	104	120	Empty	TRUE
baitINC4252018	Uncategorized Sample	WT	QEPlus2_04192018_31_WT: QEPlus2_04192018_31_WT	| Symbols: ATPC1 | ATPase, F1 complex, gamma subunit protein | chr4:2350761-2351882 REVERSE LENGTH=373	AT4G04640.1		TAIR10_pep_20101214_2.fasta	40911.9	1	7	8	11	0.000367	0.249	TPTADFSPILQFEQDPVQILDALLPL	R	Y	0.997	0.717	5.89	0	1	0	0	0	1	0	1	2881.52	3382.94	10442000	10352900	282	307	Empty	TRUE
baitINC4252018	Uncategorized Sample	WT	QEPlus2_04192018_31_WT: QEPlus2_04192018_31_WT	| Symbols: ATPC1 | ATPase, F1 complex, gamma subunit protein | chr4:2350761-2351882 REVERSE LENGTH=373	AT4G04640.1		TAIR10_pep_20101214_2.fasta	40911.9	1	7	8	11	0.000367	0.249	TPTADFSPILQFEQDPVQILDALLPLYLNSQILR	R	A	0.997	0.733	5.61	0	1	0	0	0	0	1	2	3869.07	3370.62	5100340	5100340	282	315	Empty	TRUE
baitINC4252018	Uncategorized Sample	WT	QEPlus2_04192018_31_WT: QEPlus2_04192018_31_WT	| Symbols: MRP2, ABCC2, AtABCC2 | multidrug resistance-associated protein 2 | chr2:14603267-14612387 FORWARD LENGTH=1623	AT2G34660.2		TAIR10_pep_20101214_2.fasta	182136	0.999	4	4	4	0.000134	0.0357	ALILLYQQLGVASLIGALLLVLMFPLQTVIISKMQKLTK	I	E	0.683	-0.684	0.0168	0	1	0	0	0	1	0	1	4313.57	3419.38	62779.2	62779.2	430	468	Empty	TRUE
baitINC4252018	Uncategorized Sample	WT	QEPlus2_04192018_31_WT: QEPlus2_04192018_31_WT	| Symbols: MRP2, ABCC2, AtABCC2 | multidrug resistance-associated protein 2 | chr2:14603267-14612387 FORWARD LENGTH=1623	AT2G34660.2		TAIR10_pep_20101214_2.fasta	182136	0.999	4	4	4	0.000134	0.0357	APFRIIIALILLYQQLGVASLIGALLLVLMFPLQTVIISKMQK	S	L	0.733	0.21	0.314	0	1	0	0	0	1	0	1	4752.82	3261.79	1226880	1226880	423	465	Empty	TRUE
baitINC4252018	Uncategorized Sample	WT	QEPlus2_04192018_31_WT: QEPlus2_04192018_31_WT	| Symbols: MRP2, ABCC2, AtABCC2 | multidrug resistance-associated protein 2 | chr2:14603267-14612387 FORWARD LENGTH=1623	AT2G34660.2		TAIR10_pep_20101214_2.fasta	182136	0.999	4	4	4	0.000134	0.0357	KVLGIIPQSPVL	R	F	0.828	-0.35	0.248	0	1	0	0	1	0	0	1	1263.8	3553.78	8321610	8321610	1317	1328	Empty	TRUE
baitINC4252018	Uncategorized Sample	WT	QEPlus2_04192018_31_WT: QEPlus2_04192018_31_WT	| Symbols: MRP2, ABCC2, AtABCC2 | multidrug resistance-associated protein 2 | chr2:14603267-14612387 FORWARD LENGTH=1623	AT2G34660.2		TAIR10_pep_20101214_2.fasta	182136	0.999	4	4	4	0.000134	0.0357	LYQQLGVASLIGALLLVLMFPLQTVIISK	L	M	0.87	0.47	0.623	0	1	0	0	1	0	0	1	3142.86	3206.1	1252450	1252450	434	462	Empty	TRUE
baitINC4252018	Uncategorized Sample	WT	QEPlus2_04192018_31_WT: QEPlus2_04192018_31_WT	| Symbols: HDA15, ATHDA15 | histone deacetylase 15 | chr3:6361605-6365367 FORWARD LENGTH=552	AT3G18520.1,AT3G18520.2		TAIR10_pep_20101214_2.fasta	60019.8	0.977	3	3	3	0.0001	0.13	AVAALVAQAAGAKK	A	V	0.727	-0.397	0.383	0	1	0	0	1	0	0	1	1268.77	2718.86	3673200	3673200	293	306	Empty	TRUE
baitINC4252018	Uncategorized Sample	WT	QEPlus2_04192018_31_WT: QEPlus2_04192018_31_WT	| Symbols: HDA15, ATHDA15 | histone deacetylase 15 | chr3:6361605-6365367 FORWARD LENGTH=552	AT3G18520.1,AT3G18520.2		TAIR10_pep_20101214_2.fasta	60019.8	0.977	3	3	3	0.0001	0.13	EMTFEDIYGADALLNDDDDEDDDCDWEPVQAPMEFVKWCCV	R	N	0.675	-0.298	0.388	0	1	0	0	0	0	1	1	4975.94	3539.27	543527	543527	53	93	Empty	TRUE
baitINC4252018	Uncategorized Sample	WT	QEPlus2_04192018_31_WT: QEPlus2_04192018_31_WT	| Symbols: HDA15, ATHDA15 | histone deacetylase 15 | chr3:6361605-6365367 FORWARD LENGTH=552	AT3G18520.1,AT3G18520.2		TAIR10_pep_20101214_2.fasta	60019.8	0.977	3	3	3	0.0001	0.13	WCCVNCTMSNPGDMVHCCICG	K	E	0.745	-0.656	0.0453	0	1	0	0	1	0	0	1	2651.89	3022.65	1428790	1428790	90	110	Empty	TRUE
baitINC4252018	Uncategorized Sample	WT	QEPlus2_04192018_31_WT: QEPlus2_04192018_31_WT	| Symbols: | CONTAINS InterPro DOMAIN/s: Nucleolar 27S pre-rRNA processing, Urb2/Npa2 (InterPro:IPR018849); Has 58 Blast hits to 49 proteins in 21 species: Archae - 0; Bacteria - 2; Metazoa - 2; Fungi - 0; Plants - 44; Viruses - 3; Other Eukaryotes - 7 (source: NCBI BLink). | chr4:14742452-14749764 FORWARD LENGTH=2009	AT4G30150.1-DECOY			0	0.939	2	2	2	6.68e-05	0	LRLIAASAILLHKLALVVESSDGK	?	?	0.805	0.297	0.494	0	1	0	0	1	0	0	2	2517.51	3206.75	299405	299405	0	0	Empty	TRUE
baitINC4252018	Uncategorized Sample	WT	QEPlus2_04192018_31_WT: QEPlus2_04192018_31_WT	| Symbols: | CONTAINS InterPro DOMAIN/s: Nucleolar 27S pre-rRNA processing, Urb2/Npa2 (InterPro:IPR018849); Has 58 Blast hits to 49 proteins in 21 species: Archae - 0; Bacteria - 2; Metazoa - 2; Fungi - 0; Plants - 44; Viruses - 3; Other Eukaryotes - 7 (source: NCBI BLink). | chr4:14742452-14749764 FORWARD LENGTH=2009	AT4G30150.1-DECOY			0	0.939	2	2	2	6.68e-05	0	PIVKIAKHIALR	?	?	0.685	-0.489	0.0663	0	1	0	0	0	1	0	2	1358.9	3547.7	1336510	1336510	0	0	Empty	TRUE
baitINC4252018	Uncategorized Sample	WT	QEPlus2_04192018_31_WT: QEPlus2_04192018_31_WT	| Symbols: | Protein of unknown function (DUF3411) | chr5:8455783-8458513 REVERSE LENGTH=521	AT5G24690.1		TAIR10_pep_20101214_2.fasta	56814.1	0.977	2	4	10	0.000334	0.094	ISETSPEIATGGGGGNIGKSINNGGGDGGDDNGDDDDYFDEFDDGDE	K	G	0.662	0.231	0.454	0	1	0	0	0	1	0	1	4666.85	3511.72	726976	726976	109	155	Empty	TRUE
baitINC4252018	Uncategorized Sample	WT	QEPlus2_04192018_31_WT: QEPlus2_04192018_31_WT	| Symbols: | Protein of unknown function (DUF3411) | chr5:8455783-8458513 REVERSE LENGTH=521	AT5G24690.1		TAIR10_pep_20101214_2.fasta	56814.1	0.977	2	4	10	0.000334	0.094	SINNGGGDGGDDNGDDDDYFDEFDDGDEGD	K	D	0.893	0.657	0.138	0	1	0	0	0	9	0	1	3115.01	2985.15	21250900	21250900	128	157	Empty	TRUE
baitINC4252018	Uncategorized Sample	WT	QEPlus2_04192018_31_WT: QEPlus2_04192018_31_WT	| Symbols: AtGLDP1, GLDP1 | glycine decarboxylase P-protein 1 | chr4:15926852-15931150 REVERSE LENGTH=1037	AT4G33010.1		TAIR10_pep_20101214_2.fasta	112927	1	4	6	12	0.000401	0.116	EYAAFPAPWLR	R	S	0.884	0.541	2.87	0	1	0	0	1	0	0	2	1320.67	2413.09	10374600	10028900	990	1000	Empty	FALSE	AT2G26080.1
baitINC4252018	Uncategorized Sample	WT	QEPlus2_04192018_31_WT: QEPlus2_04192018_31_WT	| Symbols: AtGLDP1, GLDP1 | glycine decarboxylase P-protein 1 | chr4:15926852-15931150 REVERSE LENGTH=1037	AT4G33010.1		TAIR10_pep_20101214_2.fasta	112927	1	4	6	12	0.000401	0.116	GAPHPPSLLMADTWK	K	K	0.995	0.499	4.39	0	1	0	0	0	1	0	2	1620.82	2024.37	5564800	5564810	970	984	Empty	FALSE	AT2G26080.1
baitINC4252018	Uncategorized Sample	WT	QEPlus2_04192018_31_WT: QEPlus2_04192018_31_WT	| Symbols: AtGLDP1, GLDP1 | glycine decarboxylase P-protein 1 | chr4:15926852-15931150 REVERSE LENGTH=1037	AT4G33010.1		TAIR10_pep_20101214_2.fasta	112927	1	4	6	12	0.000401	0.116	GNADVQNNVLK	K	G	0.897	0.52	3.62	0	1	0	0	2	0	0	2	1172.59	1182.82	10653800	10653800	959	969	Empty	TRUE
baitINC4252018	Uncategorized Sample	WT	QEPlus2_04192018_31_WT: QEPlus2_04192018_31_WT	| Symbols: AtGLDP1, GLDP1 | glycine decarboxylase P-protein 1 | chr4:15926852-15931150 REVERSE LENGTH=1037	AT4G33010.1		TAIR10_pep_20101214_2.fasta	112927	1	4	6	12	0.000401	0.116	HNSATPDEQTHMAK	R	F	0.911	0.52	3.4	0	1	0	0	0	2	0	2	1566.7	722.398	2634160	2634160	83	96	Empty	TRUE
baitINC4252018	Uncategorized Sample	WT	QEPlus2_04192018_31_WT: QEPlus2_04192018_31_WT	| Symbols: AtGLDP1, GLDP1 | glycine decarboxylase P-protein 1 | chr4:15926852-15931150 REVERSE LENGTH=1037	AT4G33010.1		TAIR10_pep_20101214_2.fasta	112927	1	4	6	12	0.000401	0.116	LGVAEVQELPFFDTVK	K	I	0.968	0.528	4.05	0	1	0	0	2	0	0	2	1791.95	2675.82	17527500	16904800	445	460	Empty	TRUE
baitINC4252018	Uncategorized Sample	WT	QEPlus2_04192018_31_WT: QEPlus2_04192018_31_WT	| Symbols: AtGLDP1, GLDP1 | glycine decarboxylase P-protein 1 | chr4:15926852-15931150 REVERSE LENGTH=1037	AT4G33010.1		TAIR10_pep_20101214_2.fasta	112927	1	4	6	12	0.000401	0.116	LMDYGFHGPTMSWPVPGTLMIEPTESESK	R	A	0.997	0.646	4.94	0	1	0	0	0	1	0	2	3237.49	2671.73	7929920	7929920	908	936	Empty	FALSE	AT2G26080.1
baitINC4252018	Uncategorized Sample	WT	QEPlus2_04192018_31_WT: QEPlus2_04192018_31_WT	| Symbols: AtGLDP1, GLDP1 | glycine decarboxylase P-protein 1 | chr4:15926852-15931150 REVERSE LENGTH=1037	AT4G33010.1		TAIR10_pep_20101214_2.fasta	112927	1	4	6	12	0.000401	0.116	MGSGGLTDASK	M	I	0.778	0.434	3.01	0	1	0	0	1	0	0	1	1023.48	1006.19	5380790	5380790	844	854	Empty	FALSE	AT2G26080.1
baitINC4252018	Uncategorized Sample	WT	QEPlus2_04192018_31_WT: QEPlus2_04192018_31_WT	| Symbols: AtGLDP1, GLDP1 | glycine decarboxylase P-protein 1 | chr4:15926852-15931150 REVERSE LENGTH=1037	AT4G33010.1		TAIR10_pep_20101214_2.fasta	112927	1	4	6	12	0.000401	0.116	NTAGIEPEDVAK	K	R	0.896	0.514	3.2	0	1	0	0	1	0	0	2	1243.62	1321.3	23830200	23830200	895	906	Empty	FALSE	AT2G26080.1
baitINC4252018	Uncategorized Sample	WT	QEPlus2_04192018_31_WT: QEPlus2_04192018_31_WT	| Symbols: AtGLDP1, GLDP1 | glycine decarboxylase P-protein 1 | chr4:15926852-15931150 REVERSE LENGTH=1037	AT4G33010.1		TAIR10_pep_20101214_2.fasta	112927	1	4	6	12	0.000401	0.116	RHNSATPDEQTHMAK	R	F	0.997	0.559	4.58	0	1	0	0	0	0	1	2	1722.8	632.173	1351900	1351900	82	96	Empty	TRUE
baitINC4252018	Uncategorized Sample	WT	QEPlus2_04192018_31_WT: QEPlus2_04192018_31_WT	| Symbols: LHCB6, CP24 | light harvesting complex photosystem II subunit 6 | chr1:5446685-5447676 REVERSE LENGTH=258	AT1G15820.1		TAIR10_pep_20101214_2.fasta	27523.5	1	4	8	9	0.000301	0.279	GGGNFLDPEWLDGSLPGDFGFDPLGLGK	K	D	0.997	0.652	5.49	0	1	0	0	0	2	0	2	2877.37	3267.45	18636300	18306700	63	90	Empty	TRUE
baitINC4252018	Uncategorized Sample	WT	QEPlus2_04192018_31_WT: QEPlus2_04192018_31_WT	| Symbols: LHCB6, CP24 | light harvesting complex photosystem II subunit 6 | chr1:5446685-5447676 REVERSE LENGTH=258	AT1G15820.1		TAIR10_pep_20101214_2.fasta	27523.5	1	4	8	9	0.000301	0.279	GGGNFLDPEWLDGSLPGDFGFDPLGLGKDPAFLK	K	W	0.997	0.707	5.89	0	1	0	0	0	2	0	2	3548.74	3208.84	24816300	24271900	63	96	Empty	TRUE
baitINC4252018	Uncategorized Sample	WT	QEPlus2_04192018_31_WT: QEPlus2_04192018_31_WT	| Symbols: LHCB6, CP24 | light harvesting complex photosystem II subunit 6 | chr1:5446685-5447676 REVERSE LENGTH=258	AT1G15820.1		TAIR10_pep_20101214_2.fasta	27523.5	1	4	8	9	0.000301	0.279	TAENFANYTGDQGYPGGR	K	F	0.997	0.748	5.64	0	1	0	0	2	1	0	2	1917.84	1637.53	49264100	48856900	181	198	Empty	TRUE
baitINC4252018	Uncategorized Sample	WT	QEPlus2_04192018_31_WT: QEPlus2_04192018_31_WT	| Symbols: LHCB6, CP24 | light harvesting complex photosystem II subunit 6 | chr1:5446685-5447676 REVERSE LENGTH=258	AT1G15820.1		TAIR10_pep_20101214_2.fasta	27523.5	1	4	8	9	0.000301	0.279	WVDFFNPDSQSVEWATPWSK	R	T	0.997	0.658	4.73	0	1	0	0	2	0	0	2	2426.11	2893.21	8288860	8288860	161	180	Empty	TRUE
baitINC4252018	Uncategorized Sample	WT	QEPlus2_04192018_31_WT: QEPlus2_04192018_31_WT	| Symbols: KEA5, ATKEA5 | K+ efflux antiporter 5 | chr5:21004566-21008580 REVERSE LENGTH=568	AT5G51710.1-DECOY,AT5G51710.2-DECOY			0	0.952	2	2	2	6.68e-05	0	VIVPQGLCSFVIGGIAAFVIIVVLDSILRLDVQLIPYKSK	?	?	0.753	-0.55	0.119	0	1	0	0	0	1	0	2	4354.52	3420.05	62476.9	62476.9	0	0	Empty	TRUE
baitINC4252018	Uncategorized Sample	WT	QEPlus2_04192018_31_WT: QEPlus2_04192018_31_WT	| Symbols: KEA5, ATKEA5 | K+ efflux antiporter 5 | chr5:21004566-21008580 REVERSE LENGTH=568	AT5G51710.1-DECOY,AT5G51710.2-DECOY			0	0.952	2	2	2	6.68e-05	0	VVVAAIATKIVIVLIVSALLIDVH	?	?	0.805	-0.535	0.127	0	1	0	0	0	0	1	2	2469.58	2717.29	1663120	1663120	0	0	Empty	TRUE
baitINC4252018	Uncategorized Sample	WT	QEPlus2_04192018_31_WT: QEPlus2_04192018_31_WT	| Symbols: CR88, EMB1956, HSP90.5, Hsp88.1, AtHsp90.5 | Chaperone protein htpG family protein | chr2:1281983-1285909 FORWARD LENGTH=780	AT2G04030.1,AT2G04030.2		TAIR10_pep_20101214_2.fasta	88666.1	0.993	2	2	2	6.68e-05	0.0359	GVVDSDDLPLNVSR	K	E	0.892	0.596	3.41	0	1	0	0	1	0	0	2	1485.75	1884.36	10217400	10217400	428	441	Empty	TRUE
baitINC4252018	Uncategorized Sample	WT	QEPlus2_04192018_31_WT: QEPlus2_04192018_31_WT	| Symbols: CR88, EMB1956, HSP90.5, Hsp88.1, AtHsp90.5 | Chaperone protein htpG family protein | chr2:1281983-1285909 FORWARD LENGTH=780	AT2G04030.1,AT2G04030.2		TAIR10_pep_20101214_2.fasta	88666.1	0.993	2	2	2	6.68e-05	0.0359	VFISDDFDGELFPR	R	Y	0.936	0.582	3.66	0	1	0	0	1	0	0	2	1656.79	2496.16	6665940	6665940	408	421	Empty	TRUE
baitINC4252018	Uncategorized Sample	WT	QEPlus2_04192018_31_WT: QEPlus2_04192018_31_WT	| Symbols: MLP328 | MLP-like protein 328 | chr2:235992-236881 FORWARD LENGTH=151	AT2G01520.1		TAIR10_pep_20101214_2.fasta	17513	0.981	2	2	2	6.68e-05	0.152	EIDDENMAVTFR	R	G	0.826	0.44	3.1	0	1	0	0	1	0	0	2	1439.65	1835.93	7532390	7532390	74	85	Empty	TRUE
baitINC4252018	Uncategorized Sample	WT	QEPlus2_04192018_31_WT: QEPlus2_04192018_31_WT	| Symbols: MLP328 | MLP-like protein 328 | chr2:235992-236881 FORWARD LENGTH=151	AT2G01520.1		TAIR10_pep_20101214_2.fasta	17513	0.981	2	2	2	6.68e-05	0.152	VYDVIFQFIQK	K	S	0.892	0.556	3.03	0	1	0	0	1	0	0	2	1399.76	2654.29	5836850	5836850	97	107	Empty	TRUE
baitINC4252018	Uncategorized Sample	WT	QEPlus2_04192018_31_WT: QEPlus2_04192018_31_WT	| Symbols: PRT6 | proteolysis 6 | chr5:474279-482552 FORWARD LENGTH=2006	AT5G02310.1-DECOY			0	0.943	2	2	2	6.68e-05	0	IDCSLDMNNSRFYEW	?	?	0.727	-0.379	0.363	0	1	0	0	0	0	1	2	1965.81	369.497	88417.1	88417.1	0	0	Empty	TRUE
baitINC4252018	Uncategorized Sample	WT	QEPlus2_04192018_31_WT: QEPlus2_04192018_31_WT	| Symbols: PRT6 | proteolysis 6 | chr5:474279-482552 FORWARD LENGTH=2006	AT5G02310.1-DECOY			0	0.943	2	2	2	6.68e-05	0	LAKQILLSLLRHL	?	?	0.79	-0.364	0.319	0	1	0	0	0	1	0	2	1517.99	3534.34	1246210	1246210	0	0	Empty	TRUE
baitINC4252018	Uncategorized Sample	WT	QEPlus2_04192018_31_WT: QEPlus2_04192018_31_WT	| Symbols: RPL27A, RPL27AB | Ribosomal protein L18e/L15 superfamily protein | chr1:8263007-8263447 FORWARD LENGTH=146	AT1G23290.1,AT1G70600.1		TAIR10_pep_20101214_2.fasta	16455.7	1	2	2	2	6.68e-05	0.185	DNVPLIDVTQHGFFK	K	V	0.997	0.582	4.3	0	1	0	0	0	1	0	2	1729.89	2299.77	9197150	9197150	93	107	Empty	TRUE
baitINC4252018	Uncategorized Sample	WT	QEPlus2_04192018_31_WT: QEPlus2_04192018_31_WT	| Symbols: RPL27A, RPL27AB | Ribosomal protein L18e/L15 superfamily protein | chr1:8263007-8263447 FORWARD LENGTH=146	AT1G23290.1,AT1G70600.1		TAIR10_pep_20101214_2.fasta	16455.7	1	2	2	2	6.68e-05	0.185	GHLPENKPFVVK	K	A	0.895	0.56	3.54	0	1	0	0	0	1	0	2	1364.77	1264.62	12000900	12000900	112	123	Empty	TRUE
baitINC4252018	Uncategorized Sample	WT	QEPlus2_04192018_31_WT: QEPlus2_04192018_31_WT	| Symbols: | Ribosomal protein S7e family protein | chr1:18059854-18060935 REVERSE LENGTH=191	AT1G48830.1		TAIR10_pep_20101214_2.fasta	21922.8	1	2	3	4	0.000134	0.251	GVELSELDEQVAQAFFDLENTNQELK	K	S	0.997	0.689	5.74	0	1	0	0	0	3	0	2	2967.41	3262.81	29319100	28379800	13	38	Empty	TRUE
baitINC4252018	Uncategorized Sample	WT	QEPlus2_04192018_31_WT: QEPlus2_04192018_31_WT	| Symbols: | Ribosomal protein S7e family protein | chr1:18059854-18060935 REVERSE LENGTH=191	AT1G48830.1		TAIR10_pep_20101214_2.fasta	21922.8	1	2	3	4	0.000134	0.251	TLTSVHEAILDDVVLPAEIVGK	R	R	0.997	0.647	6.36	0	1	0	0	0	1	0	2	2319.28	2560.91	55385900	53813200	118	139	Empty	TRUE
baitINC4252018	Uncategorized Sample	WT	QEPlus2_04192018_31_WT: QEPlus2_04192018_31_WT	| Symbols: | Transcription factor IIIC, subunit 5 | chr5:8348780-8353130 FORWARD LENGTH=554	AT5G24450.1-DECOY			0	0.981	2	2	2	6.68e-05	0	EDDEEDDDLANSEQEYIPYEG	?	?	0.939	0.798	0.248	0	1	0	0	0	1	0	2	2518.93	3608.51	7383.6	7383.6	0	0	Empty	TRUE
baitINC4252018	Uncategorized Sample	WT	QEPlus2_04192018_31_WT: QEPlus2_04192018_31_WT	| Symbols: | Transcription factor IIIC, subunit 5 | chr5:8348780-8353130 FORWARD LENGTH=554	AT5G24450.1-DECOY			0	0.981	2	2	2	6.68e-05	0	EDDEEDDDLANSEQEYIPYEGDSDNDDNASGYL	?	?	0.692	0.238	0.0866	0	1	0	0	0	1	0	2	3744.36	2980.19	2176330	2176330	0	0	Empty	TRUE
baitINC4252018	Uncategorized Sample	WT	QEPlus2_04192018_31_WT: QEPlus2_04192018_31_WT	| Symbols: | NAD(P)-binding Rossmann-fold superfamily protein | chr2:15795481-15796977 REVERSE LENGTH=325	AT2G37660.1		TAIR10_pep_20101214_2.fasta	34880.4	1	3	3	3	0.0001	0.169	ALDLASKPEGTGTPTK	K	D	0.656	0.358	3.21	0	1	0	0	0	1	0	2	1585.84	1276.84	7485910	7485910	297	312	Empty	TRUE
baitINC4252018	Uncategorized Sample	WT	QEPlus2_04192018_31_WT: QEPlus2_04192018_31_WT	| Symbols: | NAD(P)-binding Rossmann-fold superfamily protein | chr2:15795481-15796977 REVERSE LENGTH=325	AT2G37660.1		TAIR10_pep_20101214_2.fasta	34880.4	1	3	3	3	0.0001	0.169	ELLVGKDDELLETETR	R	T	0.967	0.513	3.97	0	1	0	0	0	1	0	2	1859.96	1886.58	13954200	13179400	258	273	Empty	TRUE
baitINC4252018	Uncategorized Sample	WT	QEPlus2_04192018_31_WT: QEPlus2_04192018_31_WT	| Symbols: | NAD(P)-binding Rossmann-fold superfamily protein | chr2:15795481-15796977 REVERSE LENGTH=325	AT2G37660.1		TAIR10_pep_20101214_2.fasta	34880.4	1	3	3	3	0.0001	0.169	GGRPEFFFDDGAYPEQVDWIGQK	K	N	0.991	0.553	4.08	0	1	0	0	0	1	0	2	2658.23	2433.77	8886990	8573890	164	186	Empty	TRUE
baitINC4252018	Uncategorized Sample	WT	QEPlus2_04192018_31_WT: QEPlus2_04192018_31_WT	| Symbols: | SBP (S-ribonuclease binding protein) family protein | chr4:16694488-16695387 FORWARD LENGTH=265	AT4G35070.1-DECOY,AT4G35070.2-DECOY			0	0.978	2	2	2	6.68e-05	0	GNSGCNCCCSSMK	?	?	0.922	0.937	0.397	0	1	0	0	1	0	0	2	1538.48	3340.14	7774190	7191150	0	0	Empty	TRUE
baitINC4252018	Uncategorized Sample	WT	QEPlus2_04192018_31_WT: QEPlus2_04192018_31_WT	| Symbols: | SBP (S-ribonuclease binding protein) family protein | chr4:16694488-16695387 FORWARD LENGTH=265	AT4G35070.1-DECOY,AT4G35070.2-DECOY			0	0.978	2	2	2	6.68e-05	0	TVGNSGCNCCCSSMKM	?	?	0.711	-0.51	0.189	0	1	0	0	1	0	0	2	1854.63	3190.51	1372300	1372300	0	0	Empty	TRUE
baitINC4252018	Uncategorized Sample	WT	QEPlus2_04192018_31_WT: QEPlus2_04192018_31_WT	| Symbols: | unknown protein; Has 96314 Blast hits to 34847 proteins in 1702 species: Archae - 612; Bacteria - 27969; Metazoa - 24311; Fungi - 12153; Plants - 4409; Viruses - 1572; Other Eukaryotes - 25288 (source: NCBI BLink). | chr2:9386965-9387997 FORWARD LENGTH=177	AT2G22080.1-DECOY			0	0.984	2	2	4	0.000134	0	DDEDDNGDDGEPEDDNDGAEGNLDPDSVPGK	?	?	0.839	0.487	0.306	0	1	0	0	0	1	0	2	3220.15	3370.38	673354	673354	0	0	Empty	TRUE
baitINC4252018	Uncategorized Sample	WT	QEPlus2_04192018_31_WT: QEPlus2_04192018_31_WT	| Symbols: | unknown protein; Has 96314 Blast hits to 34847 proteins in 1702 species: Archae - 612; Bacteria - 27969; Metazoa - 24311; Fungi - 12153; Plants - 4409; Viruses - 1572; Other Eukaryotes - 25288 (source: NCBI BLink). | chr2:9386965-9387997 FORWARD LENGTH=177	AT2G22080.1-DECOY			0	0.984	2	2	4	0.000134	0	GEADDASGEEDEGGDDGSDDNNGNGEVAD	?	?	0.901	0.605	0.117	0	1	0	0	3	0	0	2	2812.95	2955.52	154617	463851	0	0	Empty	TRUE
baitINC4252018	Uncategorized Sample	WT	QEPlus2_04192018_31_WT: QEPlus2_04192018_31_WT	| Symbols: | Ribosomal protein S25 family protein | chr4:18257464-18258464 FORWARD LENGTH=108	AT4G39200.1,AT4G39200.2		TAIR10_pep_20101214_2.fasta	12053.9	1	1	1	8	0.000267	0.25	MVAAHSSQQIYTR	R	A	0.986	0.624	4	0	1	0	0	0	1	0	2	1491.74	1112.92	9745630	9745630	92	104	Empty	TRUE
baitINC4252018	Uncategorized Sample	WT	QEPlus2_04192018_31_WT: QEPlus2_04192018_31_WT	| Symbols: | Ribosomal protein S25 family protein | chr4:18257464-18258464 FORWARD LENGTH=108	AT4G39200.1,AT4G39200.2		TAIR10_pep_20101214_2.fasta	12053.9	1	1	1	8	0.000267	0.25	MVLFDQATYDK	N	L	0.656	0.489	2.6	0	1	0	0	2	0	0	1	1330.63	1945.72	26335100	26251400	40	50	Empty	TRUE
baitINC4252018	Uncategorized Sample	WT	QEPlus2_04192018_31_WT: QEPlus2_04192018_31_WT	| Symbols: | Ribosomal protein S25 family protein | chr4:18257464-18258464 FORWARD LENGTH=108	AT4G39200.1,AT4G39200.2		TAIR10_pep_20101214_2.fasta	12053.9	1	1	1	8	0.000267	0.25	VNNMVLFDQATYDK	K	L	0.997	0.636	4.82	0	1	0	0	4	1	0	2	1658.77	2029.79	249508000	249454000	37	50	Empty	TRUE
baitINC4252018	Uncategorized Sample	WT	QEPlus2_04192018_31_WT: QEPlus2_04192018_31_WT	| Symbols: RBCL | ribulose-bisphosphate carboxylases | chrC:54958-56397 FORWARD LENGTH=479	ATCG00490.1		TAIR10_pep_20101214_2.fasta	52955.6	1	16	27	38	0.00127	0.376	DDENVNSQPFMR	K	W	0.971	0.62	3.83	0	1	0	0	3	0	0	2	1451.62	1526.94	84890600	84890600	202	213	Empty	TRUE
baitINC4252018	Uncategorized Sample	WT	QEPlus2_04192018_31_WT: QEPlus2_04192018_31_WT	| Symbols: RBCL | ribulose-bisphosphate carboxylases | chrC:54958-56397 FORWARD LENGTH=479	ATCG00490.1		TAIR10_pep_20101214_2.fasta	52955.6	1	16	27	38	0.00127	0.376	DNGLLLHIHR	R	A	0.995	0.546	4.19	0	1	0	0	1	2	0	2	1187.66	1538.28	305936000	305936000	286	295	Empty	TRUE
baitINC4252018	Uncategorized Sample	WT	QEPlus2_04192018_31_WT: QEPlus2_04192018_31_WT	| Symbols: RBCL | ribulose-bisphosphate carboxylases | chrC:54958-56397 FORWARD LENGTH=479	ATCG00490.1		TAIR10_pep_20101214_2.fasta	52955.6	1	16	27	38	0.00127	0.376	EITFNFPTIDK	K	L	0.895	0.568	2.73	0	1	0	0	2	0	0	2	1324.68	2298.69	178510000	178511000	464	474	Empty	TRUE
baitINC4252018	Uncategorized Sample	WT	QEPlus2_04192018_31_WT: QEPlus2_04192018_31_WT	| Symbols: RBCL | ribulose-bisphosphate carboxylases | chrC:54958-56397 FORWARD LENGTH=479	ATCG00490.1		TAIR10_pep_20101214_2.fasta	52955.6	1	16	27	38	0.00127	0.376	EITFNFPTIDKL	K	D	0.698	0.454	2.92	0	1	0	0	1	0	0	1	1437.76	2639.37	11224800	11224800	464	475	Empty	TRUE
baitINC4252018	Uncategorized Sample	WT	QEPlus2_04192018_31_WT: QEPlus2_04192018_31_WT	| Symbols: RBCL | ribulose-bisphosphate carboxylases | chrC:54958-56397 FORWARD LENGTH=479	ATCG00490.1		TAIR10_pep_20101214_2.fasta	52955.6	1	16	27	38	0.00127	0.376	EITFNFPTIDKLDGQE	K	-	0.997	0.608	4.61	0	1	0	0	3	1	0	2	1866.91	2534.11	333483000	333341000	464	479	Empty	TRUE
baitINC4252018	Uncategorized Sample	WT	QEPlus2_04192018_31_WT: QEPlus2_04192018_31_WT	| Symbols: RBCL | ribulose-bisphosphate carboxylases | chrC:54958-56397 FORWARD LENGTH=479	ATCG00490.1		TAIR10_pep_20101214_2.fasta	52955.6	1	16	27	38	0.00127	0.376	ELGVPIVMHDYLTGGFTAN	R	T	0.997	0.595	4.65	0	1	0	0	2	0	0	1	2034	2516.94	30927800	29182500	259	277	Empty	TRUE
baitINC4252018	Uncategorized Sample	WT	QEPlus2_04192018_31_WT: QEPlus2_04192018_31_WT	| Symbols: RBCL | ribulose-bisphosphate carboxylases | chrC:54958-56397 FORWARD LENGTH=479	ATCG00490.1		TAIR10_pep_20101214_2.fasta	52955.6	1	16	27	38	0.00127	0.376	ESTLGFVDLLR	R	D	0.868	0.489	3.19	0	1	0	0	2	0	0	2	1249.68	2518.49	452327000	452327000	340	350	Empty	TRUE
baitINC4252018	Uncategorized Sample	WT	QEPlus2_04192018_31_WT: QEPlus2_04192018_31_WT	| Symbols: RBCL | ribulose-bisphosphate carboxylases | chrC:54958-56397 FORWARD LENGTH=479	ATCG00490.1		TAIR10_pep_20101214_2.fasta	52955.6	1	16	27	38	0.00127	0.376	GGLDFTKDDENVNSQPF	R	M	0.997	0.57	4.18	0	1	0	0	2	0	0	1	1882.85	2012.39	26617700	25997800	195	211	Empty	TRUE
baitINC4252018	Uncategorized Sample	WT	QEPlus2_04192018_31_WT: QEPlus2_04192018_31_WT	| Symbols: RBCL | ribulose-bisphosphate carboxylases | chrC:54958-56397 FORWARD LENGTH=479	ATCG00490.1		TAIR10_pep_20101214_2.fasta	52955.6	1	16	27	38	0.00127	0.376	GGLDFTKDDENVNSQPFMR	R	W	0.997	0.654	6.38	0	1	0	0	0	1	0	2	2169.99	1912.75	34921400	32548000	195	213	Empty	TRUE
baitINC4252018	Uncategorized Sample	WT	QEPlus2_04192018_31_WT: QEPlus2_04192018_31_WT	| Symbols: RBCL | ribulose-bisphosphate carboxylases | chrC:54958-56397 FORWARD LENGTH=479	ATCG00490.1		TAIR10_pep_20101214_2.fasta	52955.6	1	16	27	38	0.00127	0.376	LSGGDHIHAGTVVGK	R	L	0.997	0.559	4.55	0	1	0	0	1	2	2	2	1447.77	1088.39	54904000	54869300	320	334	Empty	TRUE
baitINC4252018	Uncategorized Sample	WT	QEPlus2_04192018_31_WT: QEPlus2_04192018_31_WT	| Symbols: RBCL | ribulose-bisphosphate carboxylases | chrC:54958-56397 FORWARD LENGTH=479	ATCG00490.1		TAIR10_pep_20101214_2.fasta	52955.6	1	16	27	38	0.00127	0.376	LTYYTPEYETK	K	D	0.736	0.49	2.76	0	1	0	0	1	0	0	2	1407.67	1635.68	6346950	6346950	22	32	Empty	TRUE
baitINC4252018	Uncategorized Sample	WT	QEPlus2_04192018_31_WT: QEPlus2_04192018_31_WT	| Symbols: RBCL | ribulose-bisphosphate carboxylases | chrC:54958-56397 FORWARD LENGTH=479	ATCG00490.1		TAIR10_pep_20101214_2.fasta	52955.6	1	16	27	38	0.00127	0.376	TFQGPPHGIQVER	K	D	0.892	0.538	2.86	0	1	0	0	1	1	0	2	1465.75	1415.61	179090000	179090000	147	159	Empty	TRUE
baitINC4252018	Uncategorized Sample	WT	QEPlus2_04192018_31_WT: QEPlus2_04192018_31_WT	| Symbols: RBCL | ribulose-bisphosphate carboxylases | chrC:54958-56397 FORWARD LENGTH=479	ATCG00490.1		TAIR10_pep_20101214_2.fasta	52955.6	1	16	27	38	0.00127	0.376	TSIVGNVFGFK	F	A	0.795	0.466	2.94	0	1	0	0	1	0	0	1	1168.64	2278.18	6596550	6596560	118	128	Empty	TRUE
baitINC4252018	Uncategorized Sample	WT	QEPlus2_04192018_31_WT: QEPlus2_04192018_31_WT	| Symbols: RBCL | ribulose-bisphosphate carboxylases | chrC:54958-56397 FORWARD LENGTH=479	ATCG00490.1		TAIR10_pep_20101214_2.fasta	52955.6	1	16	27	38	0.00127	0.376	TYYTPEYETK	L	D	0.85	0.628	2.24	0	1	0	0	1	0	0	1	1294.58	1389.46	38670500	38670500	23	32	Empty	TRUE
baitINC4252018	Uncategorized Sample	WT	QEPlus2_04192018_31_WT: QEPlus2_04192018_31_WT	| Symbols: RBCL | ribulose-bisphosphate carboxylases | chrC:54958-56397 FORWARD LENGTH=479	ATCG00490.1		TAIR10_pep_20101214_2.fasta	52955.6	1	16	27	38	0.00127	0.376	VAYPLDLFEEGSVTNMFTSIVGNVFGFK	Y	A	0.997	0.728	6.93	0	1	0	0	0	2	0	1	3097.52	3361.04	192071000	152540000	101	128	Empty	TRUE
baitINC4252018	Uncategorized Sample	WT	QEPlus2_04192018_31_WT: QEPlus2_04192018_31_WT	| Symbols: RBCL | ribulose-bisphosphate carboxylases | chrC:54958-56397 FORWARD LENGTH=479	ATCG00490.1		TAIR10_pep_20101214_2.fasta	52955.6	1	16	27	38	0.00127	0.376	VTPQPGVPPEEAGAAVAAESSTGTWTTVWTDGLTSLDR	R	Y	0.997	0.603	5.84	0	1	0	0	0	3	3	2	3854.87	2893.86	251774000	243238000	42	79	Empty	TRUE
baitINC4252018	Uncategorized Sample	WT	QEPlus2_04192018_31_WT: QEPlus2_04192018_31_WT	| Symbols: ATVAMP723, VAMP723 | vesicle-associated membrane protein 723 | chr2:14041297-14042892 REVERSE LENGTH=217	AT2G33110.1-DECOY			0	0.99	2	2	2	6.68e-05	0	IILILAIIIALVILKIKMNQFWK	?	?	0.903	0.751	0.283	0	1	0	0	0	0	1	2	2707.74	2954.54	803476	803476	0	0	Empty	TRUE
baitINC4252018	Uncategorized Sample	WT	QEPlus2_04192018_31_WT: QEPlus2_04192018_31_WT	| Symbols: ATVAMP723, VAMP723 | vesicle-associated membrane protein 723 | chr2:14041297-14042892 REVERSE LENGTH=217	AT2G33110.1-DECOY			0	0.99	2	2	2	6.68e-05	0	VSLIIILILAIIIALVILKIKMNQFWK	?	?	0.892	0.74	0.0758	0	1	0	0	0	1	0	2	3121	2827.88	1819500	1819500	0	0	Empty	TRUE
baitINC4252018	Uncategorized Sample	WT	QEPlus2_04192018_31_WT: QEPlus2_04192018_31_WT	| Symbols: GAPA, GAPA-1 | glyceraldehyde 3-phosphate dehydrogenase A subunit | chr3:9795226-9796848 FORWARD LENGTH=396	AT3G26650.1		TAIR10_pep_20101214_2.fasta	42490.1	1	3	3	26	0.000868	0.336	AAALNIVPTSTGAAK	R	A	0.98	0.591	3.89	0	1	0	0	3	0	0	2	1384.78	1647.2	133150000	133150000	261	275	Empty	FALSE	AT1G12900.4,AT1G42970.1,AT1G12900.1
baitINC4252018	Uncategorized Sample	WT	QEPlus2_04192018_31_WT: QEPlus2_04192018_31_WT	| Symbols: GAPA, GAPA-1 | glyceraldehyde 3-phosphate dehydrogenase A subunit | chr3:9795226-9796848 FORWARD LENGTH=396	AT3G26650.1		TAIR10_pep_20101214_2.fasta	42490.1	1	3	3	26	0.000868	0.336	DSPLDIIAINDTGGVK	K	Q	0.895	0.247	4.2	0	1	0	0	2	0	0	2	1627.85	2378.93	50062600	49953500	85	100	Empty	TRUE
baitINC4252018	Uncategorized Sample	WT	QEPlus2_04192018_31_WT: QEPlus2_04192018_31_WT	| Symbols: GAPA, GAPA-1 | glyceraldehyde 3-phosphate dehydrogenase A subunit | chr3:9795226-9796848 FORWARD LENGTH=396	AT3G26650.1		TAIR10_pep_20101214_2.fasta	42490.1	1	3	3	26	0.000868	0.336	GTMTTTHSYTGDQR	K	L	0.977	0.612	3.81	0	1	0	0	2	4	0	2	1555.68	847.292	32912100	32912100	234	247	Empty	FALSE	AT1G12900.4,AT1G42970.1,AT1G12900.1
baitINC4252018	Uncategorized Sample	WT	QEPlus2_04192018_31_WT: QEPlus2_04192018_31_WT	| Symbols: GAPA, GAPA-1 | glyceraldehyde 3-phosphate dehydrogenase A subunit | chr3:9795226-9796848 FORWARD LENGTH=396	AT3G26650.1		TAIR10_pep_20101214_2.fasta	42490.1	1	3	3	26	0.000868	0.336	NPSLLPWK	R	E	0.785	0.532	2.35	0	1	0	0	1	0	0	2	954.541	2032.68	16080000	16080000	141	148	Empty	TRUE
baitINC4252018	Uncategorized Sample	WT	QEPlus2_04192018_31_WT: QEPlus2_04192018_31_WT	| Symbols: GAPA, GAPA-1 | glyceraldehyde 3-phosphate dehydrogenase A subunit | chr3:9795226-9796848 FORWARD LENGTH=396	AT3G26650.1		TAIR10_pep_20101214_2.fasta	42490.1	1	3	3	26	0.000868	0.336	TFAEEVNAAFR	K	D	0.898	0.538	3.29	0	1	0	0	2	0	0	2	1254.61	2051.04	120276000	120276000	313	323	Empty	FALSE	AT1G12900.4,AT1G12900.1
baitINC4252018	Uncategorized Sample	WT	QEPlus2_04192018_31_WT: QEPlus2_04192018_31_WT	| Symbols: GAPA, GAPA-1 | glyceraldehyde 3-phosphate dehydrogenase A subunit | chr3:9795226-9796848 FORWARD LENGTH=396	AT3G26650.1		TAIR10_pep_20101214_2.fasta	42490.1	1	3	3	26	0.000868	0.336	VIAWYDNEWGYSQR	K	V	0.903	0.62	3.54	0	1	0	0	2	0	0	2	1786.82	2209.34	22745100	22372500	370	383	Empty	FALSE	AT1G12900.4,AT1G12900.1
baitINC4252018	Uncategorized Sample	WT	QEPlus2_04192018_31_WT: QEPlus2_04192018_31_WT	| Symbols: GAPA, GAPA-1 | glyceraldehyde 3-phosphate dehydrogenase A subunit | chr3:9795226-9796848 FORWARD LENGTH=396	AT3G26650.1		TAIR10_pep_20101214_2.fasta	42490.1	1	3	3	26	0.000868	0.336	VPTPNVSVVDLVVQVSK	R	K	0.997	0.697	5.11	0	1	0	0	2	1	0	2	1780.02	2622.77	21224300	21224300	295	311	Empty	FALSE	AT1G12900.4,AT1G12900.1
baitINC4252018	Uncategorized Sample	WT	QEPlus2_04192018_31_WT: QEPlus2_04192018_31_WT	| Symbols: GAPA, GAPA-1 | glyceraldehyde 3-phosphate dehydrogenase A subunit | chr3:9795226-9796848 FORWARD LENGTH=396	AT3G26650.1		TAIR10_pep_20101214_2.fasta	42490.1	1	3	3	26	0.000868	0.336	VSVVDLVVQVSK	N	K	0.983	0.614	3.94	0	1	0	0	2	0	0	1	1271.76	2441	39883800	39883800	300	311	Empty	FALSE	AT1G12900.4,AT1G12900.1
baitINC4252018	Uncategorized Sample	WT	QEPlus2_04192018_31_WT: QEPlus2_04192018_31_WT	| Symbols: GAPA, GAPA-1 | glyceraldehyde 3-phosphate dehydrogenase A subunit | chr3:9795226-9796848 FORWARD LENGTH=396	AT3G26650.1		TAIR10_pep_20101214_2.fasta	42490.1	1	3	3	26	0.000868	0.336	VVDLADIVANNWK	R	-	0.992	0.565	4.11	0	1	0	0	2	1	0	2	1456.78	2569.32	92451900	92451900	384	396	Empty	FALSE	AT1G12900.4,AT1G12900.1
baitINC4252018	Uncategorized Sample	WT	QEPlus2_04192018_31_WT: QEPlus2_04192018_31_WT	| Symbols: GAPA, GAPA-1 | glyceraldehyde 3-phosphate dehydrogenase A subunit | chr3:9795226-9796848 FORWARD LENGTH=396	AT3G26650.1		TAIR10_pep_20101214_2.fasta	42490.1	1	3	3	26	0.000868	0.336	YDSTLGIFDADVKPSGETAISVDGK	K	I	0.997	0.615	6.03	0	1	0	0	0	2	0	2	2585.26	2173.91	75050300	72081200	108	132	Empty	TRUE
baitINC4252018	Uncategorized Sample	WT	QEPlus2_04192018_31_WT: QEPlus2_04192018_31_WT	| Symbols: LHCA3 | photosystem I light harvesting complex gene 3 | chr1:22700152-22701149 FORWARD LENGTH=273	AT1G61520.1		TAIR10_pep_20101214_2.fasta	29182.9	1	6	7	8	0.000267	0.374	ASSQSLSYLDGSLPGDYGFDPLGLSDPEGTGGFIEPR	F	W	0.905	0.614	3.65	0	1	0	0	0	1	0	1	3802.76	2883.57	6870490	6870480	58	94	Empty	TRUE
baitINC4252018	Uncategorized Sample	WT	QEPlus2_04192018_31_WT: QEPlus2_04192018_31_WT	| Symbols: LHCA3 | photosystem I light harvesting complex gene 3 | chr1:22700152-22701149 FORWARD LENGTH=273	AT1G61520.1		TAIR10_pep_20101214_2.fasta	29182.9	1	6	7	8	0.000267	0.374	FAMLGAAGAIAPEILGK	R	A	0.997	0.691	4.94	0	1	0	0	1	0	0	2	1645.9	2321.62	10751800	10404300	106	122	Empty	TRUE
baitINC4252018	Uncategorized Sample	WT	QEPlus2_04192018_31_WT: QEPlus2_04192018_31_WT	| Symbols: LHCA3 | photosystem I light harvesting complex gene 3 | chr1:22700152-22701149 FORWARD LENGTH=273	AT1G61520.1		TAIR10_pep_20101214_2.fasta	29182.9	1	6	7	8	0.000267	0.374	GLAGSGNPAYPGGPFFNPLGFGK	K	D	0.997	0.649	4.6	0	1	0	0	2	0	0	2	2222.1	2640.61	16972600	16213700	191	213	Empty	TRUE
baitINC4252018	Uncategorized Sample	WT	QEPlus2_04192018_31_WT: QEPlus2_04192018_31_WT	| Symbols: LHCA3 | photosystem I light harvesting complex gene 3 | chr1:22700152-22701149 FORWARD LENGTH=273	AT1G61520.1		TAIR10_pep_20101214_2.fasta	29182.9	1	6	7	8	0.000267	0.374	GLAGSGNPAYPGGPFFNPLGFGKDEK	K	S	0.997	0.65	7.15	0	1	0	0	0	2	0	2	2594.27	2408.22	35106100	30949300	191	216	Empty	TRUE
baitINC4252018	Uncategorized Sample	WT	QEPlus2_04192018_31_WT: QEPlus2_04192018_31_WT	| Symbols: LHCA3 | photosystem I light harvesting complex gene 3 | chr1:22700152-22701149 FORWARD LENGTH=273	AT1G61520.1		TAIR10_pep_20101214_2.fasta	29182.9	1	6	7	8	0.000267	0.374	QGANRPLWFASSQSLSYLDGSLPGDYGFDPLGLSDPEGTGGFIEPR	K	W	0.997	0.687	5.97	0	1	0	0	0	0	1	2	4872.31	3020.83	11257000	11257000	49	94	Empty	TRUE
baitINC4252018	Uncategorized Sample	WT	QEPlus2_04192018_31_WT: QEPlus2_04192018_31_WT	| Symbols: LHCA3 | photosystem I light harvesting complex gene 3 | chr1:22700152-22701149 FORWARD LENGTH=273	AT1G61520.1		TAIR10_pep_20101214_2.fasta	29182.9	1	6	7	8	0.000267	0.374	VLEMALMGFAEHR	F	R	0.987	0.459	4.6	0	1	0	0	0	1	0	1	1535.73	1809.56	7064900	6895970	157	169	Empty	TRUE
baitINC4252018	Uncategorized Sample	WT	QEPlus2_04192018_31_WT: QEPlus2_04192018_31_WT	| Symbols: | RING/U-box superfamily protein | chr4:10699383-10701342 REVERSE LENGTH=532	AT4G19670.2-DECOY			0	0.956	2	2	2	6.68e-05	0	EEEDGLHNLPLEECECSDEQNEM	?	?	0.765	0.259	0.27	0	1	0	0	0	1	0	2	2824.04	3400.7	5189360	5189360	0	0	Empty	TRUE
baitINC4252018	Uncategorized Sample	WT	QEPlus2_04192018_31_WT: QEPlus2_04192018_31_WT	| Symbols: | RING/U-box superfamily protein | chr4:10699383-10701342 REVERSE LENGTH=532	AT4G19670.2-DECOY			0	0.956	2	2	2	6.68e-05	0	FEECSMSAHWPVGCDVCVFRECVPCEVCCSNESQTSSSSSAR	?	?	0.812	0.524	0.959	0	1	0	0	0	0	1	2	4976.94	3083.98	1297340	1297340	0	0	Empty	TRUE
baitINC4252018	Uncategorized Sample	WT	QEPlus2_04192018_31_WT: QEPlus2_04192018_31_WT	| Symbols: | COP1-interacting protein-related | chr5:17379735-17385387 REVERSE LENGTH=1180	AT5G43310.2-DECOY,AT5G43310.3-DECOY			0	0.951	2	2	2	6.68e-05	0	ENDREQDESESDESC	?	?	0.787	-0.368	0.162	0	1	0	0	1	0	0	2	1829.63	3059.95	809743	809743	0	0	Empty	TRUE
baitINC4252018	Uncategorized Sample	WT	QEPlus2_04192018_31_WT: QEPlus2_04192018_31_WT	| Symbols: | COP1-interacting protein-related | chr5:17379735-17385387 REVERSE LENGTH=1180	AT5G43310.2-DECOY,AT5G43310.3-DECOY			0	0.951	2	2	2	6.68e-05	0	VVTLAMESNNQ	?	?	0.769	-0.427	0.281	0	1	0	0	1	0	0	2	1224.53	3596.05	70175.4	70175.4	0	0	Empty	TRUE
baitINC4252018	Uncategorized Sample	WT	QEPlus2_04192018_31_WT: QEPlus2_04192018_31_WT	| Symbols: | Ribosomal protein L14 | chr2:8813923-8815071 FORWARD LENGTH=134	AT2G20450.1		TAIR10_pep_20101214_2.fasta	15507.1	0.934	1	1	11	0.000367	0.269	LSLTDIVIDINR	R	V	0.988	0.5	4.17	0	1	0	0	3	0	0	2	1371.78	2667.68	133073000	132789000	53	64	Empty	FALSE	AT4G27090.1
baitINC4252018	Uncategorized Sample	WT	QEPlus2_04192018_31_WT: QEPlus2_04192018_31_WT	| Symbols: | Ribosomal protein L14 | chr2:8813923-8815071 FORWARD LENGTH=134	AT2G20450.1		TAIR10_pep_20101214_2.fasta	15507.1	0.934	1	1	11	0.000367	0.269	LVVIVDVVDQNR	K	A	0.903	0.474	3.61	0	1	0	0	5	0	0	2	1368.78	2153.85	151975000	143509000	24	35	Empty	FALSE	AT4G27090.1
baitINC4252018	Uncategorized Sample	WT	QEPlus2_04192018_31_WT: QEPlus2_04192018_31_WT	| Symbols: | Ribosomal protein L14 | chr2:8813923-8815071 FORWARD LENGTH=134	AT2G20450.1		TAIR10_pep_20101214_2.fasta	15507.1	0.934	1	1	11	0.000367	0.269	SLTDIVIDINR	L	V	0.906	0.375	3.62	0	1	0	0	1	0	0	1	1258.7	2258.26	11600300	11556900	54	64	Empty	FALSE	AT4G27090.1
baitINC4252018	Uncategorized Sample	WT	QEPlus2_04192018_31_WT: QEPlus2_04192018_31_WT	| Symbols: | Ribosomal protein L14 | chr2:8813923-8815071 FORWARD LENGTH=134	AT2G20450.1		TAIR10_pep_20101214_2.fasta	15507.1	0.934	1	1	11	0.000367	0.269	VALVNYGEDYGK	R	L	0.654	0.465	2.81	0	1	0	0	1	0	0	2	1327.65	1667.15	8353850	8353850	12	23	Empty	TRUE
baitINC4252018	Uncategorized Sample	WT	QEPlus2_04192018_31_WT: QEPlus2_04192018_31_WT	| Symbols: | Ribosomal protein L14 | chr2:8813923-8815071 FORWARD LENGTH=134	AT2G20450.1		TAIR10_pep_20101214_2.fasta	15507.1	0.934	1	1	11	0.000367	0.269	VVIVDVVDQNR	L	A	0.808	0.487	2.88	0	1	0	0	1	0	0	1	1255.7	1802.03	30661000	30661000	25	35	Empty	FALSE	AT4G27090.1
baitINC4252018	Uncategorized Sample	WT	QEPlus2_04192018_31_WT: QEPlus2_04192018_31_WT	| Symbols: ACT12 | actin-12 | chr3:17128567-17129981 FORWARD LENGTH=377	AT3G46520.1,AT5G59370.2		TAIR10_pep_20101214_2.fasta	41779.7	1	2	5	15	0.000501	0.127	MTQIMFETFNTPAMYVAIQAVLSLYASGR	K	T	0.997	0.762	5.04	0	1	0	0	0	12	1	2	3254.59	3419.8	139478000	136374000	121	149	Empty	TRUE
baitINC4252018	Uncategorized Sample	WT	QEPlus2_04192018_31_WT: QEPlus2_04192018_31_WT	| Symbols: ACT12 | actin-12 | chr3:17128567-17129981 FORWARD LENGTH=377	AT3G46520.1,AT5G59370.2		TAIR10_pep_20101214_2.fasta	41779.7	1	2	5	15	0.000501	0.127	NTPAMYVAIQAVLSLYASGR	F	T	0.997	0.557	4.69	0	1	0	0	0	1	0	1	2126.1	3351.75	31045800	29638700	130	149	Empty	TRUE
baitINC4252018	Uncategorized Sample	WT	QEPlus2_04192018_31_WT: QEPlus2_04192018_31_WT	| Symbols: ACT12 | actin-12 | chr3:17128567-17129981 FORWARD LENGTH=377	AT3G46520.1,AT5G59370.2		TAIR10_pep_20101214_2.fasta	41779.7	1	2	5	15	0.000501	0.127	YSVWIGGSILASLSTFQQM	K	W	0.997	0.674	5.2	0	1	0	0	1	0	0	1	2088.05	3359.53	11346500	10329900	339	357	Empty	FALSE	AT3G18780.2,AT5G09810.1,AT1G49240.1
baitINC4252018	Uncategorized Sample	WT	QEPlus2_04192018_31_WT: QEPlus2_04192018_31_WT	| Symbols: | Zinc finger C-x8-C-x5-C-x3-H type family protein | chr1:7557822-7565655 REVERSE LENGTH=2166	AT1G21580.1		TAIR10_pep_20101214_2.fasta	238750	0.995	2	2	2	6.68e-05	0.0157	CSEDMDCDEDMDCDEDMDCIPSR	G	N	0.8	0.26	0.109	0	1	0	0	0	1	0	1	2899.91	2612.52	6394290	6138200	611	633	Empty	TRUE
baitINC4252018	Uncategorized Sample	WT	QEPlus2_04192018_31_WT: QEPlus2_04192018_31_WT	| Symbols: | Zinc finger C-x8-C-x5-C-x3-H type family protein | chr1:7557822-7565655 REVERSE LENGTH=2166	AT1G21580.1		TAIR10_pep_20101214_2.fasta	238750	0.995	2	2	2	6.68e-05	0.0157	QSDWVGFNEKR	S	L	0.778	-0.331	0.248	0	1	0	0	1	0	0	1	1366.64	3618.44	26039.1	26039.1	139	149	Empty	TRUE
baitINC4252018	Uncategorized Sample	WT	QEPlus2_04192018_31_WT: QEPlus2_04192018_31_WT	| Symbols: PSBC | photosystem II reaction center protein C | chrC:33720-35141 FORWARD LENGTH=473	ATCG00280.1		TAIR10_pep_20101214_2.fasta	51869.4	1	7	9	14	0.000468	0.178	DFEPVLSMTPLN	R	-	0.965	0.548	3.88	0	1	0	0	4	0	0	2	1378.66	2459.36	44968000	44897400	462	473	Empty	TRUE
baitINC4252018	Uncategorized Sample	WT	QEPlus2_04192018_31_WT: QEPlus2_04192018_31_WT	| Symbols: PSBC | photosystem II reaction center protein C | chrC:33720-35141 FORWARD LENGTH=473	ATCG00280.1		TAIR10_pep_20101214_2.fasta	51869.4	1	7	9	14	0.000468	0.178	DQETTGFAWW	R	A	0.899	0.528	3.08	0	1	0	0	1	0	0	1	1240.53	2825.65	3677620	3677620	27	36	Empty	TRUE
baitINC4252018	Uncategorized Sample	WT	QEPlus2_04192018_31_WT: QEPlus2_04192018_31_WT	| Symbols: PSBC | photosystem II reaction center protein C | chrC:33720-35141 FORWARD LENGTH=473	ATCG00280.1		TAIR10_pep_20101214_2.fasta	51869.4	1	7	9	14	0.000468	0.178	ITNLTLSPSVIFGY	K	L	0.871	0.516	2.87	0	1	0	0	1	0	0	1	1524.83	2947.26	2829150	2829150	199	212	Empty	TRUE
baitINC4252018	Uncategorized Sample	WT	QEPlus2_04192018_31_WT: QEPlus2_04192018_31_WT	| Symbols: PSBC | photosystem II reaction center protein C | chrC:33720-35141 FORWARD LENGTH=473	ATCG00280.1		TAIR10_pep_20101214_2.fasta	51869.4	1	7	9	14	0.000468	0.178	LGANVGSAQGPTGLGK	R	Y	0.911	0.543	3.67	0	1	0	0	2	0	0	2	1426.77	1404.31	56029700	56029700	324	339	Empty	TRUE
baitINC4252018	Uncategorized Sample	WT	QEPlus2_04192018_31_WT: QEPlus2_04192018_31_WT	| Symbols: PSBC | photosystem II reaction center protein C | chrC:33720-35141 FORWARD LENGTH=473	ATCG00280.1		TAIR10_pep_20101214_2.fasta	51869.4	1	7	9	14	0.000468	0.178	SPTGEVIFGGETMR	R	F	0.995	0.493	4.61	0	1	0	0	4	0	0	2	1480.71	1782.63	84123500	84123600	344	357	Empty	TRUE
baitINC4252018	Uncategorized Sample	WT	QEPlus2_04192018_31_WT: QEPlus2_04192018_31_WT	| Symbols: PSBC | photosystem II reaction center protein C | chrC:33720-35141 FORWARD LENGTH=473	ATCG00280.1		TAIR10_pep_20101214_2.fasta	51869.4	1	7	9	14	0.000468	0.178	SVGGVATEINAVNYVSPR	N	S	0.997	0.666	5.52	0	1	0	0	1	0	0	1	1832.95	1980.07	7835870	7835870	406	423	Empty	TRUE
baitINC4252018	Uncategorized Sample	WT	QEPlus2_04192018_31_WT: QEPlus2_04192018_31_WT	| Symbols: PSBC | photosystem II reaction center protein C | chrC:33720-35141 FORWARD LENGTH=473	ATCG00280.1		TAIR10_pep_20101214_2.fasta	51869.4	1	7	9	14	0.000468	0.178	VGSAQGPTGLGK	N	Y	0.654	0.453	2.87	0	1	0	0	1	0	0	1	1071.58	1064.56	12441400	12441400	328	339	Empty	TRUE
baitINC4252018	Uncategorized Sample	WT	QEPlus2_04192018_31_WT: QEPlus2_04192018_31_WT	| Symbols: | Ribosomal protein L4/L1 family | chr5:657830-659526 FORWARD LENGTH=407	AT5G02870.1,AT5G02870.2		TAIR10_pep_20101214_2.fasta	44722.4	1	1	1	5	0.000167	0.125	IENVPEMPLVVSDSAEAVEK	K	T	0.996	0.51	4.51	0	1	0	0	0	1	0	2	2156.08	2253.72	8814250	8376230	150	169	Empty	FALSE	AT3G09630.1
baitINC4252018	Uncategorized Sample	WT	QEPlus2_04192018_31_WT: QEPlus2_04192018_31_WT	| Symbols: | Ribosomal protein L4/L1 family | chr5:657830-659526 FORWARD LENGTH=407	AT5G02870.1,AT5G02870.2		TAIR10_pep_20101214_2.fasta	44722.4	1	1	1	5	0.000167	0.125	IINSDEVQSVVNPIK	R	D	0.996	0.513	4.61	0	1	0	0	1	0	0	2	1654.9	1900.19	15347400	15326000	299	313	Empty	TRUE
baitINC4252018	Uncategorized Sample	WT	QEPlus2_04192018_31_WT: QEPlus2_04192018_31_WT	| Symbols: | Ribosomal protein L4/L1 family | chr5:657830-659526 FORWARD LENGTH=407	AT5G02870.1,AT5G02870.2		TAIR10_pep_20101214_2.fasta	44722.4	1	1	1	5	0.000167	0.125	ISDSDYTEFDNFTK	M	W	0.997	0.611	4.7	0	1	0	0	1	0	0	1	1681.72	1968.71	9547870	9425970	388	401	Empty	FALSE	AT3G09630.1
baitINC4252018	Uncategorized Sample	WT	QEPlus2_04192018_31_WT: QEPlus2_04192018_31_WT	| Symbols: | Ribosomal protein L4/L1 family | chr5:657830-659526 FORWARD LENGTH=407	AT5G02870.1,AT5G02870.2		TAIR10_pep_20101214_2.fasta	44722.4	1	1	1	5	0.000167	0.125	TMISDSDYTEFDNFTK	Q	W	0.997	0.573	4.65	0	1	0	0	2	0	0	1	1929.81	2069.36	32816800	32315000	386	401	Empty	FALSE	AT3G09630.1
baitINC4252018	Uncategorized Sample	WT	QEPlus2_04192018_31_WT: QEPlus2_04192018_31_WT	| Symbols: LHCB5 | light harvesting complex of photosystem II 5 | chr4:6408200-6409496 FORWARD LENGTH=280	AT4G10340.1		TAIR10_pep_20101214_2.fasta	30158.3	1	8	11	15	0.000501	0.446	HLSDPFGNNLLTVIAGTAER	K	A	0.997	0.603	5.67	0	1	0	0	0	4	0	2	2125.1	2665.83	61818100	61623000	257	276	Empty	TRUE
baitINC4252018	Uncategorized Sample	WT	QEPlus2_04192018_31_WT: QEPlus2_04192018_31_WT	| Symbols: LHCB5 | light harvesting complex of photosystem II 5 | chr4:6408200-6409496 FORWARD LENGTH=280	AT4G10340.1		TAIR10_pep_20101214_2.fasta	30158.3	1	8	11	15	0.000501	0.446	LHPGGPFDPLGLAK	K	D	0.874	0.51	3.24	0	1	0	0	0	2	0	2	1418.78	2045.76	50318300	50318300	200	213	Empty	TRUE
baitINC4252018	Uncategorized Sample	WT	QEPlus2_04192018_31_WT: QEPlus2_04192018_31_WT	| Symbols: LHCB5 | light harvesting complex of photosystem II 5 | chr4:6408200-6409496 FORWARD LENGTH=280	AT4G10340.1		TAIR10_pep_20101214_2.fasta	30158.3	1	8	11	15	0.000501	0.446	SEIPEYLNGEVAGDYGYDPFGLGK	R	K	0.997	0.642	5.51	0	1	0	0	2	2	0	2	2591.18	2548.23	54611400	53061200	79	102	Empty	TRUE
baitINC4252018	Uncategorized Sample	WT	QEPlus2_04192018_31_WT: QEPlus2_04192018_31_WT	| Symbols: LHCB5 | light harvesting complex of photosystem II 5 | chr4:6408200-6409496 FORWARD LENGTH=280	AT4G10340.1		TAIR10_pep_20101214_2.fasta	30158.3	1	8	11	15	0.000501	0.446	TGALLLDGNTLNYFGK	K	N	0.983	0.49	4.15	0	1	0	0	1	0	0	2	1696.89	2418.52	16157500	16157500	150	165	Empty	TRUE
baitINC4252018	Uncategorized Sample	WT	QEPlus2_04192018_31_WT: QEPlus2_04192018_31_WT	| Symbols: LHCB5 | light harvesting complex of photosystem II 5 | chr4:6408200-6409496 FORWARD LENGTH=280	AT4G10340.1		TAIR10_pep_20101214_2.fasta	30158.3	1	8	11	15	0.000501	0.446	TGALLLDGNTLNYFGKNIPINLVLAVVA	K	E	0.801	-0.503	0.123	0	1	0	0	1	0	0	1	2915.61	3422.39	17330.3	17330.3	150	177	Empty	TRUE
baitINC4252018	Uncategorized Sample	WT	QEPlus2_04192018_31_WT: QEPlus2_04192018_31_WT	| Symbols: LHCB5 | light harvesting complex of photosystem II 5 | chr4:6408200-6409496 FORWARD LENGTH=280	AT4G10340.1		TAIR10_pep_20101214_2.fasta	30158.3	1	8	11	15	0.000501	0.446	VTGEGPVENLAK	Y	H	0.882	0.475	3.56	0	1	0	0	1	0	0	1	1213.64	1388.8	9260270	9260270	245	256	Empty	TRUE
baitINC4252018	Uncategorized Sample	WT	QEPlus2_04192018_31_WT: QEPlus2_04192018_31_WT	| Symbols: LHCB5 | light harvesting complex of photosystem II 5 | chr4:6408200-6409496 FORWARD LENGTH=280	AT4G10340.1		TAIR10_pep_20101214_2.fasta	30158.3	1	8	11	15	0.000501	0.446	WAMLGAAGFIIPEALNK	R	Y	0.997	0.643	4.47	0	1	0	0	1	0	0	2	1801.97	2882.47	4052160	4052160	120	136	Empty	TRUE
baitINC4252018	Uncategorized Sample	WT	QEPlus2_04192018_31_WT: QEPlus2_04192018_31_WT	| Symbols: LHCB5 | light harvesting complex of photosystem II 5 | chr4:6408200-6409496 FORWARD LENGTH=280	AT4G10340.1		TAIR10_pep_20101214_2.fasta	30158.3	1	8	11	15	0.000501	0.446	YQAFELIHAR	K	W	0.848	0.51	2.8	0	1	0	0	0	1	0	2	1247.65	1786.85	12970300	12970300	110	119	Empty	TRUE
baitINC4252018	Uncategorized Sample	WT	QEPlus2_04192018_31_WT: QEPlus2_04192018_31_WT	| Symbols: | Leucine-rich repeat protein kinase family protein | chr1:3612228-3614343 FORWARD LENGTH=663	AT1G10850.1-DECOY			0	0.932	2	2	2	6.68e-05	0	RRWCVILLTLLLILVLVGGAV	?	?	0.776	-0.637	0.0526	0	1	0	0	0	0	1	2	2377.49	1063.25	4290010	4261780	0	0	Empty	TRUE
baitINC4252018	Uncategorized Sample	WT	QEPlus2_04192018_31_WT: QEPlus2_04192018_31_WT	| Symbols: | Leucine-rich repeat protein kinase family protein | chr1:3612228-3614343 FORWARD LENGTH=663	AT1G10850.1-DECOY			0	0.932	2	2	2	6.68e-05	0	TLLLILVLVGGAVSGAIIGILKAK	?	?	0.698	-0.589	0.0562	0	1	0	0	1	0	0	2	2332.53	2503.57	4410730	4410730	0	0	Empty	TRUE
baitINC4252018	Uncategorized Sample	WT	QEPlus2_04192018_31_WT: QEPlus2_04192018_31_WT	| Symbols: ATCNGC4, CNGC4, HLM1, DND2 | cyclic nucleotide-gated cation channel 4 | chr5:22025684-22029971 REVERSE LENGTH=694	AT5G54250.1,AT5G54250.3		TAIR10_pep_20101214_2.fasta	80082.9	0.953	2	2	2	6.68e-05	0.0965	DSSSVGYYSEEDNTEEEDEEEEEMEEIEEEEEEEE	R	E	0.771	-0.498	0.108	0	1	0	0	0	1	0	1	4250.51	3173.36	238758	238758	16	50	Empty	TRUE
baitINC4252018	Uncategorized Sample	WT	QEPlus2_04192018_31_WT: QEPlus2_04192018_31_WT	| Symbols: ATCNGC4, CNGC4, HLM1, DND2 | cyclic nucleotide-gated cation channel 4 | chr5:22025684-22029971 REVERSE LENGTH=694	AT5G54250.1,AT5G54250.3		TAIR10_pep_20101214_2.fasta	80082.9	0.953	2	2	2	6.68e-05	0.0965	PYVKKNGFFFDLFVILPLPQVVLWVVIPSLLK	P	R	0.796	0.286	0.438	0	1	0	0	0	1	0	1	3731.16	2583.37	17574200	16864800	182	213	Empty	TRUE
baitINC4252018	Uncategorized Sample	WT	QEPlus2_04192018_31_WT: QEPlus2_04192018_31_WT	| Symbols: GAPA-2 | glyceraldehyde 3-phosphate dehydrogenase A subunit 2 | chr1:4392634-4394283 REVERSE LENGTH=399	AT1G12900.1,AT1G12900.4		TAIR10_pep_20101214_2.fasta	42847.2	1	3	3	24	0.000802	0.316	AAALNIVPTSTGAAK	R	A	0.98	0.591	3.89	0	1	0	0	3	0	0	2	1384.78	1647.2	133150000	133150000	264	278	Empty	FALSE	AT1G42970.1,AT3G26650.1
baitINC4252018	Uncategorized Sample	WT	QEPlus2_04192018_31_WT: QEPlus2_04192018_31_WT	| Symbols: GAPA-2 | glyceraldehyde 3-phosphate dehydrogenase A subunit 2 | chr1:4392634-4394283 REVERSE LENGTH=399	AT1G12900.1,AT1G12900.4		TAIR10_pep_20101214_2.fasta	42847.2	1	3	3	24	0.000802	0.316	DSPLDVVVINDTGGVK	K	Q	0.902	0.285	4.28	0	1	0	0	1	0	0	2	1627.85	2186.75	12670700	12545900	88	103	Empty	TRUE
baitINC4252018	Uncategorized Sample	WT	QEPlus2_04192018_31_WT: QEPlus2_04192018_31_WT	| Symbols: GAPA-2 | glyceraldehyde 3-phosphate dehydrogenase A subunit 2 | chr1:4392634-4394283 REVERSE LENGTH=399	AT1G12900.1,AT1G12900.4		TAIR10_pep_20101214_2.fasta	42847.2	1	3	3	24	0.000802	0.316	GTMTTTHSYTGDQR	K	L	0.977	0.612	3.81	0	1	0	0	2	4	0	2	1555.68	847.292	32912100	32912100	237	250	Empty	FALSE	AT1G42970.1,AT3G26650.1
baitINC4252018	Uncategorized Sample	WT	QEPlus2_04192018_31_WT: QEPlus2_04192018_31_WT	| Symbols: GAPA-2 | glyceraldehyde 3-phosphate dehydrogenase A subunit 2 | chr1:4392634-4394283 REVERSE LENGTH=399	AT1G12900.1,AT1G12900.4		TAIR10_pep_20101214_2.fasta	42847.2	1	3	3	24	0.000802	0.316	KDSPLDVVVINDTGGVK	R	Q	0.972	0.327	5.22	0	1	0	0	0	1	0	2	1755.95	1920.24	9659020	9396350	87	103	Empty	TRUE
baitINC4252018	Uncategorized Sample	WT	QEPlus2_04192018_31_WT: QEPlus2_04192018_31_WT	| Symbols: GAPA-2 | glyceraldehyde 3-phosphate dehydrogenase A subunit 2 | chr1:4392634-4394283 REVERSE LENGTH=399	AT1G12900.1,AT1G12900.4		TAIR10_pep_20101214_2.fasta	42847.2	1	3	3	24	0.000802	0.316	TFAEEVNAAFR	K	D	0.898	0.538	3.29	0	1	0	0	2	0	0	2	1254.61	2051.04	120276000	120276000	316	326	Empty	FALSE	AT3G26650.1
baitINC4252018	Uncategorized Sample	WT	QEPlus2_04192018_31_WT: QEPlus2_04192018_31_WT	| Symbols: GAPA-2 | glyceraldehyde 3-phosphate dehydrogenase A subunit 2 | chr1:4392634-4394283 REVERSE LENGTH=399	AT1G12900.1,AT1G12900.4		TAIR10_pep_20101214_2.fasta	42847.2	1	3	3	24	0.000802	0.316	VIAWYDNEWGYSQR	K	V	0.903	0.62	3.54	0	1	0	0	2	0	0	2	1786.82	2209.34	22745100	22372500	373	386	Empty	FALSE	AT3G26650.1
baitINC4252018	Uncategorized Sample	WT	QEPlus2_04192018_31_WT: QEPlus2_04192018_31_WT	| Symbols: GAPA-2 | glyceraldehyde 3-phosphate dehydrogenase A subunit 2 | chr1:4392634-4394283 REVERSE LENGTH=399	AT1G12900.1,AT1G12900.4		TAIR10_pep_20101214_2.fasta	42847.2	1	3	3	24	0.000802	0.316	VPTPNVSVVDLVVQVSK	R	K	0.997	0.697	5.11	0	1	0	0	2	1	0	2	1780.02	2622.77	21224300	21224300	298	314	Empty	FALSE	AT3G26650.1
baitINC4252018	Uncategorized Sample	WT	QEPlus2_04192018_31_WT: QEPlus2_04192018_31_WT	| Symbols: GAPA-2 | glyceraldehyde 3-phosphate dehydrogenase A subunit 2 | chr1:4392634-4394283 REVERSE LENGTH=399	AT1G12900.1,AT1G12900.4		TAIR10_pep_20101214_2.fasta	42847.2	1	3	3	24	0.000802	0.316	VSVVDLVVQVSK	N	K	0.983	0.614	3.94	0	1	0	0	2	0	0	1	1271.76	2441	39883800	39883800	303	314	Empty	FALSE	AT3G26650.1
baitINC4252018	Uncategorized Sample	WT	QEPlus2_04192018_31_WT: QEPlus2_04192018_31_WT	| Symbols: GAPA-2 | glyceraldehyde 3-phosphate dehydrogenase A subunit 2 | chr1:4392634-4394283 REVERSE LENGTH=399	AT1G12900.1,AT1G12900.4		TAIR10_pep_20101214_2.fasta	42847.2	1	3	3	24	0.000802	0.316	VVDLADIVANNWK	R	-	0.992	0.565	4.11	0	1	0	0	2	1	0	2	1456.78	2569.32	92451900	92451900	387	399	Empty	FALSE	AT3G26650.1
baitINC4252018	Uncategorized Sample	WT	QEPlus2_04192018_31_WT: QEPlus2_04192018_31_WT	| Symbols: GAPA-2 | glyceraldehyde 3-phosphate dehydrogenase A subunit 2 | chr1:4392634-4394283 REVERSE LENGTH=399	AT1G12900.1,AT1G12900.4		TAIR10_pep_20101214_2.fasta	42847.2	1	3	3	24	0.000802	0.316	YDSTLGIFDADVKPSGDSALSVDGK	K	I	0.997	0.689	6.46	0	1	0	0	0	1	0	2	2557.23	2171.85	43239400	39735000	111	135	Empty	TRUE
baitINC4252018	Uncategorized Sample	WT	QEPlus2_04192018_31_WT: QEPlus2_04192018_31_WT	| Symbols: PMDH2 | peroxisomal NAD-malate dehydrogenase 2 | chr5:2993645-2995551 REVERSE LENGTH=354	AT5G09660.1,AT5G09660.2		TAIR10_pep_20101214_2.fasta	37369.4	1	3	4	7	0.000234	0.186	ANTFVAEVLGLDPR	R	E	0.901	0.554	3.64	0	1	0	0	2	1	0	2	1501.8	2660.01	17057300	16941500	195	208	Empty	TRUE
baitINC4252018	Uncategorized Sample	WT	QEPlus2_04192018_31_WT: QEPlus2_04192018_31_WT	| Symbols: PMDH2 | peroxisomal NAD-malate dehydrogenase 2 | chr5:2993645-2995551 REVERSE LENGTH=354	AT5G09660.1,AT5G09660.2		TAIR10_pep_20101214_2.fasta	37369.4	1	3	4	7	0.000234	0.186	IQNGGTEVVEAK	R	A	0.832	0.47	3.18	0	1	0	0	2	0	0	2	1244.65	1103.03	14845100	14845100	248	259	Empty	FALSE	AT2G22780.1
baitINC4252018	Uncategorized Sample	WT	QEPlus2_04192018_31_WT: QEPlus2_04192018_31_WT	| Symbols: PMDH2 | peroxisomal NAD-malate dehydrogenase 2 | chr5:2993645-2995551 REVERSE LENGTH=354	AT5G09660.1,AT5G09660.2		TAIR10_pep_20101214_2.fasta	37369.4	1	3	4	7	0.000234	0.186	LSQVKPPSSFTPQEIEYLTNR	L	I	0.997	0.573	4.41	0	1	0	0	0	1	0	1	2435.25	2149.49	8747350	8747350	227	247	Empty	TRUE
baitINC4252018	Uncategorized Sample	WT	QEPlus2_04192018_31_WT: QEPlus2_04192018_31_WT	| Symbols: PMDH2 | peroxisomal NAD-malate dehydrogenase 2 | chr5:2993645-2995551 REVERSE LENGTH=354	AT5G09660.1,AT5G09660.2		TAIR10_pep_20101214_2.fasta	37369.4	1	3	4	7	0.000234	0.186	VAILGAAGGIGQSLSLLMK	K	M	0.991	0.529	4.18	0	1	0	0	0	1	0	2	1815.04	2576.05	5378750	5255450	45	63	Empty	TRUE
baitINC4252018	Uncategorized Sample	WT	QEPlus2_04192018_31_WT: QEPlus2_04192018_31_WT	| Symbols: ATSWI3C, CHB4, SWI3C | SWITCH/sucrose nonfermenting 3C | chr1:7620156-7623978 REVERSE LENGTH=807	AT1G21700.1		TAIR10_pep_20101214_2.fasta	88249.4	0.98	2	2	2	6.68e-05	0.0273	QEEEDMEEEDEENNNNNNE	K	E	0.716	0.246	0.0615	0	1	0	0	1	0	0	1	2372.76	2972.44	3667160	3667160	27	45	Empty	TRUE
baitINC4252018	Uncategorized Sample	WT	QEPlus2_04192018_31_WT: QEPlus2_04192018_31_WT	| Symbols: ATSWI3C, CHB4, SWI3C | SWITCH/sucrose nonfermenting 3C | chr1:7620156-7623978 REVERSE LENGTH=807	AT1G21700.1		TAIR10_pep_20101214_2.fasta	88249.4	0.98	2	2	2	6.68e-05	0.0273	QEEEDMEEEDEENNNNNNEEMD	K	D	0.929	0.617	0.468	0	1	0	0	0	1	0	1	2729.91	3097.64	1594580	1594580	27	48	Empty	TRUE
baitINC4252018	Uncategorized Sample	WT	QEPlus2_04192018_31_WT: QEPlus2_04192018_31_WT	| Symbols: | Leucine-rich receptor-like protein kinase family protein | chr1:28403600-28407022 REVERSE LENGTH=1140	AT1G75640.1-DECOY			0	0.964	2	2	2	6.68e-05	0	CLLLLLAGAVALTVLLILKRR	?	?	0.898	0.759	0.114	0	1	0	0	1	0	0	2	2319.5	2817.38	1787330	1787330	0	0	Empty	TRUE
baitINC4252018	Uncategorized Sample	WT	QEPlus2_04192018_31_WT: QEPlus2_04192018_31_WT	| Symbols: | Leucine-rich receptor-like protein kinase family protein | chr1:28403600-28407022 REVERSE LENGTH=1140	AT1G75640.1-DECOY			0	0.964	2	2	2	6.68e-05	0	LLLLLAGAVALTVLLILKRR	?	?	0.65	-0.599	0.0286	0	1	0	0	1	0	0	2	2159.47	2069.24	11352700	11173700	0	0	Empty	TRUE
baitINC4252018	Uncategorized Sample	WT	QEPlus2_04192018_31_WT: QEPlus2_04192018_31_WT	| Symbols: | Disease resistance protein (TIR-NBS class) | chr4:12237765-12240659 FORWARD LENGTH=964	AT4G23440.1		TAIR10_pep_20101214_2.fasta	109160	0.971	2	2	2	6.68e-05	0.0249	ITELLILVKQVILPLAIRTFI	K	S	0.748	-0.665	0.0786	0	1	0	0	1	0	0	1	2406.55	2260.97	723033	723033	816	836	Empty	TRUE
baitINC4252018	Uncategorized Sample	WT	QEPlus2_04192018_31_WT: QEPlus2_04192018_31_WT	| Symbols: | Disease resistance protein (TIR-NBS class) | chr4:12237765-12240659 FORWARD LENGTH=964	AT4G23440.1		TAIR10_pep_20101214_2.fasta	109160	0.971	2	2	2	6.68e-05	0.0249	QLKITELLILVKQVILPLAIR	I	T	0.699	0.225	0.0892	0	1	0	0	1	0	0	1	2415.57	2620.26	2528460	2528460	813	833	Empty	TRUE
baitINC4252018	Uncategorized Sample	WT	QEPlus2_04192018_31_WT: QEPlus2_04192018_31_WT	| Symbols: CHR42 | chromatin remodeling 42 | chr5:6899015-6903266 REVERSE LENGTH=1261	AT5G20420.1-DECOY			0	0.97	2	2	3	0.0001	0	IYLDDNTDGDENNDDEDEDSEVNVACKGFQYPMMR	?	?	0.732	-0.35	0.232	0	1	0	0	0	0	1	2	4116.61	751.936	54994.9	54994.9	0	0	Empty	TRUE
baitINC4252018	Uncategorized Sample	WT	QEPlus2_04192018_31_WT: QEPlus2_04192018_31_WT	| Symbols: CHR42 | chromatin remodeling 42 | chr5:6899015-6903266 REVERSE LENGTH=1261	AT5G20420.1-DECOY			0	0.97	2	2	3	0.0001	0	WLMENESTEGEGDESLNKEMDG	?	?	0.886	0.584	0.12	0	1	0	0	2	0	0	2	2517.98	3402.55	46494.1	92988.1	0	0	Empty	TRUE
baitINC4252018	Uncategorized Sample	WT	QEPlus2_04192018_31_WT: QEPlus2_04192018_31_WT	| Symbols: PRK | phosphoribulokinase | chr1:11532668-11534406 FORWARD LENGTH=395	AT1G32060.1		TAIR10_pep_20101214_2.fasta	44465.3	1	6	7	8	0.000267	0.238	ANDFDLMYEQVK	R	A	0.895	0.559	3.4	0	1	0	0	1	0	0	2	1472.67	2047.06	18613300	18613300	124	135	Empty	TRUE
baitINC4252018	Uncategorized Sample	WT	QEPlus2_04192018_31_WT: QEPlus2_04192018_31_WT	| Symbols: PRK | phosphoribulokinase | chr1:11532668-11534406 FORWARD LENGTH=395	AT1G32060.1		TAIR10_pep_20101214_2.fasta	44465.3	1	6	7	8	0.000267	0.238	HADFPGSNNGTGLFQTIVGLK	K	I	0.997	0.691	4.72	0	1	0	0	0	2	0	2	2174.09	2560.41	11946700	11447400	354	374	Empty	TRUE
baitINC4252018	Uncategorized Sample	WT	QEPlus2_04192018_31_WT: QEPlus2_04192018_31_WT	| Symbols: PRK | phosphoribulokinase | chr1:11532668-11534406 FORWARD LENGTH=395	AT1G32060.1		TAIR10_pep_20101214_2.fasta	44465.3	1	6	7	8	0.000267	0.238	ILVIEGLHPMFDER	K	V	0.939	0.514	3.76	0	1	0	0	0	2	0	2	1668.88	2282.44	16636700	16636700	166	179	Empty	TRUE
baitINC4252018	Uncategorized Sample	WT	QEPlus2_04192018_31_WT: QEPlus2_04192018_31_WT	| Symbols: PRK | phosphoribulokinase | chr1:11532668-11534406 FORWARD LENGTH=395	AT1G32060.1		TAIR10_pep_20101214_2.fasta	44465.3	1	6	7	8	0.000267	0.238	KPDFDAFIDPQK	R	Q	0.911	0.443	3.84	0	1	0	0	1	0	0	2	1420.71	1890.21	7252770	7093670	224	235	Empty	TRUE
baitINC4252018	Uncategorized Sample	WT	QEPlus2_04192018_31_WT: QEPlus2_04192018_31_WT	| Symbols: PRK | phosphoribulokinase | chr1:11532668-11534406 FORWARD LENGTH=395	AT1G32060.1		TAIR10_pep_20101214_2.fasta	44465.3	1	6	7	8	0.000267	0.238	LTSVFGGAAKPPK	R	G	0.906	0.483	3.51	0	1	0	0	0	1	0	2	1272.73	1415.43	20241800	20241800	70	82	Empty	TRUE
baitINC4252018	Uncategorized Sample	WT	QEPlus2_04192018_31_WT: QEPlus2_04192018_31_WT	| Symbols: PRK | phosphoribulokinase | chr1:11532668-11534406 FORWARD LENGTH=395	AT1G32060.1		TAIR10_pep_20101214_2.fasta	44465.3	1	6	7	8	0.000267	0.238	QYADAVIEVLPTTLIPDDNEGK	K	V	0.997	0.581	5.03	0	1	0	0	0	1	0	2	2401.21	2627.44	9631510	8663080	236	257	Empty	TRUE
baitINC4252018	Uncategorized Sample	WT	QEPlus2_04192018_31_WT: QEPlus2_04192018_31_WT	| Symbols: | Leucine-rich repeat protein kinase family protein | chr3:7044997-7047212 FORWARD LENGTH=679	AT3G20190.1		TAIR10_pep_20101214_2.fasta	76106	0.952	2	2	2	6.68e-05	0.0398	NKNQSFFIIAIVLIVIGIILMIISLVV	K	C	0.845	-0.402	0.324	0	1	0	0	1	0	0	1	3000.82	3247.26	2285800	2285800	273	299	Empty	TRUE
baitINC4252018	Uncategorized Sample	WT	QEPlus2_04192018_31_WT: QEPlus2_04192018_31_WT	| Symbols: | Leucine-rich repeat protein kinase family protein | chr3:7044997-7047212 FORWARD LENGTH=679	AT3G20190.1		TAIR10_pep_20101214_2.fasta	76106	0.952	2	2	2	6.68e-05	0.0398	NQSFFIIAIVLIVIGIILMIISLVV	K	C	0.692	-0.632	0.0449	0	1	0	0	1	0	0	1	2741.7	3181.57	179057	179057	275	299	Empty	TRUE
baitINC4252018	Uncategorized Sample	WT	QEPlus2_04192018_31_WT: QEPlus2_04192018_31_WT	| Symbols: | Protein of unknown function, DUF584 | chr5:769636-770136 FORWARD LENGTH=166	AT5G03230.1-DECOY			0	0.942	2	2	2	6.68e-05	0	RGGDNSDDDDEDDDDSD	?	?	0.695	-0.467	0.073	0	1	0	0	1	0	0	2	1857.57	3335.64	38877900	26096000	0	0	Empty	TRUE
baitINC4252018	Uncategorized Sample	WT	QEPlus2_04192018_31_WT: QEPlus2_04192018_31_WT	| Symbols: | Protein of unknown function, DUF584 | chr5:769636-770136 FORWARD LENGTH=166	AT5G03230.1-DECOY			0	0.942	2	2	2	6.68e-05	0	YEHPPIMRRGGDNSDDDDEDDDDSDDDPIAHGR	?	?	0.81	0.329	0.477	0	1	0	0	0	1	0	2	3758.47	3295.83	188124	188124	0	0	Empty	TRUE
baitINC4252018	Uncategorized Sample	WT	QEPlus2_04192018_31_WT: QEPlus2_04192018_31_WT	| Symbols: NAP57, AtNAP57, CBF5, AtCBF5 | homologue of NAP57 | chr3:21154255-21155952 REVERSE LENGTH=565	AT3G57150.1		TAIR10_pep_20101214_2.fasta	63027.3	1	2	3	4	0.000134	0.0265	HDDSSDSPAPVTTK	K	K	0.962	0.706	3.79	0	1	0	0	0	1	0	2	1456.66	842.154	1425260	1425260	444	457	Empty	TRUE
baitINC4252018	Uncategorized Sample	WT	QEPlus2_04192018_31_WT: QEPlus2_04192018_31_WT	| Symbols: NAP57, AtNAP57, CBF5, AtCBF5 | homologue of NAP57 | chr3:21154255-21155952 REVERSE LENGTH=565	AT3G57150.1		TAIR10_pep_20101214_2.fasta	63027.3	1	2	3	4	0.000134	0.0265	KHDDSSDSPAPVTTK	R	K	0.981	0.57	3.91	0	1	0	0	0	2	1	2	1584.75	728.889	4791060	4791060	443	457	Empty	TRUE
baitINC4252018	Uncategorized Sample	WT	QEPlus2_04192018_31_WT: QEPlus2_04192018_31_WT	| Symbols: FBA1 | fructose-bisphosphate aldolase 1 | chr2:9128416-9130152 REVERSE LENGTH=389	AT2G21330.3		TAIR10_pep_20101214_2.fasta	41808.2	1	3	3	5	0.000167	0.239	LASIGLENTEANR	R	Q	0.942	0.478	3.92	0	1	0	0	1	0	0	2	1387.72	1534.92	13860100	13860100	84	96	Empty	TRUE
baitINC4252018	Uncategorized Sample	WT	QEPlus2_04192018_31_WT: QEPlus2_04192018_31_WT	| Symbols: FBA1 | fructose-bisphosphate aldolase 1 | chr2:9128416-9130152 REVERSE LENGTH=389	AT2G21330.3		TAIR10_pep_20101214_2.fasta	41808.2	1	3	3	5	0.000167	0.239	TAAYYQQGAR	R	F	0.876	0.506	2.9	0	1	0	0	1	0	0	2	1128.54	1033.55	21812800	21812800	174	183	Empty	FALSE	AT4G38970.1
baitINC4252018	Uncategorized Sample	WT	QEPlus2_04192018_31_WT: QEPlus2_04192018_31_WT	| Symbols: FBA1 | fructose-bisphosphate aldolase 1 | chr2:9128416-9130152 REVERSE LENGTH=389	AT2G21330.3		TAIR10_pep_20101214_2.fasta	41808.2	1	3	3	5	0.000167	0.239	TLLVSAPGLGQYISGAILFEETLYQSTTDGK	R	K	0.997	0.761	5.32	0	1	0	0	0	1	0	2	3272.69	3355.93	8756690	8756690	101	131	Empty	TRUE
baitINC4252018	Uncategorized Sample	WT	QEPlus2_04192018_31_WT: QEPlus2_04192018_31_WT	| Symbols: FBA1 | fructose-bisphosphate aldolase 1 | chr2:9128416-9130152 REVERSE LENGTH=389	AT2G21330.3		TAIR10_pep_20101214_2.fasta	41808.2	1	3	3	5	0.000167	0.239	YAAISQDSGLVPIVEPEIMLDGEHGIDR	R	T	0.997	0.55	4.93	0	1	0	0	0	1	0	2	3025.48	2562.14	16674100	16035800	212	239	Empty	TRUE
baitINC4252018	Uncategorized Sample	WT	QEPlus2_04192018_31_WT: QEPlus2_04192018_31_WT	| Symbols: FBA1 | fructose-bisphosphate aldolase 1 | chr2:9128416-9130152 REVERSE LENGTH=389	AT2G21330.3		TAIR10_pep_20101214_2.fasta	41808.2	1	3	3	5	0.000167	0.239	YTGEGESEEAK	K	E	0.84	0.549	2.51	0	1	0	0	1	0	0	2	1199.51	771.666	1677850	1677850	369	379	Empty	FALSE	AT4G38970.1
baitINC4252018	Uncategorized Sample	WT	QEPlus2_04192018_31_WT: QEPlus2_04192018_31_WT	| Symbols: RPS8 | ribosomal protein S8 | chrC:80068-80472 REVERSE LENGTH=134	ATCG00770.1		TAIR10_pep_20101214_2.fasta	15480.5	0.994	2	2	2	6.68e-05	0.187	GKDTIADIITSIR	M	N	0.871	0.389	3.36	0	1	0	0	0	1	0	1	1402.79	2292.98	3160400	3160400	2	14	Empty	TRUE
baitINC4252018	Uncategorized Sample	WT	QEPlus2_04192018_31_WT: QEPlus2_04192018_31_WT	| Symbols: RPS8 | ribosomal protein S8 | chrC:80068-80472 REVERSE LENGTH=134	ATCG00770.1		TAIR10_pep_20101214_2.fasta	15480.5	0.994	2	2	2	6.68e-05	0.187	IGSTNITESIVK	R	I	0.909	0.371	3.76	0	1	0	0	1	0	0	2	1261.7	1677.08	9885950	9885950	26	37	Empty	TRUE
baitINC4252018	Uncategorized Sample	WT	QEPlus2_04192018_31_WT: QEPlus2_04192018_31_WT	| Symbols: | Ribosomal protein S8e family protein | chr5:6851695-6853012 REVERSE LENGTH=222	AT5G20290.1		TAIR10_pep_20101214_2.fasta	24994.2	1	6	6	6	0.0002	0.333	DGEEGEEAAVAAPEEVKK	K	S	0.997	0.63	4.75	0	1	0	0	0	1	0	2	1857.87	1311.22	7146710	7012420	135	152	Empty	TRUE
baitINC4252018	Uncategorized Sample	WT	QEPlus2_04192018_31_WT: QEPlus2_04192018_31_WT	| Symbols: | Ribosomal protein S8e family protein | chr5:6851695-6853012 REVERSE LENGTH=222	AT5G20290.1		TAIR10_pep_20101214_2.fasta	24994.2	1	6	6	6	0.0002	0.333	KDGEEGEEAAVAAPEEVKK	K	S	0.997	0.513	5.59	0	1	0	0	0	1	0	2	1985.97	1174.49	8223420	8223420	134	152	Empty	TRUE
baitINC4252018	Uncategorized Sample	WT	QEPlus2_04192018_31_WT: QEPlus2_04192018_31_WT	| Symbols: | Ribosomal protein S8e family protein | chr5:6851695-6853012 REVERSE LENGTH=222	AT5G20290.1		TAIR10_pep_20101214_2.fasta	24994.2	1	6	6	6	0.0002	0.333	LDTGNYSWGSEATTR	R	K	0.997	0.64	4.53	0	1	0	0	1	0	0	2	1657.75	1685.69	5135040	5135050	61	75	Empty	TRUE
baitINC4252018	Uncategorized Sample	WT	QEPlus2_04192018_31_WT: QEPlus2_04192018_31_WT	| Symbols: | Ribosomal protein S8e family protein | chr5:6851695-6853012 REVERSE LENGTH=222	AT5G20290.1		TAIR10_pep_20101214_2.fasta	24994.2	1	6	6	6	0.0002	0.333	QWYLSHYGVELGR	K	K	0.765	0.507	2.86	0	1	0	0	0	1	0	2	1607.8	2034.88	7276090	7276090	112	124	Empty	TRUE
baitINC4252018	Uncategorized Sample	WT	QEPlus2_04192018_31_WT: QEPlus2_04192018_31_WT	| Symbols: | Ribosomal protein S8e family protein | chr5:6851695-6853012 REVERSE LENGTH=222	AT5G20290.1		TAIR10_pep_20101214_2.fasta	24994.2	1	6	6	6	0.0002	0.333	SAIVQVDAAPFK	K	Q	0.851	0.494	3.39	0	1	0	0	1	0	0	2	1245.68	1845.52	11231400	11186100	100	111	Empty	TRUE
baitINC4252018	Uncategorized Sample	WT	QEPlus2_04192018_31_WT: QEPlus2_04192018_31_WT	| Symbols: | Ribosomal protein S8e family protein | chr5:6851695-6853012 REVERSE LENGTH=222	AT5G20290.1		TAIR10_pep_20101214_2.fasta	24994.2	1	6	6	6	0.0002	0.333	VLDVVYNASNNELVR	R	T	0.899	0.539	3.06	0	1	0	0	0	1	0	2	1704.89	1955.79	14842000	14842000	79	93	Empty	TRUE
baitINC4252018	Uncategorized Sample	WT	QEPlus2_04192018_31_WT: QEPlus2_04192018_31_WT	| Symbols: | Polyketide cyclase/dehydrase and lipid transport superfamily protein | chr4:12332846-12333656 REVERSE LENGTH=151	AT4G23670.1		TAIR10_pep_20101214_2.fasta	17517.6	0.996	2	2	3	0.0001	0.199	HIQNVVVHEGEHDSHGSIR	H	S	0.934	0.604	3.64	0	1	0	0	0	0	1	1	2150.05	1044.29	3079790	3079790	38	56	Empty	TRUE
baitINC4252018	Uncategorized Sample	WT	QEPlus2_04192018_31_WT: QEPlus2_04192018_31_WT	| Symbols: | Polyketide cyclase/dehydrase and lipid transport superfamily protein | chr4:12332846-12333656 REVERSE LENGTH=151	AT4G23670.1		TAIR10_pep_20101214_2.fasta	17517.6	0.996	2	2	3	0.0001	0.199	VFDIIYEFIPK	K	S	0.887	0.547	2.8	0	1	0	0	2	0	0	2	1383.76	3011.92	19799200	19799200	97	107	Empty	TRUE
baitINC4252018	Uncategorized Sample	WT	QEPlus2_04192018_31_WT: QEPlus2_04192018_31_WT	| Symbols: | Ribosomal L22e protein family | chr3:1614641-1615204 FORWARD LENGTH=124	AT3G05560.2		TAIR10_pep_20101214_2.fasta	14018.9	1	2	2	12	0.000401	0.29	AGALGDSVTITR	K	E	0.897	0.596	2.9	0	1	0	0	2	0	0	2	1160.63	1487.04	252162000	252162000	50	61	Empty	TRUE
baitINC4252018	Uncategorized Sample	WT	QEPlus2_04192018_31_WT: QEPlus2_04192018_31_WT	| Symbols: | Ribosomal L22e protein family | chr3:1614641-1615204 FORWARD LENGTH=124	AT3G05560.2		TAIR10_pep_20101214_2.fasta	14018.9	1	2	2	12	0.000401	0.29	ITVTADGQFSK	K	R	0.905	0.53	3.33	0	1	0	0	6	0	0	2	1166.61	1501.57	230564000	230543000	66	76	Empty	FALSE	AT5G27770.1
baitINC4252018	Uncategorized Sample	WT	QEPlus2_04192018_31_WT: QEPlus2_04192018_31_WT	| Symbols: | Ribosomal L22e protein family | chr3:1614641-1615204 FORWARD LENGTH=124	AT3G05560.2		TAIR10_pep_20101214_2.fasta	14018.9	1	2	2	12	0.000401	0.29	YFNIAENEGEEED	R	-	0.997	0.63	4.54	0	1	0	0	4	0	0	2	1558.62	1838.26	80234500	80179000	112	124	Empty	TRUE
baitINC4252018	Uncategorized Sample	WT	QEPlus2_04192018_31_WT: QEPlus2_04192018_31_WT	| Symbols: | copper ion binding | chr2:11820056-11820867 REVERSE LENGTH=113	AT2G27730.1		TAIR10_pep_20101214_2.fasta	11947.3	0.997	2	2	3	0.0001	0.265	QGPGEQAAGSASEAK	R	V	0.803	0.543	2.34	0	1	0	0	1	0	0	2	1387.64	846.198	1938450	1938450	46	60	Empty	TRUE
baitINC4252018	Uncategorized Sample	WT	QEPlus2_04192018_31_WT: QEPlus2_04192018_31_WT	| Symbols: | copper ion binding | chr2:11820056-11820867 REVERSE LENGTH=113	AT2G27730.1		TAIR10_pep_20101214_2.fasta	11947.3	0.997	2	2	3	0.0001	0.265	VAGATASASAESGPK	K	V	0.984	0.615	3.96	0	1	0	0	2	0	0	2	1303.65	894.201	3168510	3168510	61	75	Empty	TRUE
baitINC4252018	Uncategorized Sample	WT	QEPlus2_04192018_31_WT: QEPlus2_04192018_31_WT	| Symbols: GGT1, AOAT1, GGAT1 | glutamate:glyoxylate aminotransferase | chr1:8268720-8271329 REVERSE LENGTH=481	AT1G23310.1		TAIR10_pep_20101214_2.fasta	53302.6	1	1	1	3	0.0001	0.108	DGYPSDPELIFLTDGASK	R	G	0.971	0.714	3.93	0	1	0	0	1	0	0	2	1924.92	2471.15	21009600	20641900	124	141	Empty	FALSE	AT1G70580.1
baitINC4252018	Uncategorized Sample	WT	QEPlus2_04192018_31_WT: QEPlus2_04192018_31_WT	| Symbols: GGT1, AOAT1, GGAT1 | glutamate:glyoxylate aminotransferase | chr1:8268720-8271329 REVERSE LENGTH=481	AT1G23310.1		TAIR10_pep_20101214_2.fasta	53302.6	1	1	1	3	0.0001	0.108	LLEATGISTVPGSGFGQK	K	E	0.996	0.51	4.29	0	1	0	0	1	0	0	2	1761.94	1954.19	17457500	16558700	420	437	Empty	FALSE	AT1G70580.1
baitINC4252018	Uncategorized Sample	WT	QEPlus2_04192018_31_WT: QEPlus2_04192018_31_WT	| Symbols: GGT1, AOAT1, GGAT1 | glutamate:glyoxylate aminotransferase | chr1:8268720-8271329 REVERSE LENGTH=481	AT1G23310.1		TAIR10_pep_20101214_2.fasta	53302.6	1	1	1	3	0.0001	0.108	YLDESENWGLDVANLR	Y	Q	0.997	0.672	4.78	0	1	0	0	1	0	0	1	1893.9	2377.6	9737900	9631250	183	198	Empty	TRUE
baitINC4252018	Uncategorized Sample	WT	QEPlus2_04192018_31_WT: QEPlus2_04192018_31_WT	| Symbols: | Cysteine/Histidine-rich C1 domain family protein | chr1:20680989-20683043 REVERSE LENGTH=684	AT1G55390.1		TAIR10_pep_20101214_2.fasta	78357.2	0.994	3	3	3	0.0001	0.0643	DGDSDGDGDGGDDDDDDDFQ	R	Q	0.805	0.229	0.0552	0	1	0	0	1	0	0	1	2046.61	3159.2	4729650	4729650	152	171	Empty	TRUE
baitINC4252018	Uncategorized Sample	WT	QEPlus2_04192018_31_WT: QEPlus2_04192018_31_WT	| Symbols: | Cysteine/Histidine-rich C1 domain family protein | chr1:20680989-20683043 REVERSE LENGTH=684	AT1G55390.1		TAIR10_pep_20101214_2.fasta	78357.2	0.994	3	3	3	0.0001	0.0643	SINETDDDDDSEDGGHDDEDN	R	N	0.887	0.729	0.41	0	1	0	0	1	0	0	1	2309.76	2910.84	848018	848018	112	132	Empty	TRUE
baitINC4252018	Uncategorized Sample	WT	QEPlus2_04192018_31_WT: QEPlus2_04192018_31_WT	| Symbols: | Cysteine/Histidine-rich C1 domain family protein | chr1:20680989-20683043 REVERSE LENGTH=684	AT1G55390.1		TAIR10_pep_20101214_2.fasta	78357.2	0.994	3	3	3	0.0001	0.0643	SINETDDDDDSEDGGHDDEDNNFV	R	D	0.711	0.187	0.249	0	1	0	0	1	0	0	1	2671.9	3092.24	857970	857970	112	135	Empty	TRUE
baitINC4252018	Uncategorized Sample	WT	QEPlus2_04192018_31_WT: QEPlus2_04192018_31_WT	| Symbols: | RING/U-box superfamily protein | chr5:6258508-6260828 REVERSE LENGTH=411	AT5G18760.1		TAIR10_pep_20101214_2.fasta	45378.7	0.918	2	2	2	6.68e-05	0.156	EYIWTYAALEFALVALLVHLLYATLRVPVIYAMLFA	R	G	0.628	0.0604	0.305	0	1	0	0	0	1	0	1	4157.3	2922.75	439816	439816	344	379	Empty	TRUE
baitINC4252018	Uncategorized Sample	WT	QEPlus2_04192018_31_WT: QEPlus2_04192018_31_WT	| Symbols: | RING/U-box superfamily protein | chr5:6258508-6260828 REVERSE LENGTH=411	AT5G18760.1		TAIR10_pep_20101214_2.fasta	45378.7	0.918	2	2	2	6.68e-05	0.156	SGSQLDVSIQIPPKPTPSLGILRNLSLK	P	R	0.781	-0.444	0.218	0	1	0	0	0	1	0	1	2958.7	669.232	1835870	1835870	46	73	Empty	TRUE
baitINC4252018	Uncategorized Sample	WT	QEPlus2_04192018_31_WT: QEPlus2_04192018_31_WT	| Symbols: RPL9 | ribosomal protein L9 | chr3:16386505-16387963 FORWARD LENGTH=197	AT3G44890.1		TAIR10_pep_20101214_2.fasta	22134.5	1	2	4	8	0.000267	0.178	LIFGSVTAQDLVDIIK	K	S	0.997	0.656	4.98	0	1	0	0	3	2	0	2	1731.99	2931.45	52405900	51908400	138	153	Empty	TRUE
baitINC4252018	Uncategorized Sample	WT	QEPlus2_04192018_31_WT: QEPlus2_04192018_31_WT	| Symbols: RPL9 | ribosomal protein L9 | chr3:16386505-16387963 FORWARD LENGTH=197	AT3G44890.1		TAIR10_pep_20101214_2.fasta	22134.5	1	2	4	8	0.000267	0.178	VKEEAQQLAMVFQTVGAFK	R	V	0.997	0.633	5.87	0	1	0	0	0	3	0	2	2124.12	2564.88	19506100	19199400	110	128	Empty	TRUE
baitINC4252018	Uncategorized Sample	WT	QEPlus2_04192018_31_WT: QEPlus2_04192018_31_WT	| Symbols: | Core-2/I-branching beta-1,6-N-acetylglucosaminyltransferase family protein | chr1:19201919-19203224 FORWARD LENGTH=406	AT1G51770.1-DECOY,AT1G51770.2-DECOY			0	0.998	2	2	3	0.0001	0	LTLVLFLLLIQLLRLPLLAR	?	?	0.911	0.603	0.373	0	1	0	0	0	2	0	2	2332.55	2188.13	11655500	11087100	0	0	Empty	TRUE
baitINC4252018	Uncategorized Sample	WT	QEPlus2_04192018_31_WT: QEPlus2_04192018_31_WT	| Symbols: | Core-2/I-branching beta-1,6-N-acetylglucosaminyltransferase family protein | chr1:19201919-19203224 FORWARD LENGTH=406	AT1G51770.1-DECOY,AT1G51770.2-DECOY			0	0.998	2	2	3	0.0001	0	QIKLFKIMHISVVSIGLTLVLFLLLIQL	?	?	0.888	0.892	0.231	0	1	0	0	1	0	0	2	3192.99	3207.57	527895	527895	0	0	Empty	TRUE
baitINC4252018	Uncategorized Sample	WT	QEPlus2_04192018_31_WT: QEPlus2_04192018_31_WT	| Symbols: RPL27 | ribosomal protein large subunit 27 | chr5:16410866-16411845 FORWARD LENGTH=198	AT5G40950.1		TAIR10_pep_20101214_2.fasta	21738	1	2	3	8	0.000267	0.141	DHTIFSLIDGLVK	K	F	0.997	0.613	4.15	0	1	0	0	3	4	0	2	1457.8	2875.33	147180000	147180000	113	125	Empty	TRUE
baitINC4252018	Uncategorized Sample	WT	QEPlus2_04192018_31_WT: QEPlus2_04192018_31_WT	| Symbols: RPL27 | ribosomal protein large subunit 27 | chr5:16410866-16411845 FORWARD LENGTH=198	AT5G40950.1		TAIR10_pep_20101214_2.fasta	21738	1	2	3	8	0.000267	0.141	IYGDQVAKPGAIIVR	K	Q	0.896	0.529	3.43	0	1	0	0	0	1	0	2	1599.92	1635.46	16218100	15743700	82	96	Empty	TRUE
baitINC4252018	Uncategorized Sample	WT	QEPlus2_04192018_31_WT: QEPlus2_04192018_31_WT	| Symbols: | SRP72 RNA-binding domain | chr1:25365962-25368464 REVERSE LENGTH=664	AT1G67680.1		TAIR10_pep_20101214_2.fasta	73072.3	1	2	2	2	6.68e-05	0.0241	PIEGAAASSSQEEVK	K	K	0.883	0.583	2.71	0	1	0	0	1	0	0	1	1502.73	1119.08	1251010	1251010	552	566	Empty	TRUE
baitINC4252018	Uncategorized Sample	WT	QEPlus2_04192018_31_WT: QEPlus2_04192018_31_WT	| Symbols: | SRP72 RNA-binding domain | chr1:25365962-25368464 REVERSE LENGTH=664	AT1G67680.1		TAIR10_pep_20101214_2.fasta	73072.3	1	2	2	2	6.68e-05	0.0241	PIEGAAASSSQEEVKK	K	E	0.997	0.598	4.86	0	1	0	0	0	1	0	1	1630.83	981.863	4465840	4465840	552	567	Empty	TRUE
[truncated: 4,358 more rows]
